# Supplementary material for: Metabolite marker discovery for the detection of bladder cancer by comparative metabolomics
Source: Oncotarget. 2017 Mar 21;8(24):38802–10. doi: 10.18632/oncotarget.16393 (PMC5503573; doi:10.18632/oncotarget.16393)
Supplement: Supplementary file 4 [file oncotarget-08-38802-s004.xlsx]

## Sheet: BCa51-75
Supplementary Table S3. The spectral raw data of bladder cancer patinets #51 to #75
Ions	BCa51	BCa52	BCa53	BCa54	BCa55	BCa56	BCa57	BCa58	BCa59	BCa60	BCa61	BCa62	BCa63	BCa64	BCa65	BCa66	BCa67	BCa68	BCa69	BCa70	BCa71	BCa72	BCa73	BCa74	BCa75
1.55min : 129.102m/z	0	0	0	0	0	0	0	0	0	0	0	0	0	0	0	0	0	0	0	0	0	0	0	0	0
1.55min : 155.441m/z	0	0	0	0	0	0	0	0	0	0	0	0	0	0	0	0	0	0	0	0	0	0	0	0	0
1.55min : 636.281m/z	0	0	0	0	0	0	0	0	0	0	0	0	0	0	0	0	0	0	0	0	0	0	0	0	0
1.55min : 262.943m/z	0	0	0	0	0	0	0	0	0	0	0	0	0	0	0	0	0	0	0	0	0	0	0	0	0
1.55min : 176.013m/z	0	0	60280.3	28939.8	0	23068.6	0	0	64385.7	0	51212	0	28976.2	0	28905.5	79442.4	0	81869	0	0	0	0	0	0	0
1.56min : 184.966m/z	0	0	0	0	0	0	0	0	0	0	0	0	0	0	0	0	0	0	0	26189.9	0	0	0	0	0
1.56min : 184.970m/z	17326.2	22352.3	0	0	0	0	0	0	0	0	0	25097.9	0	0	0	0	0	0	0	0	10998	0	12698.5	0	0
1.56min : 114.091m/z	0	0	0	0	0	0	0	0	0	0	0	0	0	0	0	0	0	0	0	0	0	0	0	0	0
1.56min : 148.019m/z	0	13293.4	19895.5	0	0	0	0	0	0	0	23763.7	0	16203.8	0	0	0	0	0	0	0	0	0	0	0	11948.1
1.56min : 478.325m/z	0	0	0	0	0	0	0	0	0	0	0	0	0	0	0	0	0	0	0	0	0	0	0	0	0
1.56min : 207.985m/z	0	0	0	0	0	0	0	0	0	0	0	0	0	0	0	0	6768.04	0	0	0	0	0	0	0	0
1.56min : 143.118m/z	0	0	0	0	0	0	0	0	0	0	0	0	0	0	0	0	0	0	0	0	0	0	0	0	0
1.56min : 110.060m/z	0	0	0	0	0	0	0	0	0	0	0	0	0	0	0	0	0	0	0	0	0	0	0	0	0
1.56min : 234.953m/z	0	0	0	0	0	0	0	0	0	0	0	0	0	0	0	0	0	0	0	0	0	20385.7	0	0	0
1.56min : 157.134m/z	0	0	0	0	0	0	0	0	0	0	0	0	0	0	0	0	0	0	0	0	0	0	0	0	0
1.57min : 112.076m/z	0	0	0	0	0	0	0	0	0	0	0	0	0	0	0	0	0	0	0	0	0	0	0	0	0
1.57min : 139.123m/z	0	0	0	0	0	0	0	0	0	0	0	0	0	0	0	0	0	0	0	0	0	0	0	0	0
1.57min : 252.961m/z	0	0	0	0	0	0	0	0	0	0	0	0	0	0	0	0	0	22817.9	0	0	0	0	0	0	0
1.57min : 126.091m/z	0	0	0	0	0	0	0	0	0	0	0	0	0	0	0	0	0	0	0	0	0	0	0	0	0
1.57min : 118.086m/z	0	0	0	0	0	0	0	0	0	0	0	0	0	0	0	0	0	0	0	0	0	0	0	0	0
1.57min : 160.097m/z	0	0	0	0	0	0	0	0	0	0	0	0	0	0	0	0	0	0	0	0	0	0	0	0	0
1.57min : 142.086m/z	0	0	0	0	0	0	0	0	0	0	0	0	0	0	0	0	0	0	0	0	0	0	0	0	0
1.58min : 322.198m/z	0	0	0	0	0	0	0	0	0	0	0	0	0	0	0	0	0	0	0	0	0	0	0	0	0
1.58min : 502.235m/z	0	0	0	0	0	0	0	0	0	0	0	0	0	0	0	0	0	0	0	0	0	0	0	0	0
1.59min : 163.108m/z	0	0	0	0	0	0	0	0	0	0	0	0	0	0	0	0	0	0	0	0	0	0	0	0	0
1.59min : 267.141m/z	0	0	0	0	0	0	0	0	0	0	0	0	0	0	0	0	0	0	0	0	0	0	0	0	0
1.60min : 265.144m/z	0	0	0	0	0	0	0	0	0	0	0	0	75838.9	0	0	0	0	0	0	0	0	0	0	0	0
1.60min : 485.259m/z	0	0	0	0	0	0	0	0	0	0	0	0	0	0	0	0	0	0	0	0	0	0	0	0	0
1.60min : 216.968m/z	0	0	0	0	0	0	0	0	0	0	0	0	0	0	0	0	0	0	0	0	0	0	0	0	0
1.61min : 133.977m/z	0	0	0	0	0	0	0	0	0	0	0	0	0	0	0	0	0	0	0	0	0	0	0	0	0
1.61min : 124.076m/z	0	0	0	0	0	0	0	0	0	0	0	0	0	0	0	0	0	0	0	0	0	0	0	0	0
1.62min : 192.983m/z	0	0	0	0	0	0	0	0	0	0	0	0	0	0	0	0	0	0	0	0	0	0	0	0	0
1.62min : 188.974m/z	0	0	0	0	0	0	0	0	0	0	0	0	0	0	0	0	0	19689.8	0	0	0	0	0	0	8468.48
1.64min : 265.148m/z	0	0	0	0	0	0	0	0	0	0	0	0	0	0	0	0	0	0	0	0	0	0	0	0	0
1.64min : 227.961m/z	0	0	0	0	6360.6	0	0	0	0	0	0	0	0	0	0	0	0	0	0	0	0	0	0	0	0
1.64min : 231.932m/z	0	0	0	0	0	0	0	0	0	0	0	0	0	0	0	0	0	0	0	0	0	0	0	0	0
1.65min : 204.968m/z	0	0	0	0	0	2214.72	0	0	0	0	0	0	0	0	0	0	0	0	0	0	0	0	0	0	0
1.65min : 181.951m/z	0	0	0	0	0	0	0	0	0	0	0	0	0	0	0	21460.8	0	0	0	0	0	0	0	0	0
1.65min : 174.974m/z	0	0	0	0	0	0	0	0	0	0	0	0	0	0	0	0	0	0	14492.6	0	0	22882.1	0	0	0
1.66min : 160.971m/z	0	0	0	0	0	0	0	3980.86	0	0	0	0	0	0	0	0	0	0	0	0	0	0	0	0	0
1.66min : 181.013m/z	0	0	0	0	0	0	0	0	0	28484.7	17259.5	0	0	0	0	0	0	0	0	0	11567.4	72794.4	13331.5	0	11739.5
1.66min : 125.002m/z	0	0	0	0	18121.2	0	0	0	47139	0	45347.8	0	20952.9	15805.9	0	73874.4	22915.3	0	0	0	0	39422.4	9258.26	0	13589.4
1.66min : 254.951m/z	0	0	0	0	0	0	0	2132.14	0	0	0	0	0	0	0	0	0	0	0	0	0	0	0	0	4766.57
1.66min : 257.248m/z	0	0	0	0	0	0	2758.74	0	0	0	0	0	0	0	0	0	0	0	0	0	0	0	0	0	0
1.67min : 248.004m/z	0	0	0	0	0	0	0	0	0	0	0	0	0	0	0	0	0	0	0	0	0	0	0	0	0
1.67min : 176.975m/z	0	0	0	0	0	0	0	0	0	0	0	0	0	0	0	0	0	0	0	0	0	0	0	0	0
1.67min : 112.112m/z	0	0	0	0	0	0	0	0	0	0	0	0	35717.3	0	0	0	0	0	0	0	0	0	0	0	0
1.67min : 203.224m/z	0	0	0	0	0	0	0	0	0	0	0	0	253605	0	0	0	0	0	0	0	0	0	0	0	0
1.67min : 178.977m/z	0	0	0	11718.2	0	0	0	0	0	0	0	0	0	0	0	0	0	0	0	0	0	0	0	0	0
1.68min : 142.983m/z	0	0	0	0	0	0	0	0	0	0	0	0	0	0	0	0	0	0	0	0	0	0	0	0	0
1.69min : 131.973m/z	0	0	0	0	0	0	0	0	39908.7	38248.3	32277.5	0	16427	0	5491.67	0	0	0	0	0	0	0	13407.7	0	0
1.71min : 177.979m/z	14362.8	32847.1	73905.5	80629.5	8855.57	0	65251.8	0	73273	0	61409.2	0	47467.6	0	0	0	0	153316	0	46154	0	292375	0	17125	11855.7
1.71min : 162.007m/z	47132.1	0	19215	0	0	0	34304.4	0	0	184785	54675	0	41552.3	0	0	114360	67890.9	0	0	0	0	0	0	0	0
1.73min : 261.958m/z	0	0	0	0	0	0	0	0	0	0	0	0	0	0	0	0	0	0	0	0	0	0	0	0	0
1.73min : 159.969m/z	115917	126284	155860	106756	196326	81622.3	0	0	237127	75287.6	173456	0	0	30348.8	0	0	188551	77572.1	0	24942.8	126412	810665	116964	28907	19195.1
1.73min : 341.442m/z	0	0	0	0	0	0	0	0	0	0	0	0	0	0	0	0	0	0	0	0	0	0	0	0	0
1.73min : 411.416m/z	0	0	0	0	0	0	0	0	0	0	0	0	0	0	0	0	0	0	0	0	0	0	0	0	0
1.74min : 129.138m/z	0	0	0	0	0	0	0	0	0	0	0	0	185007	0	0	0	0	0	0	0	0	0	0	0	0
1.74min : 223.483m/z	0	0	0	0	0	0	0	0	0	0	0	0	0	0	0	0	0	0	0	0	0	0	0	0	0
1.74min : 390.427m/z	0	0	0	0	0	0	0	0	0	0	0	0	0	0	0	0	0	0	0	0	0	0	0	0	0
1.75min : 357.187m/z	0	0	0	0	0	0	0	0	0	0	0	0	0	0	0	0	0	0	0	0	0	0	0	0	0
1.75min : 412.917m/z	0	0	0	0	0	0	3738.1	0	0	0	0	0	0	0	0	0	0	0	0	0	0	0	0	0	0
1.75min : 506.877m/z	0	0	0	0	0	0	3445.12	0	0	0	0	0	0	0	0	0	0	0	0	0	0	0	0	0	0
1.75min : 357.191m/z	0	0	0	0	0	0	0	0	0	0	0	0	0	0	0	0	0	0	0	0	0	0	0	0	0
1.75min : 232.962m/z	0	0	0	0	0	0	0	0	0	0	0	0	0	0	0	0	0	2790.97	0	0	0	0	0	0	0
1.75min : 619.365m/z	0	0	0	0	0	0	0	0	0	0	0	0	0	0	0	0	0	0	0	0	0	0	0	0	0
1.75min : 327.904m/z	0	0	0	0	0	0	0	0	0	0	0	0	0	0	0	0	0	0	0	0	0	0	0	0	0
1.75min : 436.403m/z	0	0	0	0	0	0	0	0	0	0	0	0	0	0	0	0	0	0	0	0	0	0	0	0	0
1.75min : 445.404m/z	0	0	0	0	0	0	0	0	0	0	0	0	0	0	0	0	0	0	0	0	0	0	0	0	0
1.75min : 234.181m/z	0	0	0	0	0	0	0	0	0	0	0	0	0	0	0	0	0	0	0	0	0	0	0	0	0
1.75min : 456.900m/z	0	0	0	0	0	0	3557.68	0	0	0	0	0	0	0	0	0	0	0	0	0	0	0	0	0	0
1.76min : 471.913m/z	0	0	0	0	0	0	0	0	0	0	0	0	0	0	0	0	0	0	0	0	0	0	0	0	0
1.76min : 535.872m/z	0	0	0	0	0	0	4188.82	0	0	0	0	0	0	0	0	0	0	0	0	0	0	0	0	0	0
1.76min : 151.506m/z	0	0	0	0	0	0	0	0	0	0	0	0	0	0	0	0	0	0	0	0	0	0	0	0	0
1.76min : 296.449m/z	0	0	0	0	0	0	0	0	0	0	0	0	0	0	0	0	0	0	0	0	0	0	0	0	0
1.76min : 406.407m/z	0	0	0	0	0	0	0	0	0	0	0	0	0	0	0	0	0	0	0	0	0	0	0	0	0
1.76min : 639.361m/z	0	0	0	0	0	0	0	0	0	0	0	0	0	0	0	0	0	0	0	0	0	0	0	0	0
1.76min : 484.391m/z	0	0	0	0	0	0	0	0	0	0	0	0	0	0	0	0	0	0	0	0	0	0	0	0	0
1.76min : 164.970m/z	0	0	0	0	2601.27	0	0	0	0	0	0	0	0	0	0	0	0	0	0	0	0	0	0	0	0
1.76min : 250.973m/z	0	0	5458.92	0	0	0	0	0	0	0	0	0	0	0	0	0	0	0	0	0	0	0	0	0	0
1.76min : 519.225m/z	0	0	0	0	0	0	0	0	0	0	0	0	0	0	0	0	0	0	0	0	0	0	0	0	0
1.76min : 529.369m/z	0	0	0	0	0	0	0	0	0	0	0	0	0	0	0	0	0	0	0	0	0	0	0	0	0
1.76min : 466.890m/z	0	0	0	0	0	0	0	0	0	0	0	0	0	0	0	0	0	0	0	0	0	0	0	0	0
1.76min : 656.541m/z	0	0	0	0	0	0	0	0	0	0	0	0	0	0	0	0	0	0	0	0	0	0	0	0	0
1.76min : 492.387m/z	0	0	0	0	0	0	0	0	0	0	0	0	0	0	0	0	0	0	0	0	0	0	0	0	0
1.76min : 459.390m/z	0	0	0	0	0	0	0	0	0	0	0	0	0	0	0	0	0	0	0	0	0	0	0	0	0
1.76min : 349.937m/z	0	0	0	0	0	0	0	0	0	0	0	0	0	0	0	0	0	0	0	0	0	0	0	0	0
1.76min : 424.417m/z	0	0	0	0	0	0	2264.86	0	0	0	0	0	0	0	0	0	0	0	0	0	0	0	0	0	0
1.76min : 521.901m/z	0	0	0	0	0	0	0	0	0	0	0	0	0	0	0	0	0	0	0	0	0	0	0	0	0
1.76min : 490.899m/z	0	0	0	0	0	0	0	0	0	0	0	0	0	0	0	0	0	0	0	0	0	0	0	0	0
1.76min : 447.404m/z	0	0	0	0	0	0	0	0	0	0	0	0	0	0	0	0	0	0	0	0	0	0	0	0	0
1.76min : 523.896m/z	0	0	0	0	0	0	0	0	0	0	0	0	0	0	0	0	0	0	0	0	0	0	0	0	0
1.76min : 272.957m/z	0	0	0	0	0	0	0	0	0	0	0	0	0	0	0	0	0	0	0	0	0	0	0	0	0
1.76min : 278.463m/z	0	0	0	0	0	0	0	0	0	0	0	0	0	0	0	0	0	0	0	0	0	0	0	0	0
1.76min : 885.826m/z	0	0	0	0	0	0	0	0	0	0	0	0	0	0	0	0	0	0	0	0	0	0	0	0	0
1.76min : 796.803m/z	0	0	0	0	0	0	2954.27	0	0	0	0	0	0	0	0	0	0	0	0	0	0	0	0	0	0
1.76min : 542.911m/z	0	0	0	0	0	0	12218	0	0	0	0	0	0	0	0	0	0	0	0	0	0	0	0	0	0
1.76min : 370.932m/z	0	0	0	0	0	0	0	0	0	0	0	0	0	0	0	0	0	0	0	0	0	0	0	0	0
1.76min : 707.347m/z	0	0	0	0	0	0	0	0	0	0	0	0	0	0	0	0	0	0	0	0	0	0	0	0	0
1.76min : 625.841m/z	0	0	0	0	0	0	0	0	0	0	0	0	0	0	0	0	0	0	0	0	0	0	0	0	0
1.76min : 328.989m/z	0	0	0	0	0	0	0	0	0	0	0	0	0	0	0	0	0	0	0	0	0	0	0	0	0
1.76min : 394.434m/z	0	0	0	0	0	0	0	0	0	0	0	0	0	0	0	0	0	0	0	0	0	0	0	0	0
1.76min : 523.387m/z	0	0	0	0	0	0	0	0	0	0	0	0	0	0	0	0	0	0	0	0	0	0	0	0	0
1.76min : 375.419m/z	0	0	0	0	0	0	0	0	0	0	0	0	0	0	0	0	0	0	0	0	0	0	0	0	0
1.76min : 342.442m/z	0	0	0	0	0	0	0	0	0	0	0	0	0	0	0	0	0	0	0	0	0	0	0	0	0
1.76min : 527.899m/z	0	0	0	0	0	0	0	0	0	0	0	0	0	0	0	0	0	0	0	0	0	0	0	0	0
1.76min : 310.444m/z	0	0	0	0	0	0	0	0	0	0	0	0	0	0	0	0	0	0	0	0	0	0	0	0	0
1.76min : 233.022m/z	0	0	0	0	0	0	0	0	0	0	0	0	0	0	0	0	0	0	0	0	0	11220	0	0	0
1.77min : 813.798m/z	0	0	0	0	0	0	2397.98	0	0	0	0	0	0	0	0	0	0	0	0	0	0	0	0	0	0
1.77min : 566.871m/z	0	0	0	0	0	0	1853.53	0	0	0	0	0	0	0	0	0	0	0	0	0	0	0	0	0	0
1.77min : 482.394m/z	0	0	0	0	0	0	0	0	0	0	0	0	0	0	0	0	0	0	0	0	0	0	0	0	0
1.77min : 380.433m/z	0	0	0	0	0	0	0	0	0	0	0	0	0	0	0	0	0	0	0	0	0	0	0	0	0
1.77min : 478.398m/z	0	0	0	0	0	0	0	0	0	0	0	0	0	0	0	0	0	0	0	0	0	0	0	0	0
1.77min : 611.890m/z	0	0	0	0	0	0	0	0	0	0	0	0	0	0	0	0	0	0	0	0	0	0	0	0	0
1.77min : 351.436m/z	0	0	0	0	0	0	0	0	0	0	0	0	0	0	0	0	0	0	0	1278.41	0	0	0	0	0
1.77min : 377.430m/z	0	0	0	0	0	0	0	0	0	0	0	0	0	0	0	0	0	0	0	0	0	0	0	0	0
1.77min : 473.919m/z	0	0	0	0	0	0	0	0	0	0	0	0	0	0	0	0	0	0	0	0	0	0	0	0	0
1.77min : 532.925m/z	0	0	0	0	0	0	0	0	0	0	0	0	0	0	0	0	0	0	0	0	0	0	0	0	0
1.77min : 613.193m/z	0	0	0	0	0	0	0	0	0	0	0	0	0	0	0	0	0	0	0	0	0	0	0	0	0
1.77min : 518.895m/z	0	0	0	0	0	0	0	0	0	0	0	0	0	0	0	0	0	0	0	0	0	0	0	0	0
1.77min : 268.965m/z	0	0	0	0	49209.2	0	0	0	0	0	0	0	0	0	0	0	0	0	0	0	0	0	0	0	0
1.77min : 261.000m/z	0	0	0	0	0	0	0	0	0	0	0	0	0	0	0	0	0	0	0	0	0	0	0	0	0
1.77min : 290.967m/z	0	0	0	0	0	0	0	0	0	0	0	0	0	0	0	0	0	0	0	0	0	0	0	0	0
1.77min : 339.445m/z	0	0	0	0	0	0	0	0	0	0	0	0	0	0	0	0	0	0	0	0	0	0	0	0	0
1.77min : 641.360m/z	0	0	0	0	0	0	0	0	0	0	0	0	0	0	0	0	0	0	0	0	0	0	0	0	0
1.77min : 520.889m/z	0	0	0	0	0	0	0	0	0	0	0	0	0	0	0	0	0	0	0	0	0	0	0	0	0
1.77min : 446.934m/z	0	0	0	0	0	0	0	0	0	0	0	0	0	0	0	0	0	0	0	0	0	0	0	0	0
1.77min : 316.457m/z	0	0	0	0	0	0	0	0	0	0	0	0	0	0	0	0	0	0	0	0	0	0	0	0	0
1.77min : 553.865m/z	0	0	0	0	0	0	0	0	0	0	0	0	0	0	0	0	0	0	0	0	0	0	0	0	0
1.77min : 677.348m/z	0	0	0	0	0	622.09	0	0	0	0	0	0	0	0	0	0	0	0	0	0	0	0	0	0	0
1.77min : 796.825m/z	0	0	0	0	0	0	0	0	0	0	0	0	0	0	0	0	0	0	0	0	0	0	0	0	0
1.77min : 867.822m/z	0	0	0	0	1242.4	0	0	0	0	0	0	0	0	0	0	0	0	0	0	0	0	0	0	0	0
1.77min : 457.900m/z	0	0	0	0	0	0	0	0	0	0	0	0	0	0	0	0	0	0	0	0	0	0	0	0	0
1.77min : 334.955m/z	0	0	0	0	0	0	0	0	0	0	0	0	0	0	0	0	0	0	0	0	0	0	0	0	0
1.77min : 579.874m/z	0	0	0	0	0	1051.46	0	0	0	0	0	0	0	0	0	0	0	0	0	0	0	0	0	0	0
1.77min : 466.900m/z	0	0	0	0	0	0	0	0	0	0	0	0	0	0	0	0	0	0	0	0	0	0	0	0	0
1.77min : 664.839m/z	0	0	0	0	0	0	0	0	0	0	0	0	0	0	0	0	0	0	0	1606.79	0	0	0	0	0
1.77min : 299.475m/z	0	0	0	0	0	1413.63	0	0	0	0	0	0	0	0	0	0	0	0	0	0	0	0	0	0	0
1.77min : 470.395m/z	0	0	0	0	0	0	0	0	0	0	0	0	0	0	0	0	0	0	0	0	0	0	0	0	0
1.77min : 489.394m/z	0	0	0	0	0	0	0	0	0	0	0	0	0	0	0	0	0	0	0	0	0	0	0	0	0
1.77min : 150.013m/z	0	0	17354.4	24790	0	0	17895.3	0	37703.1	56302.1	38557	32499	10743	0	0	64798	21498.3	53019.4	0	29138.2	7743.33	233223	15708.1	21152.2	12712.4
1.77min : 411.913m/z	0	0	0	0	0	0	0	0	0	0	0	0	0	0	0	0	0	0	0	4968.76	0	0	0	0	0
1.77min : 379.930m/z	0	0	0	0	0	0	0	0	0	0	0	0	0	0	0	0	0	0	0	0	0	0	0	0	0
1.77min : 664.859m/z	0	0	0	0	0	1410.78	0	0	0	0	0	0	0	0	0	0	0	0	0	0	0	0	0	0	0
1.77min : 404.923m/z	0	0	0	0	0	0	0	0	0	0	0	0	0	0	0	0	0	0	0	7373.51	0	0	0	0	0
1.77min : 505.883m/z	0	0	0	0	0	0	0	0	0	0	0	0	2185.53	0	0	0	0	0	0	0	0	0	0	0	0
1.77min : 282.467m/z	0	0	0	0	0	0	0	0	0	0	0	0	0	0	0	0	0	0	0	0	0	0	5196.44	0	0
1.77min : 528.886m/z	0	0	0	0	0	0	0	0	0	0	0	0	0	0	0	0	0	0	0	0	0	0	0	0	0
1.77min : 260.921m/z	0	0	0	0	0	0	0	0	0	0	0	0	0	0	0	0	0	0	0	2683.29	0	0	0	0	0
1.77min : 672.843m/z	0	0	0	0	2545.54	0	0	0	0	0	0	0	0	0	0	0	0	0	0	0	0	0	0	0	0
1.77min : 460.888m/z	0	0	0	0	0	0	0	0	0	0	0	0	0	0	0	0	0	0	0	0	0	0	0	0	0
1.77min : 421.412m/z	0	0	0	0	0	0	0	0	0	0	0	0	0	0	0	0	0	0	0	0	0	0	0	0	0
1.77min : 678.837m/z	0	0	0	0	0	0	0	0	0	0	0	0	0	0	0	0	0	0	0	0	0	0	0	0	0
1.77min : 677.330m/z	0	0	0	0	0	0	0	0	0	0	0	0	0	0	0	0	0	0	0	0	0	0	0	0	0
1.77min : 560.890m/z	0	0	0	0	0	0	0	0	0	0	0	0	0	0	0	0	0	0	0	0	0	0	0	0	0
1.77min : 490.892m/z	0	0	0	0	0	0	0	0	0	0	0	0	0	0	0	0	0	0	0	0	0	0	0	0	0
1.77min : 269.170m/z	0	0	0	0	0	0	0	0	0	0	0	0	0	0	0	0	0	0	0	0	0	0	0	0	0
1.77min : 442.960m/z	0	0	0	0	4148.63	0	0	0	0	0	0	0	0	0	0	0	0	0	0	0	0	0	0	0	0
1.77min : 320.955m/z	0	0	0	0	0	0	0	0	0	9925.24	0	0	0	4065.07	0	0	0	0	0	0	0	0	0	0	0
1.77min : 465.385m/z	0	0	0	0	0	0	0	0	0	0	0	0	0	987.66	0	0	0	0	0	0	0	0	0	0	0
1.77min : 435.391m/z	0	0	0	0	0	0	0	0	0	0	0	0	0	0	0	0	0	0	0	0	0	0	0	0	0
1.77min : 530.884m/z	0	0	0	0	2818.04	0	0	0	0	0	0	0	0	0	0	0	0	0	0	0	0	0	0	0	0
1.77min : 374.432m/z	0	0	0	0	0	0	0	0	0	0	0	0	0	0	0	0	0	0	0	0	0	0	0	0	0
1.77min : 200.991m/z	56785.3	62965.3	43330.2	54291.5	0	38944.2	0	50098.9	74301.8	74413.9	31327.6	58122	0	47870.9	47778.7	0	0	0	73630.2	0	0	0	54654.1	70530.6	44606.5
1.77min : 278.964m/z	0	0	0	0	0	0	0	0	0	0	0	0	0	0	0	0	0	0	0	0	0	0	0	0	0
1.77min : 549.892m/z	0	0	0	0	0	0	0	0	0	0	0	0	0	0	0	0	0	0	0	0	0	0	0	0	0
1.77min : 328.986m/z	0	0	0	0	0	0	0	0	0	0	0	0	0	0	0	0	0	0	0	0	0	0	0	0	0
1.78min : 432.408m/z	0	0	0	0	0	0	0	0	0	0	0	0	0	0	0	0	0	0	0	0	0	0	0	0	0
1.78min : 469.400m/z	0	0	0	0	0	0	0	0	0	0	0	0	0	0	0	0	0	0	0	0	0	0	0	0	0
1.78min : 181.490m/z	0	0	0	0	0	0	0	0	0	0	0	0	0	0	0	0	0	0	0	0	0	0	0	0	0
1.78min : 437.394m/z	0	0	0	0	0	0	0	0	0	0	0	0	0	0	0	0	0	0	0	0	0	0	0	0	0
1.78min : 632.374m/z	0	0	0	0	0	1116	0	0	0	0	0	0	0	0	0	0	0	0	0	0	0	0	0	0	0
1.78min : 514.917m/z	0	0	0	0	0	0	0	0	0	0	0	0	0	0	0	0	0	0	0	6425.54	0	0	0	0	0
1.78min : 526.891m/z	0	0	0	0	0	0	0	0	0	0	0	0	0	0	0	0	0	0	0	5866.55	0	0	0	0	0
1.78min : 276.471m/z	0	0	0	0	0	0	0	0	0	0	0	0	0	0	0	0	0	0	0	0	0	0	0	0	0
1.78min : 241.994m/z	0	0	0	0	0	0	0	0	0	0	0	0	0	0	0	0	0	0	0	0	0	0	0	0	0
1.78min : 297.454m/z	0	0	0	0	0	0	0	0	0	0	0	0	0	0	0	0	0	0	0	0	0	0	0	0	0
1.78min : 485.893m/z	0	0	0	0	1595.62	0	0	0	0	0	0	0	0	0	0	0	0	0	0	0	0	0	1971.22	0	0
1.78min : 323.973m/z	0	0	0	0	0	0	0	0	0	0	0	0	0	0	0	0	0	0	0	0	0	0	0	0	0
1.78min : 536.376m/z	0	0	0	0	0	0	0	0	0	0	0	0	0	0	0	0	0	0	0	0	0	0	0	0	0
1.78min : 457.396m/z	0	0	0	0	0	0	0	0	0	0	0	0	0	0	0	0	0	0	0	0	0	0	0	0	0
1.78min : 315.956m/z	0	0	0	0	0	0	0	0	0	0	0	0	0	0	0	0	0	0	0	0	0	0	0	0	0
1.78min : 260.957m/z	0	0	0	0	0	0	0	0	0	0	6990.05	0	0	0	0	0	8432.42	6591.21	0	0	0	0	0	0	0
1.78min : 328.939m/z	0	0	0	0	0	0	0	0	0	0	0	0	0	0	0	0	0	0	0	0	0	0	2201.79	0	0
1.78min : 448.933m/z	0	0	0	0	0	0	0	0	0	0	0	0	0	0	0	0	0	0	0	28071.4	0	0	0	0	0
1.78min : 546.889m/z	0	0	0	0	0	0	0	0	0	0	0	0	0	0	0	0	0	0	0	0	0	0	0	0	0
1.78min : 658.879m/z	0	0	0	0	0	0	0	0	0	0	0	0	0	0	0	0	0	0	0	4730.19	0	0	0	0	0
1.78min : 546.893m/z	0	0	0	0	0	0	5634.97	0	0	0	0	0	0	0	0	0	0	0	0	0	0	0	0	0	0
1.78min : 455.917m/z	0	0	0	0	0	0	0	0	0	0	0	0	0	0	0	0	0	0	0	0	0	0	0	0	0
1.78min : 478.886m/z	0	0	0	0	0	0	0	0	0	0	0	0	0	0	0	0	0	0	0	4472.55	0	0	0	0	0
1.78min : 647.858m/z	0	0	0	0	0	0	2258.11	0	0	0	0	0	0	0	0	0	0	0	0	0	0	0	0	0	0
1.78min : 358.446m/z	0	0	0	0	0	0	0	0	0	0	0	0	0	0	0	0	0	0	0	0	0	0	0	0	0
1.78min : 819.184m/z	0	0	0	0	0	0	0	0	0	0	0	0	0	0	0	0	0	0	0	0	0	0	0	0	0
1.78min : 558.381m/z	0	0	0	0	0	0	0	0	0	0	0	0	0	0	0	0	0	0	0	0	0	0	0	0	0
1.78min : 640.870m/z	0	0	0	0	0	0	0	0	0	0	0	0	0	0	0	0	0	0	0	14858.1	0	0	0	0	0
1.78min : 673.856m/z	0	0	0	0	0	0	0	0	0	0	0	0	0	0	0	0	0	0	0	0	0	0	0	0	0
1.78min : 494.880m/z	0	0	0	0	0	0	0	0	0	0	0	0	0	0	0	0	0	0	0	0	0	0	0	0	0
1.78min : 320.952m/z	0	0	0	0	0	0	0	0	0	0	0	0	0	0	0	0	8918.13	0	0	0	0	0	0	0	0
1.78min : 670.837m/z	0	0	0	0	2411.18	0	0	0	0	0	0	0	0	0	0	0	0	0	0	0	0	0	0	0	0
1.78min : 375.924m/z	0	0	0	0	0	0	0	0	0	0	0	0	0	0	0	0	0	0	0	0	0	0	0	0	0
1.78min : 732.825m/z	0	0	0	0	0	0	0	0	0	0	0	0	0	0	0	0	0	0	0	2543.66	0	0	0	0	0
1.78min : 683.842m/z	0	0	0	0	0	0	0	0	0	0	0	0	0	0	0	0	0	0	0	0	0	0	0	0	0
1.78min : 605.373m/z	0	0	0	0	0	0	0	0	0	0	0	0	0	0	0	0	0	0	0	0	0	0	0	0	0
1.78min : 519.376m/z	0	0	0	0	0	0	0	0	0	0	0	0	0	0	0	0	0	0	0	0	0	0	0	0	0
1.78min : 400.939m/z	0	0	0	0	0	0	0	0	0	0	0	0	0	0	0	0	0	0	0	0	0	0	0	0	0
1.78min : 167.030m/z	0	0	0	0	0	0	0	0	0	0	0	0	0	0	0	0	0	0	0	12600.8	0	0	0	0	0
1.78min : 505.386m/z	0	0	0	0	0	0	0	0	0	0	0	0	0	0	0	0	0	0	0	0	0	0	0	0	0
1.78min : 371.014m/z	0	0	0	0	0	0	3950.71	0	0	0	0	0	3600.49	0	0	0	0	0	0	0	3593.13	0	0	0	0
1.78min : 781.807m/z	0	0	0	0	0	0	0	0	0	0	0	0	0	0	0	0	0	0	0	1471.87	0	0	0	0	0
1.78min : 528.880m/z	0	0	0	0	0	0	0	0	0	0	0	0	0	0	0	0	0	0	0	3415.24	0	0	0	0	0
1.78min : 309.983m/z	0	0	0	0	0	0	0	0	0	0	0	0	0	0	0	0	0	0	0	0	0	0	0	0	0
1.78min : 630.892m/z	0	0	0	0	0	0	5779.33	0	0	0	0	0	0	0	0	0	0	0	0	0	0	0	0	0	0
1.78min : 732.840m/z	0	0	0	0	0	0	0	0	0	0	0	0	0	0	0	0	0	0	0	0	0	0	0	0	0
1.78min : 916.330m/z	0	0	0	0	0	0	0	0	0	0	0	0	0	0	0	0	0	0	0	0	0	0	0	0	0
1.78min : 374.423m/z	0	0	0	0	0	0	0	0	0	0	0	0	0	0	0	0	0	0	0	0	0	0	0	0	0
1.78min : 348.945m/z	0	0	0	0	0	0	0	0	0	0	0	0	0	0	0	0	0	0	0	0	0	0	14730.5	0	0
1.78min : 331.440m/z	0	0	0	0	0	0	0	0	0	0	0	0	0	0	0	0	0	0	0	0	0	0	0	0	0
1.78min : 355.971m/z	0	0	0	0	0	0	0	0	0	0	0	0	0	0	0	0	0	0	0	6364.49	0	0	0	0	0
1.78min : 416.427m/z	0	0	0	0	0	0	0	0	0	0	0	0	0	0	0	0	0	0	0	0	0	0	0	0	0
1.78min : 866.827m/z	0	0	0	0	0	0	0	0	0	0	0	0	0	0	0	0	0	0	0	0	0	0	0	0	0
1.78min : 629.901m/z	0	0	0	0	0	0	0	0	0	0	0	0	0	0	0	0	0	0	0	0	0	0	0	0	0
1.78min : 448.406m/z	0	0	0	0	0	0	0	0	0	0	0	0	0	0	0	0	0	0	0	0	0	0	0	0	0
1.78min : 437.910m/z	0	0	0	0	0	0	0	0	0	0	0	0	0	0	0	0	0	0	0	0	0	0	1568.07	0	0
1.78min : 364.928m/z	0	0	0	0	0	0	0	0	0	0	0	0	0	0	0	0	0	0	0	0	0	0	0	0	0
1.78min : 476.868m/z	0	0	0	0	0	0	0	0	0	0	0	0	0	0	0	0	0	0	0	0	0	0	0	0	0
1.78min : 640.894m/z	0	0	0	0	0	0	0	0	0	0	0	0	0	0	0	0	0	0	0	0	0	0	6756.18	0	0
1.78min : 643.877m/z	0	0	0	0	0	0	0	0	0	0	0	0	0	0	0	0	0	0	0	0	0	0	0	0	0
1.78min : 945.134m/z	0	0	0	0	0	0	0	0	0	0	0	0	0	0	0	0	0	0	0	0	0	0	0	0	0
1.78min : 622.879m/z	0	0	0	0	0	2452.14	0	0	0	0	0	0	0	0	0	0	0	0	0	0	0	0	0	0	0
1.78min : 604.888m/z	0	0	0	0	0	0	0	0	0	0	0	0	0	0	0	0	0	0	0	0	0	0	0	0	0
1.78min : 694.354m/z	0	0	0	0	0	0	0	0	0	0	0	0	0	0	0	0	0	0	0	0	0	0	0	0	0
1.78min : 826.837m/z	0	0	0	0	0	0	0	0	0	0	0	0	0	0	0	0	0	0	0	0	0	0	0	0	0
1.78min : 218.984m/z	0	0	0	0	0	0	0	0	0	0	0	0	1.13711e+06	0	0	0	0	0	0	0	0	0	0	0	0
1.78min : 529.890m/z	0	0	0	0	0	0	0	0	0	0	0	0	0	0	0	0	0	0	0	0	0	0	0	0	0
1.78min : 396.419m/z	0	0	0	0	0	0	0	0	0	0	0	0	0	0	0	0	0	0	0	0	0	0	0	0	0
1.78min : 433.917m/z	0	0	0	0	0	0	0	0	0	0	0	0	0	0	0	0	0	0	0	0	0	0	0	0	0
1.78min : 586.337m/z	0	0	0	0	0	0	0	0	0	0	0	0	0	0	0	0	0	0	0	930.51	0	0	0	0	0
1.78min : 270.955m/z	0	0	0	0	0	0	0	0	0	0	0	0	0	0	0	0	0	0	0	0	0	0	0	0	0
1.78min : 214.017m/z	0	0	0	0	0	0	0	0	0	0	0	0	0	0	0	0	0	0	0	0	0	59683.8	0	0	0
1.78min : 636.368m/z	0	0	0	0	0	0	0	0	0	0	0	0	0	0	0	0	0	0	0	0	0	0	0	0	0
1.78min : 311.989m/z	0	0	0	0	0	0	0	0	0	0	0	0	0	0	0	0	0	0	0	0	0	0	9290.7	0	0
1.78min : 526.895m/z	0	0	0	0	0	0	0	0	0	0	0	0	0	0	0	0	0	0	0	0	0	0	0	0	0
1.78min : 788.846m/z	0	0	0	0	0	1225.64	0	0	0	0	0	0	0	0	0	0	0	0	0	0	0	0	0	0	0
1.78min : 570.880m/z	0	0	0	0	0	0	0	0	0	0	0	0	0	0	0	0	0	0	0	0	0	0	0	0	0
1.78min : 799.806m/z	0	0	0	0	0	0	0	0	0	0	0	0	0	0	0	0	0	0	0	3715.71	0	0	0	0	0
1.78min : 529.886m/z	0	0	0	0	0	0	0	0	0	0	0	0	0	0	0	0	0	0	0	0	0	0	0	0	0
1.78min : 400.413m/z	0	0	0	0	0	0	0	0	0	0	0	0	0	0	0	0	0	0	0	0	0	0	0	0	0
1.78min : 169.960m/z	0	0	15723.9	0	0	0	0	0	33646.5	28318.1	0	13970.1	14346	0	0	22250.6	0	13887.8	0	0	0	59125.8	0	0	0
1.78min : 440.925m/z	0	0	0	0	0	0	0	0	0	0	0	0	0	0	0	0	0	0	0	0	0	0	0	0	0
1.78min : 776.839m/z	0	0	0	0	0	0	0	0	0	0	0	0	0	0	0	0	0	0	0	0	0	0	0	0	0
1.78min : 658.886m/z	0	0	0	0	0	0	4813.78	0	0	0	0	0	0	0	0	0	10388.1	0	0	0	0	0	0	0	0
1.78min : 241.999m/z	0	0	0	0	0	0	0	0	82618.2	0	0	18289.5	0	0	0	0	0	0	51457.8	0	0	0	0	0	0
1.78min : 243.994m/z	0	0	0	0	0	0	0	0	0	0	0	0	0	0	0	0	0	0	0	204356	0	0	0	0	0
1.78min : 754.175m/z	0	0	0	0	0	0	0	0	0	0	0	0	0	0	0	0	0	0	0	0	0	0	0	0	0
1.78min : 428.929m/z	0	0	0	0	0	0	0	0	0	0	0	0	0	0	0	0	0	0	0	0	0	0	0	0	0
1.78min : 623.374m/z	0	0	0	0	0	0	0	0	0	0	0	0	0	0	0	0	0	0	0	0	0	0	0	0	0
1.78min : 524.909m/z	0	0	0	0	0	0	0	0	0	0	0	0	0	0	0	0	0	0	0	0	0	0	2766.48	0	0
1.78min : 833.807m/z	0	0	0	0	0	0	0	0	0	0	0	0	0	0	0	0	0	0	0	0	0	0	0	0	0
1.78min : 479.902m/z	0	0	0	0	0	4070.92	0	0	0	0	0	0	0	0	0	0	0	0	0	0	0	0	3337.14	0	0
1.78min : 802.816m/z	0	0	0	0	2502.15	0	0	0	0	0	0	0	0	0	0	0	0	0	0	0	0	0	0	0	0
1.78min : 756.834m/z	0	0	0	0	0	0	0	0	0	0	0	0	1338.42	0	0	0	0	0	0	0	0	0	0	0	0
1.78min : 653.381m/z	0	0	0	0	0	0	0	0	0	0	0	0	0	0	0	0	0	0	0	0	0	0	0	0	0
1.78min : 740.524m/z	0	0	0	0	0	0	0	0	0	0	0	0	0	0	0	0	0	0	0	0	0	0	0	0	0
1.78min : 423.953m/z	0	0	0	0	0	0	6033.99	0	0	0	0	0	0	0	0	0	0	0	0	0	0	0	0	0	0
1.78min : 547.888m/z	0	0	0	0	0	0	0	0	0	0	0	0	0	0	0	0	0	0	0	0	0	0	0	0	0
1.78min : 562.912m/z	0	0	0	0	0	0	0	0	0	0	0	0	0	0	0	0	0	0	0	4880.4	0	0	0	0	0
1.78min : 706.863m/z	0	0	0	0	2683.73	0	0	0	0	0	0	0	3664.69	0	0	0	0	0	0	0	0	0	0	0	0
1.78min : 535.879m/z	0	0	0	0	0	0	0	0	0	0	0	0	0	0	0	0	0	0	0	0	0	0	0	0	0
1.78min : 484.892m/z	0	0	0	0	0	0	0	0	0	0	0	0	0	0	0	0	0	0	0	0	0	0	0	0	0
1.78min : 684.838m/z	0	0	0	0	0	0	0	0	0	0	0	0	0	0	0	0	0	0	0	0	0	0	0	0	0
1.78min : 817.827m/z	0	0	0	0	0	0	0	0	0	0	0	0	0	0	0	0	0	0	0	0	0	0	0	0	0
1.78min : 590.867m/z	0	0	0	0	0	0	0	0	0	0	0	0	0	0	0	0	0	0	0	0	0	0	0	0	0
1.78min : 466.895m/z	0	0	0	0	0	0	0	0	0	0	0	0	0	0	0	0	0	0	0	0	0	0	0	0	0
1.78min : 337.924m/z	0	0	0	0	0	0	0	0	0	0	0	0	0	0	0	0	0	0	0	0	0	0	0	0	0
1.78min : 452.913m/z	0	0	0	0	0	0	0	0	0	0	0	0	0	0	0	0	0	0	0	15923.1	0	0	0	0	0
1.78min : 677.848m/z	0	0	0	0	0	0	0	0	0	0	0	0	0	0	0	0	0	0	0	0	0	0	0	0	0
1.78min : 220.978m/z	0	0	0	0	0	0	0	0	0	0	0	0	0	0	0	0	0	0	0	280509	0	0	0	0	0
1.78min : 706.852m/z	0	0	0	0	0	0	0	0	0	0	0	0	0	0	0	0	0	0	0	2266.28	0	0	0	0	0
1.78min : 266.016m/z	0	0	0	0	0	0	0	0	0	0	0	0	0	0	0	0	0	0	0	0	0	0	0	0	0
1.78min : 196.012m/z	0	0	0	0	12436.8	0	0	0	0	0	0	0	0	0	9386.46	0	0	14619.7	0	0	0	34883.9	0	0	0
1.78min : 599.856m/z	0	0	0	0	0	0	3528.92	0	0	0	0	0	0	0	0	0	0	0	0	0	0	0	0	0	0
1.78min : 462.925m/z	0	0	0	0	0	0	0	0	0	0	0	0	0	0	0	0	0	0	0	0	0	0	5861.9	0	0
1.78min : 709.868m/z	0	0	0	0	0	0	2283.65	0	0	0	0	0	0	0	0	0	0	0	0	0	0	0	0	0	0
1.78min : 595.363m/z	0	0	0	0	0	0	0	0	0	0	0	0	0	0	0	0	0	0	0	0	0	0	0	0	0
1.78min : 685.348m/z	0	0	0	0	0	1187.52	0	0	0	0	0	0	0	0	0	0	0	0	0	0	0	0	0	0	0
1.78min : 453.921m/z	0	0	0	0	0	0	0	0	0	0	0	0	0	0	0	0	0	0	0	0	0	0	0	0	0
1.78min : 521.897m/z	0	5425.05	0	0	0	0	0	0	0	0	0	0	0	0	0	0	0	0	0	0	0	0	0	0	0
1.78min : 337.434m/z	0	0	0	0	0	0	0	0	0	0	0	0	0	0	0	0	0	0	0	0	0	0	0	0	0
1.78min : 605.857m/z	0	0	0	0	1187.4	0	0	0	0	0	0	0	0	0	0	0	0	0	0	0	0	0	0	0	0
1.78min : 850.826m/z	0	0	0	0	0	0	0	0	0	0	0	0	0	0	0	0	0	0	0	0	0	0	0	0	0
1.78min : 303.023m/z	0	0	0	0	0	0	0	0	0	0	0	0	0	0	0	0	0	0	0	22606.9	0	0	0	0	0
1.78min : 478.890m/z	0	0	0	0	0	0	0	0	0	0	0	0	0	0	0	0	0	0	0	0	0	0	0	0	0
1.78min : 454.912m/z	0	0	0	0	0	0	0	0	0	0	0	0	0	0	0	0	6780.36	0	0	0	0	0	0	0	0
1.78min : 263.000m/z	0	0	0	0	0	0	0	0	0	0	0	0	0	0	0	0	0	0	0	45193.9	0	0	0	0	0
1.78min : 292.956m/z	0	0	0	0	0	18669.1	0	0	0	0	0	0	18903.6	0	0	0	0	0	0	0	0	26586.8	0	0	0
1.78min : 678.190m/z	0	0	0	0	0	0	0	0	0	0	0	0	0	0	0	0	0	0	0	0	0	0	0	0	0
1.78min : 306.961m/z	0	0	0	0	0	0	0	0	0	0	0	0	0	7215	0	0	0	0	0	0	0	0	0	0	0
1.78min : 513.386m/z	0	0	0	0	1590.9	0	0	0	0	0	0	0	0	0	0	0	0	0	0	0	0	0	0	0	0
1.78min : 641.883m/z	0	0	0	0	0	0	15091.2	0	0	0	0	0	0	0	0	0	0	0	0	0	0	0	0	0	0
1.78min : 286.975m/z	0	0	0	0	0	0	0	0	0	0	0	0	0	0	0	0	0	0	0	0	0	0	9161.48	0	0
1.78min : 520.379m/z	0	0	0	0	0	0	0	0	0	0	0	0	0	0	0	0	0	0	0	0	0	0	0	0	0
1.78min : 490.397m/z	0	0	0	0	0	0	0	0	0	0	0	0	0	0	0	0	0	0	0	0	0	0	0	0	0
1.78min : 672.859m/z	0	0	0	0	0	0	3668.61	0	0	0	0	0	0	0	0	0	5893.15	0	0	0	1716.73	0	0	0	0
1.78min : 563.929m/z	0	0	0	0	0	5831.17	0	0	0	0	0	0	0	0	0	0	0	0	0	0	0	0	0	0	0
1.78min : 493.871m/z	0	0	0	0	0	0	0	0	0	0	0	0	0	0	0	0	0	0	0	0	0	0	0	0	0
1.78min : 967.800m/z	0	0	0	0	0	0	0	0	0	0	0	0	0	0	0	0	0	0	0	0	0	0	0	0	0
1.78min : 473.399m/z	0	0	0	0	0	0	0	0	0	0	0	0	0	0	0	0	0	0	0	0	0	0	0	0	0
1.78min : 778.345m/z	0	0	0	0	0	0	0	0	0	0	0	0	0	0	0	0	0	0	0	0	0	0	0	0	0
1.78min : 307.961m/z	0	0	0	0	0	0	0	0	0	0	0	0	0	0	0	0	0	0	0	0	0	0	0	0	0
1.78min : 270.961m/z	0	0	0	0	0	0	0	0	0	14870.3	0	0	0	0	0	0	0	0	0	0	0	0	0	0	0
1.78min : 291.466m/z	0	0	0	0	0	0	0	0	0	0	0	0	0	0	0	0	0	0	0	0	0	0	0	0	0
1.78min : 536.876m/z	0	0	0	0	0	0	0	0	0	0	0	0	0	0	0	0	3538.19	0	0	0	0	0	0	0	0
1.78min : 436.900m/z	0	0	0	0	0	0	0	0	0	0	0	0	0	0	0	0	0	0	0	0	0	0	0	0	0
1.78min : 706.204m/z	0	0	0	0	0	0	0	0	0	0	0	0	0	0	0	0	0	0	0	0	0	0	0	0	0
1.78min : 478.905m/z	0	0	0	0	0	0	0	0	0	0	0	0	0	0	0	0	0	0	0	0	0	0	0	0	2504.18
1.79min : 886.336m/z	0	0	0	0	0	0	0	0	0	0	0	0	0	0	0	0	0	0	0	0	0	0	0	0	0
1.79min : 199.491m/z	0	0	0	0	0	0	0	0	0	0	0	0	0	0	0	0	0	0	0	0	0	0	0	0	0
1.79min : 183.981m/z	0	0	0	0	0	0	0	0	0	0	0	0	0	0	0	0	0	0	0	0	0	0	0	0	0
1.79min : 440.405m/z	0	0	0	0	0	0	0	0	0	0	0	0	0	0	0	0	0	0	0	0	0	0	0	0	0
1.79min : 602.859m/z	0	0	0	0	0	0	0	0	0	0	0	0	2537.19	0	0	0	0	0	0	0	0	0	0	0	0
1.79min : 277.963m/z	0	0	0	0	0	0	0	0	0	0	0	0	0	0	0	0	0	0	0	0	0	0	0	0	0
1.79min : 657.370m/z	0	0	0	0	0	0	0	0	0	0	0	0	0	0	0	0	0	0	0	0	0	0	0	0	0
1.79min : 801.169m/z	0	0	0	0	0	0	0	0	0	0	0	0	0	0	0	0	0	0	0	0	0	0	0	0	0
1.79min : 734.202m/z	0	0	0	0	0	0	0	0	0	0	0	0	0	0	0	0	0	0	0	0	0	0	0	0	0
1.79min : 762.841m/z	0	0	0	0	0	0	0	0	0	0	0	0	0	0	0	0	0	0	0	0	0	0	0	0	0
1.79min : 165.035m/z	76804.3	99264.9	32422.3	56714.5	69424.6	114687	124372	109983	95940.4	73371.4	38432	36371.7	153525	78200.7	35400	25313	151464	198653	88544.8	108775	104622	260464	106974	89454.5	82926.1
1.79min : 320.947m/z	0	0	0	0	0	0	0	0	0	0	0	0	0	0	0	0	0	0	0	0	0	0	0	0	0
1.79min : 640.353m/z	0	0	0	0	0	0	0	0	0	0	0	0	0	0	0	0	2028.94	0	0	0	0	0	0	0	0
1.79min : 350.940m/z	0	0	0	0	0	0	0	0	0	0	0	0	9558.47	0	0	0	0	0	0	0	0	0	0	0	0
1.79min : 699.878m/z	0	0	0	0	0	618.43	0	0	0	0	0	0	0	0	0	0	0	0	0	0	0	0	0	0	0
1.79min : 671.837m/z	0	0	0	0	0	0	0	0	0	0	0	0	0	0	0	0	0	0	0	0	0	0	0	0	0
1.79min : 571.863m/z	0	0	0	0	0	0	0	0	0	0	0	0	0	0	0	0	2620.39	0	0	0	0	0	0	0	0
1.79min : 462.913m/z	0	0	0	0	7781.73	0	0	0	0	0	0	0	0	0	0	0	0	0	0	0	0	0	0	0	0
1.79min : 768.829m/z	0	0	0	0	0	0	0	0	0	0	0	0	0	0	0	0	0	0	0	0	0	0	0	0	0
1.79min : 337.430m/z	0	0	0	0	0	0	0	0	0	0	0	0	0	0	0	0	0	0	0	0	0	0	0	0	0
1.79min : 494.382m/z	0	0	0	0	0	0	0	0	0	0	0	0	0	0	0	0	0	0	0	0	0	0	0	0	0
1.79min : 560.920m/z	0	0	0	0	0	0	0	0	0	0	0	0	0	0	0	0	0	0	0	0	0	0	0	0	0
1.79min : 273.945m/z	0	0	0	0	0	0	0	0	0	0	0	0	0	0	0	0	0	0	0	57157.7	0	0	0	0	0
1.79min : 334.959m/z	0	0	0	0	0	0	0	0	0	0	0	0	0	0	0	0	0	0	0	0	0	0	0	0	0
1.79min : 558.877m/z	0	0	0	0	0	0	0	0	0	0	0	0	0	0	0	0	0	0	0	2086.74	0	0	0	0	0
1.79min : 377.421m/z	0	0	0	0	0	0	0	0	0	0	0	0	0	0	0	0	0	0	0	0	0	0	0	0	0
1.79min : 882.822m/z	0	0	0	0	0	0	0	0	0	0	0	0	0	0	0	0	0	0	0	0	0	0	0	0	0
1.79min : 147.030m/z	136318	302026	0	73419.3	246587	183416	301277	219296	169208	179634	38092.8	86372.9	261050	187969	90818.6	58447.9	361026	296982	0	279272	0	409479	212107	253213	135637
1.79min : 870.834m/z	0	0	0	0	0	0	0	0	0	0	0	0	0	0	0	0	0	0	0	0	0	0	0	0	0
1.79min : 492.955m/z	0	0	0	0	0	1978.59	0	0	0	0	0	0	0	0	0	0	0	0	0	0	0	0	0	0	0
1.79min : 141.502m/z	0	0	0	0	0	0	0	0	0	0	0	0	0	0	0	0	27691.2	0	0	0	0	0	0	0	0
1.79min : 255.939m/z	0	0	0	0	6621.05	6839.71	0	0	0	0	0	0	0	0	0	0	0	0	0	0	0	0	0	0	0
1.79min : 404.426m/z	0	0	0	0	0	0	0	0	0	0	0	0	0	0	0	0	0	0	0	0	0	0	0	0	0
1.79min : 684.845m/z	0	0	0	0	0	0	0	0	0	0	0	0	0	0	0	0	0	0	0	0	0	0	0	0	0
1.79min : 538.372m/z	0	0	0	0	0	0	0	0	0	0	0	0	0	0	0	0	0	0	0	0	0	0	0	0	0
1.79min : 332.963m/z	0	0	0	0	0	0	0	0	0	0	0	0	0	0	0	0	0	0	0	0	0	0	0	0	0
1.79min : 314.958m/z	0	0	0	0	0	0	0	0	0	0	0	0	0	0	0	0	0	0	0	0	0	0	0	0	0
1.79min : 630.908m/z	0	0	0	0	0	0	0	0	0	0	0	0	0	0	0	0	0	0	0	0	0	0	0	0	0
1.79min : 593.868m/z	0	0	0	0	0	0	0	0	0	0	0	0	0	0	0	0	0	0	0	0	0	0	0	0	0
1.79min : 320.961m/z	0	0	0	0	0	0	0	0	0	0	0	0	0	0	0	0	0	0	0	0	0	0	0	0	0
1.79min : 364.923m/z	0	0	0	0	0	0	0	0	0	0	0	0	0	0	0	0	0	0	0	0	0	0	0	0	0
1.79min : 793.166m/z	0	0	0	0	0	0	0	0	0	0	0	0	0	0	0	0	0	0	0	0	0	0	0	0	0
1.79min : 552.935m/z	0	0	0	0	0	0	0	0	0	0	0	0	0	0	0	0	0	0	0	0	0	0	0	0	0
1.79min : 520.910m/z	0	0	0	0	0	0	0	0	0	0	0	0	0	0	0	0	0	0	0	0	0	0	0	0	0
1.79min : 398.915m/z	0	0	0	0	0	0	0	0	0	7328.86	0	0	0	0	0	0	0	0	0	0	0	0	0	0	0
1.79min : 534.933m/z	0	0	0	0	0	3751.06	0	0	0	0	0	0	0	0	0	0	0	0	0	0	0	0	0	0	0
1.79min : 834.818m/z	0	0	0	0	0	0	0	0	0	0	0	0	0	0	0	0	0	0	0	0	0	0	0	0	0
1.79min : 560.924m/z	0	0	0	0	0	0	0	0	0	0	0	0	0	0	0	0	0	0	0	0	0	0	0	3382.3	0
1.79min : 371.439m/z	0	0	0	0	0	0	0	0	0	0	0	0	0	0	0	0	0	0	0	0	0	0	0	0	0
1.79min : 331.449m/z	0	0	0	0	0	0	0	0	0	0	0	0	0	0	0	0	0	0	0	0	0	0	3309.93	0	0
1.79min : 615.879m/z	0	0	0	0	0	3688.53	0	0	0	0	0	0	0	0	0	0	0	0	0	0	0	0	0	0	0
1.79min : 783.842m/z	0	0	0	0	0	0	0	0	0	0	0	0	0	0	0	0	0	0	0	0	0	0	0	0	0
1.79min : 598.848m/z	0	0	0	0	0	0	0	0	0	0	0	0	0	0	0	0	0	0	0	2529.16	0	0	0	0	0
1.79min : 325.459m/z	0	0	0	0	0	0	0	0	0	0	0	0	0	0	0	0	0	0	0	0	0	0	0	0	0
1.79min : 153.008m/z	0	12142.2	0	0	0	8561.96	0	0	0	0	0	0	0	0	0	0	0	0	0	0	0	0	12719.7	0	0
1.79min : 618.876m/z	0	0	0	0	0	0	0	0	0	0	0	0	0	0	0	0	0	0	0	0	0	0	0	0	0
1.79min : 627.861m/z	0	0	0	0	0	0	0	0	0	0	0	0	0	0	0	0	0	0	0	0	0	0	0	0	0
1.79min : 450.924m/z	0	0	0	0	0	0	0	0	0	0	0	0	0	0	0	0	33883	0	0	0	0	0	0	0	0
1.79min : 308.456m/z	0	0	0	0	0	0	0	0	0	0	0	0	0	0	0	0	0	0	0	0	0	0	0	0	0
1.79min : 999.801m/z	0	0	0	0	0	0	0	0	0	0	0	0	0	0	0	0	0	0	0	0	0	0	0	0	0
1.79min : 304.027m/z	0	0	0	0	0	0	0	0	0	0	0	0	0	0	0	0	0	0	0	0	0	0	0	0	0
1.79min : 846.503m/z	0	0	0	0	0	0	0	0	0	0	0	0	0	0	0	0	0	0	0	0	0	0	0	0	0
1.79min : 967.573m/z	0	0	0	0	0	0	0	0	0	0	0	0	0	0	0	0	0	0	0	0	0	0	0	0	0
1.79min : 307.969m/z	0	0	0	0	0	2520.79	0	0	0	0	0	0	0	0	0	0	0	0	0	0	0	0	0	0	0
1.79min : 527.895m/z	0	0	0	0	0	0	0	0	0	0	0	0	0	0	0	0	0	0	0	0	0	0	0	0	0
1.79min : 593.393m/z	0	0	0	0	0	0	0	0	0	0	0	0	0	0	0	0	0	0	0	0	0	0	0	0	0
1.79min : 169.046m/z	37625	97677.6	14268.9	23444.3	68824.9	50602.7	90156.6	70018.9	41973.3	60454.7	0	30053.5	91152.1	56953.9	29560.2	0	109075	83820.2	46362.9	80732.9	55015.3	108530	63732.4	75103.6	39228.5
1.79min : 275.945m/z	0	0	0	0	0	0	0	0	0	0	0	0	0	0	0	0	0	0	0	0	0	0	0	0	0
1.79min : 146.029m/z	797014	1.83681e+06	304621	411003	1.56531e+06	1.06631e+06	1.87756e+06	1.43998e+06	953300	1.08577e+06	228405	468780	1.71478e+06	1.15004e+06	548500	305800	2.32459e+06	1.76362e+06	869834	1.63806e+06	1.23727e+06	2.39748e+06	1.21911e+06	1.47347e+06	805036
1.79min : 130.016m/z	65650.8	254559	17437.3	33182.7	199030	132188	229438	168167	93579.8	138566	16036.7	39803.2	209623	133093	51241.1	0	262609	180591	57988	183436	132834	183244	138905	171971	76095.7
1.79min : 261.008m/z	0	0	0	0	0	0	0	0	0	0	0	0	0	0	0	0	0	0	0	0	0	0	0	0	68347.2
1.79min : 250.933m/z	29423.9	68602.5	0	18920.2	50700.6	48774.1	80669.5	44299.6	0	119839	0	0	59707.9	46207.3	20973.4	0	77848	68903	26168.7	0	35683.8	124544	0	71383.9	32660.6
1.79min : 128.019m/z	483035	2.14922e+06	138521	216965	1.35909e+06	1.07721e+06	1.60955e+06	1.18757e+06	612851	942645	115719	256383	1.76702e+06	954813	369797	150487	2.21247e+06	1.28049e+06	482703	1.49365e+06	964928	1.29389e+06	1.05073e+06	1.25289e+06	541432
1.79min : 364.918m/z	0	0	0	0	0	0	0	0	0	19324.7	0	0	0	0	0	0	0	0	0	0	0	0	0	0	0
1.79min : 596.855m/z	0	0	0	0	0	0	0	0	0	0	0	0	0	0	0	0	0	0	0	0	0	0	0	0	0
1.79min : 824.821m/z	0	0	0	0	0	0	0	0	0	0	0	0	0	0	0	0	0	0	0	0	0	0	0	0	0
1.79min : 795.504m/z	0	0	0	0	0	0	0	0	0	0	0	0	0	0	0	0	0	0	0	0	0	0	0	0	0
1.79min : 637.355m/z	0	0	0	0	0	0	0	0	0	0	0	0	0	0	0	0	0	0	0	0	0	0	0	0	0
1.79min : 798.169m/z	0	0	0	0	0	0	0	0	0	0	0	0	0	0	0	0	0	0	0	0	0	0	0	0	0
1.79min : 110.008m/z	88468.6	507129	18376.9	48762.4	354072	242845	369458	291482	116196	221060	17799.3	42695.9	414177	203762	59814.4	17542.5	493607	262907	77932.8	319921	232293	241971	203125	297872	128026
1.79min : 359.938m/z	0	0	0	0	0	0	0	0	0	0	0	0	0	0	0	0	0	0	0	0	0	0	0	0	0
1.79min : 421.406m/z	0	0	0	0	0	0	0	0	0	0	0	0	0	0	0	0	0	0	0	0	0	0	0	0	0
1.79min : 633.886m/z	0	0	0	0	0	0	0	0	0	0	0	0	0	0	0	0	0	0	0	0	0	0	0	0	0
1.79min : 237.033m/z	13534.9	0	0	0	0	0	0	0	21446.5	0	0	0	0	0	0	0	0	27202	30327.1	0	5775.21	0	12042.4	0	0
1.79min : 148.027m/z	107608	287389	54573	54515.2	239180	172255	301762	190386	168021	174557	39919	78822	281604	163767	89750.3	47984.9	323335	289472	113041	224822	167681	319299	194042	219623	118437
1.79min : 442.917m/z	0	0	0	0	0	0	0	0	0	0	0	0	0	0	0	0	0	0	0	0	0	0	0	0	0
1.79min : 453.917m/z	0	0	0	0	0	0	0	0	0	0	0	0	0	0	0	0	0	0	0	0	0	0	0	0	0
1.79min : 520.901m/z	0	0	0	0	0	0	0	0	0	0	0	0	0	2255.56	0	0	0	0	0	0	0	0	0	0	0
1.79min : 590.860m/z	0	0	0	0	0	0	0	0	0	0	0	0	0	0	0	0	0	0	0	0	0	0	0	0	0
1.79min : 576.878m/z	0	0	0	0	0	0	0	0	0	0	0	0	0	0	0	0	0	0	0	0	0	0	0	0	0
1.79min : 151.035m/z	20790.1	80098.6	0	6550.8	59083.7	46901	69024.2	54363.3	30805.9	43615.1	0	0	75970.2	37899.9	18072.3	0	90673.9	45419.1	12206.4	64244.3	44700.7	47706.8	38056	51944.6	24794.5
1.79min : 250.929m/z	0	0	0	0	0	0	0	0	0	0	0	0	0	0	0	0	0	0	0	51422.6	0	0	0	0	0
1.79min : 534.921m/z	0	0	0	0	0	0	0	0	0	0	0	0	0	0	0	0	0	0	0	0	0	0	0	0	0
1.79min : 420.412m/z	0	0	0	0	0	0	0	0	0	0	0	0	0	0	0	0	0	0	0	0	0	0	0	0	0
1.79min : 448.939m/z	0	0	0	0	0	0	0	0	0	0	0	0	0	0	0	0	58255.5	0	0	0	0	0	0	0	0
1.79min : 447.399m/z	0	0	0	0	0	0	0	0	0	0	0	0	0	0	0	0	0	0	0	0	0	0	0	0	0
1.79min : 536.373m/z	0	0	0	0	1533.17	0	0	0	0	0	0	0	0	0	0	0	0	0	0	0	0	0	0	0	0
1.79min : 708.864m/z	0	0	0	0	0	0	0	0	0	0	0	0	0	0	0	0	0	0	0	0	0	0	0	0	0
1.79min : 261.005m/z	0	0	0	0	0	0	0	0	0	0	0	0	0	0	16723.2	0	0	0	0	0	0	0	0	0	0
1.79min : 383.436m/z	0	0	0	0	0	0	0	0	0	0	0	0	0	0	0	0	0	0	0	0	0	0	0	0	0
1.79min : 464.926m/z	0	0	0	0	0	0	0	0	0	0	0	0	0	0	0	0	0	0	0	0	0	0	2504.04	0	0
1.79min : 129.020m/z	82067.1	298368	23418.4	32482.8	193647	152138	260815	182120	88356.1	141122	20182.4	43842.6	237552	140515	53342.5	0	302580	182680	64546.8	209985	152375	204019	150541	180936	83996.3
1.79min : 158.003m/z	0	0	0	0	0	0	0	0	0	0	0	0	0	15539.6	0	0	0	0	0	0	0	0	0	0	0
1.79min : 303.457m/z	0	0	0	0	0	0	0	0	0	0	0	0	0	0	0	0	0	0	0	0	0	0	0	0	0
1.79min : 488.894m/z	0	0	0	0	0	0	0	0	0	0	0	0	0	0	0	0	0	0	0	0	0	0	0	0	0
1.79min : 609.887m/z	0	0	0	0	0	0	0	0	0	0	0	0	0	0	0	0	0	0	0	0	0	0	0	0	0
1.79min : 340.444m/z	0	0	0	0	0	0	0	0	0	0	0	0	0	0	0	0	0	0	0	0	0	0	0	0	0
1.79min : 220.985m/z	0	0	0	0	0	0	0	0	0	0	0	0	0	0	0	0	0	0	0	0	0	0	182552	0	0
1.79min : 151.008m/z	27220.6	73597.5	0	14641.9	58863.7	35626.9	68784.3	47376.1	32355.4	0	0	19176.6	57726.9	41644.4	0	0	73661.1	55722.7	22391.8	0	41299.9	75255.3	42615.6	59018.9	31203.5
1.79min : 544.920m/z	0	0	0	0	0	0	0	0	0	0	0	0	0	0	0	0	0	0	0	0	0	0	2672.09	0	0
1.79min : 724.879m/z	0	0	0	0	0	0	0	0	0	0	0	0	0	0	0	0	0	0	0	0	0	0	0	0	0
1.79min : 465.411m/z	0	0	0	0	0	0	0	0	0	0	0	0	0	0	0	0	0	0	0	0	0	0	0	0	0
1.79min : 106.992m/z	0	0	0	0	0	0	0	0	0	0	0	0	0	0	0	0	0	0	0	0	0	0	0	0	0
1.79min : 551.936m/z	0	0	0	0	0	0	0	0	0	0	0	0	0	0	0	0	0	0	0	0	0	0	0	0	0
1.79min : 491.898m/z	0	0	0	0	0	0	0	0	0	0	0	0	0	0	0	0	0	0	0	0	0	0	0	0	0
1.79min : 521.885m/z	0	0	0	0	0	0	0	0	0	0	0	0	0	0	0	0	0	0	0	2726.82	0	0	0	0	0
1.79min : 538.934m/z	0	0	0	0	0	0	0	0	0	0	0	0	0	0	0	0	0	0	0	0	0	0	0	0	0
1.79min : 671.841m/z	0	0	0	0	0	0	0	0	0	0	0	0	0	0	0	0	0	0	0	0	0	0	0	0	0
1.79min : 244.001m/z	0	0	0	0	0	0	0	0	0	0	0	0	0	0	0	0	0	0	0	0	0	0	130614	0	0
1.79min : 306.970m/z	0	0	0	0	0	0	0	0	0	0	0	0	0	0	0	0	0	0	0	0	0	0	0	0	0
1.79min : 352.976m/z	0	0	0	0	0	9950.66	0	0	0	0	0	0	0	0	0	0	0	0	0	0	0	0	0	0	0
1.79min : 707.873m/z	0	0	0	0	0	0	0	0	0	0	0	0	0	0	0	0	0	0	0	0	0	0	0	0	0
1.79min : 270.965m/z	0	0	0	0	0	0	0	0	0	0	0	0	0	0	0	0	0	0	0	0	0	0	0	0	9659.75
1.79min : 250.938m/z	0	0	0	0	0	0	0	0	0	0	0	0	0	0	0	0	0	0	0	0	0	0	54232.5	0	0
1.79min : 796.821m/z	0	0	0	0	0	0	0	0	0	0	0	0	0	0	0	0	0	0	0	0	0	0	0	0	0
1.79min : 342.427m/z	0	0	0	0	0	0	0	0	0	0	0	0	0	0	0	0	0	0	0	0	0	0	0	0	0
1.79min : 927.831m/z	0	0	0	0	0	0	0	0	0	0	0	0	0	0	0	0	0	0	0	0	0	0	0	0	0
1.79min : 111.009m/z	14318.6	76750	0	0	52097	35701.5	56536.4	46573.7	16284.9	32353	0	0	61954.5	32174.4	10657.6	0	72127.2	46475.4	14490.6	47713	38303.2	32782.2	34251.3	45118.3	16491.3
1.79min : 328.992m/z	0	0	0	0	0	0	5269.79	0	0	0	0	0	0	0	1629.58	0	0	0	0	0	0	16132.8	0	5297.3	0
1.79min : 665.861m/z	0	0	0	0	0	0	0	0	0	0	0	0	0	0	0	0	0	0	0	0	0	0	0	0	0
1.79min : 273.949m/z	0	94760.1	0	0	64652.5	0	83306.5	55056.6	0	54470	0	0	0	40854.3	14533.8	0	91668.3	0	0	0	45641.8	0	0	58732	0
1.79min : 166.037m/z	0	16841.6	0	0	0	0	0	0	0	0	0	0	0	0	0	0	0	0	0	0	0	0	0	0	15903.2
1.79min : 619.854m/z	0	0	0	0	0	0	0	0	0	0	0	0	0	0	0	0	0	0	0	0	0	0	0	0	0
1.79min : 369.938m/z	0	0	0	0	0	0	0	0	0	0	0	0	0	0	0	0	0	0	0	0	0	0	0	0	0
1.79min : 544.408m/z	0	0	0	0	0	0	0	0	0	0	0	0	0	0	0	0	0	0	0	0	0	0	0	0	0
1.79min : 455.911m/z	0	0	0	0	0	0	0	0	0	0	0	0	0	0	0	0	0	0	0	0	0	0	0	0	0
1.79min : 916.292m/z	0	0	0	0	0	0	0	0	0	0	0	0	0	0	0	0	0	0	0	0	0	0	0	0	0
1.79min : 636.865m/z	0	0	0	0	0	0	0	0	0	0	0	0	0	0	0	0	0	0	0	0	0	0	0	0	0
1.79min : 617.863m/z	0	0	0	0	2375.03	0	0	0	0	0	0	0	0	0	0	0	0	0	0	0	0	0	0	0	0
1.79min : 349.445m/z	0	0	0	0	0	0	0	0	0	0	0	0	0	0	0	0	0	0	0	0	0	0	0	0	0
1.79min : 466.403m/z	0	0	0	0	0	0	0	0	0	0	0	0	0	0	0	0	0	0	0	0	0	0	0	0	0
1.79min : 174.025m/z	10802	36972.6	0	0	32105.9	21091.1	32700.6	26223.8	0	16829.7	0	0	38048.9	21610.2	0	0	41803.1	30372	13595.1	29364.9	22989.4	42116.9	24377.9	31128.9	14067.9
1.79min : 866.821m/z	0	0	0	0	0	0	0	0	0	0	0	0	0	0	0	0	0	0	0	0	0	0	0	0	0
1.79min : 530.901m/z	0	0	0	0	0	0	0	0	0	0	0	0	0	0	0	0	0	0	0	0	0	0	0	0	0
1.79min : 167.964m/z	0	0	24000.7	0	0	0	0	0	62059.1	38469.4	19201	21111	26680.2	12248.7	0	35387.5	0	25030.5	17591.8	4928.24	0	102944	0	0	0
1.79min : 417.924m/z	0	0	0	0	0	0	0	0	0	0	0	0	0	0	0	0	0	0	0	0	0	0	0	0	0
1.79min : 331.444m/z	0	0	0	0	0	0	0	0	0	0	0	0	0	0	0	0	0	0	0	0	0	0	0	0	0
1.79min : 557.887m/z	0	0	0	0	0	0	0	0	0	0	0	0	0	0	0	0	0	0	0	0	2499.3	0	0	0	0
1.79min : 510.890m/z	0	0	0	0	0	0	0	0	0	0	0	0	0	0	0	0	0	0	0	0	0	0	0	0	0
1.79min : 348.935m/z	0	0	0	0	0	0	0	0	0	0	0	0	0	0	0	0	0	0	0	0	0	0	0	0	0
1.79min : 454.920m/z	0	0	0	0	0	3732.49	0	0	0	0	0	0	0	0	0	0	0	0	0	0	0	0	0	0	0
1.79min : 812.802m/z	0	0	0	0	0	0	0	0	0	0	0	0	0	0	0	0	0	0	0	0	0	0	0	0	0
1.79min : 580.931m/z	0	0	0	0	0	0	0	0	0	0	0	0	0	0	0	0	0	0	0	0	0	0	0	0	0
1.79min : 112.006m/z	13069.3	72685.4	0	0	50036.1	35562.5	52254.9	45228.4	17261.2	33229.6	0	0	60965	29686	9099.77	0	65914.8	39521.2	0	48543	37226.7	39647.5	31533.1	45434.8	18413.6
1.79min : 685.836m/z	0	0	0	0	0	0	0	0	0	0	0	0	0	0	0	0	0	0	0	0	0	0	0	0	0
1.79min : 220.981m/z	53443.8	431354	0	11361.1	293257	227359	331196	266040	57187.8	99846.1	0	0	314824	156370	24700.7	0	447380	156891	25175.2	0	222792	70396.3	0	198620	74543.4
1.79min : 423.956m/z	0	0	0	0	0	0	0	0	0	0	0	0	0	0	0	0	0	0	0	0	0	0	0	0	0
1.79min : 325.965m/z	0	0	0	0	0	0	0	0	0	5544.52	0	0	0	0	0	0	0	0	0	0	0	0	0	0	0
1.79min : 529.880m/z	0	0	0	0	0	0	0	0	0	0	0	0	0	0	0	0	0	0	0	0	0	0	0	0	0
1.79min : 675.350m/z	0	0	0	0	0	0	0	0	0	0	0	0	0	0	0	0	0	0	0	0	0	0	0	0	0
1.79min : 571.868m/z	0	0	0	0	0	0	0	0	0	0	0	0	0	0	0	0	0	0	0	0	0	0	0	0	0
1.79min : 899.794m/z	0	0	0	0	0	0	0	0	0	0	0	0	0	0	0	0	0	0	0	0	0	0	0	0	0
1.79min : 588.885m/z	0	0	0	0	0	0	0	0	0	0	0	0	0	0	0	0	0	0	0	0	0	0	0	0	0
1.79min : 547.378m/z	0	0	0	0	0	0	0	0	0	0	0	0	0	0	0	0	0	0	0	0	0	0	0	0	0
1.79min : 485.878m/z	0	0	0	0	0	0	0	0	0	0	0	0	0	0	0	0	0	0	0	0	0	0	0	0	0
1.79min : 823.142m/z	0	565.56	0	0	0	0	0	0	0	0	0	0	0	0	0	0	0	0	0	0	0	0	0	0	0
1.79min : 289.968m/z	0	0	0	0	0	0	0	0	0	0	0	0	0	0	0	0	0	0	0	0	0	0	0	0	0
1.79min : 326.439m/z	0	0	0	0	0	0	0	0	0	0	0	0	0	1983.92	0	0	0	0	0	0	0	0	0	0	0
1.79min : 686.349m/z	0	0	0	0	0	0	0	0	0	0	0	0	0	0	0	0	0	0	0	0	0	0	0	0	0
1.79min : 432.908m/z	0	0	0	0	0	0	0	0	0	0	0	0	0	0	0	0	0	0	0	0	0	0	0	0	0
1.79min : 996.805m/z	0	0	0	0	0	0	0	0	0	0	0	0	0	0	0	0	0	0	0	0	0	0	0	0	0
1.79min : 150.507m/z	0	9547.01	0	0	0	0	0	0	0	0	0	0	0	0	0	0	0	14357.8	0	9324.53	0	0	8778.74	11449.1	0
1.79min : 664.368m/z	0	0	0	0	0	0	0	0	0	0	0	0	0	0	0	0	0	0	0	0	0	0	0	0	0
1.79min : 679.870m/z	0	0	0	0	0	0	0	0	0	0	0	0	0	0	0	0	0	0	0	0	0	0	0	0	0
1.79min : 743.845m/z	0	0	0	0	0	1274.36	0	0	0	0	0	0	0	0	0	0	0	0	0	0	0	0	0	0	0
1.79min : 673.358m/z	0	0	0	0	0	0	0	0	0	0	0	0	0	0	0	0	0	0	0	0	0	0	0	0	0
1.79min : 553.372m/z	0	0	0	0	0	0	0	0	0	0	0	0	0	0	0	0	0	0	0	0	0	0	0	0	0
1.79min : 442.881m/z	0	0	0	0	0	0	0	0	0	0	0	0	0	0	0	0	0	0	0	0	0	0	0	0	0
1.79min : 243.998m/z	33116.4	389150	0	0	256309	197108	246802	206764	30958.6	64186.4	0	0	244686	99591.5	18484.9	0	336455	96009.6	0	0	176231	0	0	142027	52952.7
1.79min : 184.977m/z	0	0	0	0	0	0	0	0	0	0	0	0	0	0	0	0	0	0	0	0	0	0	0	0	0
1.79min : 419.415m/z	0	0	0	0	0	1495.32	0	0	0	0	0	0	0	0	0	0	0	0	0	0	0	0	0	0	0
1.79min : 182.981m/z	37462.2	0	15466.2	24692.5	69508.1	30359.7	55173.9	63240.6	58369.3	40367.2	23133	32578.2	38763.2	35689.7	29597.5	34524.2	0	81957.4	43473.5	54746.9	20950.9	99245.7	46685.1	60516.7	33365.2
1.79min : 539.871m/z	0	0	0	0	0	0	0	0	0	0	0	0	0	0	0	0	0	0	0	0	0	0	0	0	0
1.79min : 478.895m/z	0	0	0	0	0	0	0	0	0	6812.2	0	0	0	3013.24	0	0	0	0	0	0	0	0	0	0	0
1.79min : 615.366m/z	0	0	0	0	0	0	0	0	0	0	0	0	0	0	0	0	0	0	0	0	0	0	0	0	0
1.79min : 615.872m/z	0	0	0	0	0	0	0	0	0	0	0	0	0	0	0	0	0	0	0	0	0	0	0	0	0
1.79min : 632.361m/z	0	0	0	0	0	0	0	0	0	0	0	0	0	0	0	0	0	0	0	0	0	0	0	0	0
1.79min : 743.326m/z	0	0	0	0	0	0	0	0	0	0	0	0	0	0	0	0	0	0	0	0	0	0	0	0	0
1.79min : 401.416m/z	0	0	0	0	0	0	0	0	0	0	0	0	0	0	0	0	0	0	0	0	0	0	0	0	0
1.79min : 390.422m/z	0	0	0	0	0	0	0	0	0	0	0	0	0	0	0	0	0	0	0	0	0	0	0	0	0
1.79min : 544.905m/z	0	0	0	0	0	0	0	0	0	0	0	0	0	0	0	0	0	0	0	0	0	0	0	0	0
1.79min : 290.469m/z	0	0	0	0	0	0	0	0	0	0	0	0	10368.4	0	0	0	0	0	0	0	0	0	0	0	0
1.79min : 268.968m/z	0	0	0	6287.99	0	0	0	0	0	0	0	0	0	0	0	0	0	0	0	0	0	0	0	0	0
1.79min : 395.426m/z	0	0	0	0	0	0	0	0	0	0	0	0	0	0	0	0	0	0	0	0	0	0	0	0	0
1.79min : 435.907m/z	0	0	0	0	0	0	0	0	0	0	0	0	0	0	0	0	0	0	0	0	0	0	0	0	0
1.79min : 446.943m/z	0	0	0	0	0	0	0	0	0	0	0	0	0	0	0	0	0	0	0	0	0	0	0	0	0
1.79min : 257.981m/z	0	0	0	0	0	0	0	0	0	0	0	0	0	0	0	0	0	0	0	0	0	0	20165.5	0	0
1.79min : 604.856m/z	0	0	0	0	0	0	0	1330.58	0	0	0	0	0	0	0	0	2436.95	0	0	0	0	0	0	0	0
1.79min : 367.935m/z	0	0	0	0	0	0	0	0	0	0	0	0	0	0	0	0	0	0	0	0	0	0	0	0	0
1.79min : 464.908m/z	0	0	0	0	0	0	0	0	0	0	0	0	0	0	0	0	0	0	0	0	0	0	0	0	0
1.79min : 446.938m/z	0	0	0	0	0	0	0	0	0	0	0	0	0	0	0	0	0	0	0	0	0	0	0	0	0
1.79min : 679.858m/z	0	0	0	0	0	0	0	0	0	0	0	0	0	0	0	0	0	0	0	0	0	0	0	0	0
1.79min : 432.415m/z	0	3322.93	0	0	0	0	0	0	0	0	0	0	0	0	0	0	0	0	0	0	0	0	0	0	0
1.79min : 328.543m/z	0	0	0	0	0	0	0	0	0	0	0	0	0	0	0	0	0	0	0	0	0	0	0	0	0
1.79min : 677.845m/z	0	0	0	0	0	0	0	0	0	0	0	0	0	0	0	0	0	0	0	0	0	0	0	0	0
1.79min : 681.850m/z	0	0	0	0	0	0	0	0	0	0	0	0	0	0	0	0	0	0	0	0	0	0	0	0	0
1.79min : 413.865m/z	0	0	0	0	0	0	0	0	0	0	0	0	0	0	0	0	0	0	0	0	0	0	0	0	0
1.79min : 781.356m/z	0	0	0	0	0	0	0	0	0	0	0	0	0	0	0	0	0	0	0	0	0	0	0	0	0
1.79min : 636.858m/z	0	0	0	0	0	0	0	0	0	0	0	0	0	0	0	0	0	0	0	0	0	0	0	0	0
1.79min : 644.874m/z	0	11282.8	0	0	4405.96	0	0	0	0	0	0	0	0	0	0	0	5134.09	0	0	0	0	0	0	0	0
1.79min : 660.882m/z	0	0	0	0	0	0	0	0	0	0	0	0	0	0	0	0	6250.52	0	0	0	0	0	0	0	0
1.79min : 410.417m/z	0	0	0	0	0	0	0	0	0	0	0	0	0	0	0	0	0	0	0	0	0	0	0	0	0
1.79min : 389.410m/z	0	0	0	0	0	0	0	0	0	2991.28	0	0	0	0	0	0	0	0	0	0	0	0	0	0	0
1.79min : 432.914m/z	0	0	0	0	0	0	0	0	0	0	0	0	0	0	0	0	0	0	0	0	0	0	0	0	0
1.79min : 376.928m/z	0	0	0	0	0	0	0	0	0	0	0	0	0	0	0	0	0	0	0	0	0	0	0	0	0
1.79min : 382.941m/z	0	0	0	0	0	0	0	0	0	0	0	0	0	0	0	0	0	0	0	0	0	0	0	0	0
1.79min : 834.813m/z	0	0	0	0	0	0	0	0	0	0	0	0	0	0	0	0	0	0	0	0	0	0	0	0	0
1.79min : 747.868m/z	0	0	0	0	0	0	0	0	0	0	0	0	0	0	0	0	0	0	0	0	0	0	0	0	0
1.79min : 366.942m/z	0	0	0	0	0	0	0	0	0	0	0	0	0	0	0	0	0	0	0	0	5419.43	0	0	0	0
1.79min : 199.495m/z	0	0	0	0	0	0	0	0	0	0	0	0	0	0	0	0	0	0	0	0	0	0	0	0	0
1.79min : 304.966m/z	0	0	0	0	0	0	0	0	0	0	0	0	0	0	0	0	0	0	0	0	0	0	0	0	0
1.79min : 448.948m/z	0	0	0	0	0	40620.4	0	0	0	0	0	0	0	0	0	0	0	0	0	0	0	0	18252.2	0	5232.62
1.79min : 167.033m/z	0	14646.6	0	0	0	17023.6	11480.9	14665.9	0	0	0	0	18830.3	0	0	0	22371.4	25084.6	0	0	15783.9	33036.9	13938.2	14067.1	10565.3
1.79min : 563.926m/z	0	0	0	0	0	0	0	0	0	0	0	0	0	0	0	0	0	0	0	0	5160.92	0	0	0	0
1.79min : 916.806m/z	0	0	0	0	0	536.17	0	0	0	0	0	0	0	0	0	0	0	0	0	0	0	0	0	0	0
1.79min : 339.441m/z	0	0	0	0	0	0	0	0	0	0	0	0	0	0	0	0	0	0	0	0	0	0	0	0	0
1.79min : 562.920m/z	0	0	0	0	0	0	5748.35	0	0	0	0	0	0	0	0	0	0	0	0	0	0	0	0	0	0
1.79min : 430.418m/z	0	0	0	0	0	0	0	0	0	0	0	0	0	0	0	0	0	0	0	0	0	0	0	0	0
1.79min : 452.923m/z	0	0	0	0	0	11763.4	0	0	0	0	0	0	0	0	0	0	0	7242.96	0	0	11645.3	0	9222.82	0	3747.51
1.79min : 856.308m/z	0	0	0	0	0	0	0	0	0	0	0	0	0	0	0	0	0	0	0	0	0	0	0	0	0
1.79min : 562.916m/z	0	0	0	0	0	0	0	0	0	0	0	0	0	0	0	0	0	0	0	0	0	0	0	0	0
1.79min : 754.853m/z	0	0	0	0	0	972.23	0	0	0	0	0	0	0	0	0	0	0	0	0	0	0	0	0	0	0
1.79min : 513.399m/z	0	0	0	0	0	0	0	0	0	0	0	0	0	0	0	0	0	0	0	0	0	0	0	0	0
1.79min : 462.918m/z	0	0	0	0	0	0	0	0	0	0	0	0	0	0	0	0	0	0	0	0	6183.97	0	0	0	0
1.79min : 497.889m/z	0	0	0	0	0	0	0	0	0	0	0	0	0	0	0	0	0	0	0	0	0	0	0	0	0
1.79min : 833.180m/z	0	0	0	0	0	0	0	0	0	0	0	0	0	0	0	0	0	0	0	0	0	0	0	0	0
1.79min : 689.357m/z	0	0	0	0	0	0	0	0	0	0	0	0	0	0	0	0	0	0	0	0	0	0	0	0	0
1.79min : 263.006m/z	0	0	0	0	0	53113.5	0	0	0	0	0	0	0	0	0	0	0	0	0	0	0	0	36619.2	0	21630.9
1.79min : 453.405m/z	0	0	0	0	0	0	0	0	0	0	0	0	0	0	0	0	0	0	0	0	0	0	0	0	0
1.79min : 614.870m/z	0	0	0	0	0	0	0	0	0	0	0	0	0	0	0	0	0	0	0	0	0	0	0	0	0
1.79min : 642.873m/z	0	0	0	0	0	0	0	0	0	0	0	0	0	0	0	0	0	0	0	0	0	0	0	0	0
1.79min : 143.046m/z	0	0	0	0	0	0	0	0	0	0	0	0	0	0	0	0	0	0	26160.9	11542.5	0	35831.5	0	0	0
1.79min : 758.834m/z	0	0	0	0	0	0	0	633.43	0	0	0	0	0	0	0	0	0	0	0	0	0	0	0	0	0
1.79min : 645.385m/z	0	0	0	0	0	0	0	0	0	0	0	0	0	0	0	0	0	0	0	0	0	0	0	0	0
1.79min : 258.932m/z	0	0	0	0	0	0	0	0	0	0	0	0	0	0	0	0	0	0	0	0	0	0	0	0	0
1.79min : 431.419m/z	0	0	0	0	0	0	0	0	0	0	0	0	0	0	0	0	0	0	0	0	0	0	0	0	0
1.79min : 664.849m/z	0	0	0	0	0	0	2124.92	0	0	0	0	0	0	0	0	0	0	0	0	0	1407.74	0	0	0	0
1.79min : 971.060m/z	0	0	0	0	0	0	0	0	0	0	0	0	0	0	0	0	0	0	0	0	0	0	0	0	0
1.79min : 736.329m/z	0	0	0	0	0	0	0	0	0	0	0	0	905.75	0	0	0	0	0	0	0	0	0	0	0	0
1.79min : 306.456m/z	0	0	0	0	0	0	0	0	0	0	0	0	0	0	0	0	0	0	0	0	0	0	0	0	0
1.79min : 800.808m/z	0	0	0	0	0	0	0	0	0	0	0	0	0	0	0	0	0	0	0	0	0	0	0	0	0
1.79min : 334.966m/z	0	0	0	0	0	32449.8	0	0	0	0	0	0	0	0	0	0	0	0	0	0	0	0	18696.6	0	6512.46
1.79min : 708.873m/z	0	0	0	0	0	2871.98	0	0	0	0	0	0	0	0	0	0	0	0	0	0	2442.9	0	0	0	0
1.79min : 793.591m/z	0	0	0	0	0	0	0	0	0	0	0	0	0	0	0	0	0	0	0	0	0	0	0	0	0
1.79min : 273.952m/z	0	0	0	0	0	58776.5	0	0	0	0	0	0	0	0	0	0	0	47617.3	0	0	0	0	56400.5	0	25543.9
1.79min : 433.911m/z	0	0	0	0	0	0	0	0	0	0	0	0	3964.97	0	0	0	0	0	0	0	0	0	0	0	0
1.79min : 686.334m/z	0	0	0	0	0	0	0	0	0	0	0	0	0	0	0	0	0	0	0	0	0	0	0	0	0
1.79min : 275.948m/z	0	0	0	0	0	0	0	11945.3	0	0	0	0	13320	8889.19	0	0	17357.5	0	0	0	0	0	0	0	0
1.79min : 957.078m/z	0	0	0	0	0	0	0	0	0	0	0	0	0	0	0	0	0	0	0	0	0	0	0	0	0
1.79min : 518.899m/z	0	0	0	0	0	0	0	0	0	0	0	0	0	0	0	0	0	0	0	0	0	0	0	0	0
1.79min : 599.861m/z	0	0	0	0	0	0	0	0	0	0	0	0	0	0	0	0	0	0	0	0	0	0	0	0	0
1.79min : 374.931m/z	0	0	0	0	0	0	0	0	0	0	0	0	0	0	0	0	0	0	0	0	0	0	0	0	0
1.79min : 309.986m/z	0	0	0	0	30799.7	0	0	0	0	0	0	0	0	0	0	0	0	0	0	0	0	0	0	0	0
1.79min : 455.906m/z	0	4839.3	0	0	0	0	0	0	0	0	0	0	0	0	0	0	0	0	0	2824.04	0	0	0	0	0
1.79min : 435.912m/z	0	0	0	0	0	0	0	0	0	0	0	0	0	0	0	0	0	0	0	0	0	0	0	0	0
1.79min : 636.852m/z	0	0	0	0	0	0	0	0	0	0	0	0	0	0	0	0	0	0	0	0	0	0	0	0	0
1.79min : 571.391m/z	0	0	0	0	0	0	0	0	0	0	0	0	0	0	0	0	0	0	0	0	0	0	0	0	0
1.79min : 580.862m/z	0	0	0	0	0	0	0	0	0	0	0	0	0	0	0	0	0	0	0	0	0	0	0	0	0
1.79min : 628.896m/z	0	10778.3	0	0	0	0	0	0	0	0	0	0	0	0	0	0	7721.91	0	0	0	0	0	0	0	0
1.79min : 688.847m/z	0	0	0	0	0	0	0	0	0	0	0	0	0	0	0	0	0	0	0	0	0	0	0	0	0
1.79min : 864.819m/z	0	0	0	0	0	0	0	0	0	0	0	0	0	0	0	0	0	0	0	0	0	0	0	0	0
1.79min : 514.929m/z	0	0	0	0	0	0	0	0	0	0	0	0	0	0	0	0	0	0	0	0	0	0	0	0	0
1.79min : 282.457m/z	0	0	0	0	0	0	0	0	0	0	0	0	0	0	0	0	0	0	0	7329.71	0	0	0	0	0
1.79min : 303.027m/z	0	22845.7	0	0	16046.2	0	0	0	0	13691.3	0	0	0	13401.7	0	0	0	51510.7	0	0	0	0	0	23390.8	0
1.79min : 452.919m/z	0	18915.7	0	0	16955.3	0	0	13694.1	0	0	0	0	13408.9	0	0	0	16478.7	0	0	0	0	0	0	10886.8	0
1.79min : 574.864m/z	0	0	0	0	2368.46	0	0	0	0	0	0	0	0	0	0	0	6606.34	0	0	0	0	0	0	0	0
1.79min : 759.162m/z	0	973.79	0	0	0	0	0	0	0	0	0	0	0	0	0	0	0	0	0	0	0	0	0	0	0
1.79min : 856.175m/z	0	0	0	0	0	0	0	0	0	0	0	0	0	0	0	0	0	0	0	0	0	0	0	0	0
1.79min : 252.975m/z	0	0	0	0	0	0	0	0	0	0	0	0	0	0	0	0	0	0	0	0	0	0	25745.2	0	0
1.79min : 818.597m/z	0	0	0	0	0	0	0	0	0	0	0	0	0	0	0	0	0	0	0	0	0	0	0	0	0
1.79min : 214.014m/z	0	0	0	0	0	0	0	0	0	0	0	0	0	0	0	0	0	0	0	20238.5	0	0	0	0	0
1.79min : 452.413m/z	0	0	0	0	0	0	0	0	0	0	0	0	0	0	0	0	0	0	0	0	0	0	0	0	0
1.79min : 758.850m/z	0	0	0	0	0	0	0	0	0	0	0	0	0	0	0	0	0	0	0	0	0	0	0	0	0
1.79min : 703.846m/z	0	0	0	0	0	0	0	0	0	0	0	0	0	0	0	0	0	0	0	0	0	0	0	0	0
1.79min : 449.415m/z	0	0	0	0	0	0	0	0	0	0	0	0	0	0	0	0	0	0	0	0	0	0	0	0	0
1.79min : 532.936m/z	0	0	0	0	0	0	0	0	0	0	0	0	0	0	0	0	0	0	0	0	0	0	0	0	0
1.79min : 457.906m/z	0	0	0	0	0	0	0	0	0	0	0	0	0	0	0	0	0	0	0	0	0	0	0	0	0
1.79min : 806.503m/z	0	0	0	0	0	0	0	0	0	0	0	0	0	0	0	0	0	0	0	0	0	0	0	0	0
1.79min : 304.969m/z	0	0	0	0	0	0	0	0	0	0	0	0	0	0	0	0	0	0	0	0	0	0	0	0	0
1.79min : 444.961m/z	0	0	0	0	0	0	0	0	0	0	0	0	0	0	0	0	0	0	0	0	2860.06	0	0	0	0
1.79min : 251.934m/z	0	0	0	0	0	0	0	0	0	0	0	0	0	0	0	0	0	0	0	0	0	0	0	0	0
1.79min : 511.898m/z	0	0	0	0	0	0	0	0	0	0	0	0	0	0	0	0	0	0	0	0	0	0	0	0	0
1.79min : 341.931m/z	0	0	0	0	0	0	0	0	0	0	0	0	0	0	0	0	0	0	0	5643.72	0	0	0	0	0
1.79min : 804.823m/z	0	0	0	0	0	0	0	0	0	0	0	0	0	0	0	0	0	0	0	0	0	0	0	0	0
1.79min : 486.892m/z	0	0	0	0	0	0	0	0	0	0	0	0	0	0	0	0	0	0	0	0	0	0	0	0	0
1.79min : 332.959m/z	0	0	0	0	0	0	0	0	0	0	0	0	0	0	0	0	0	0	0	0	0	0	0	0	0
1.79min : 171.959m/z	0	0	0	0	0	0	0	0	28337.5	14496.6	0	0	0	0	0	0	0	0	0	0	0	0	0	0	0
1.79min : 867.816m/z	0	0	0	0	0	0	0	0	0	0	0	0	0	0	0	0	0	0	0	0	0	0	0	0	0
1.79min : 757.834m/z	0	0	0	0	0	0	0	0	0	0	0	0	0	0	0	0	0	0	0	0	734.24	0	0	0	0
1.79min : 439.927m/z	0	0	0	0	0	0	0	0	0	0	0	0	0	0	0	0	0	0	0	0	0	0	0	0	0
1.79min : 853.179m/z	0	0	0	0	0	0	0	0	0	0	0	0	0	0	0	0	0	0	0	0	0	0	0	0	0
1.79min : 681.868m/z	0	0	0	0	0	0	0	0	0	0	0	0	0	0	0	0	0	0	0	0	0	0	0	0	0
1.79min : 728.860m/z	0	0	0	0	0	0	0	0	0	0	0	0	0	0	0	0	0	0	0	0	2399.71	0	0	0	0
1.79min : 500.891m/z	0	0	0	0	0	0	0	0	0	0	0	0	0	0	0	0	0	0	0	0	0	0	0	0	0
1.79min : 782.811m/z	0	0	0	0	0	0	0	0	0	0	0	0	0	0	0	0	0	0	0	0	0	0	0	0	0
1.79min : 640.874m/z	0	0	0	0	0	0	0	0	0	0	0	0	0	0	0	0	0	0	0	0	0	0	0	0	0
1.79min : 641.886m/z	0	0	0	0	0	0	0	15754.4	0	0	0	0	0	0	0	0	0	0	0	0	0	0	0	4931.54	0
1.79min : 913.805m/z	0	0	0	0	0	0	0	0	0	0	0	0	0	0	0	0	0	0	0	0	0	0	0	0	0
1.79min : 372.015m/z	0	0	0	0	0	0	0	0	0	0	0	0	0	0	0	0	0	0	0	0	0	0	0	0	0
1.79min : 352.968m/z	0	0	0	0	0	0	0	0	0	0	0	0	0	0	0	0	0	0	0	0	0	0	0	0	0
1.79min : 625.378m/z	0	0	0	0	0	0	0	0	0	0	0	0	0	0	0	0	0	0	0	0	0	0	0	0	0
1.79min : 374.985m/z	0	0	0	0	0	0	0	0	0	0	0	0	0	0	0	0	0	0	0	0	0	0	0	0	0
1.79min : 537.885m/z	0	0	0	0	0	0	0	0	0	0	0	0	0	0	0	0	0	0	0	0	0	0	0	0	0
1.79min : 418.952m/z	0	0	0	0	0	0	8020.81	0	0	0	0	0	0	0	0	0	0	0	0	0	0	0	0	0	0
1.79min : 799.824m/z	0	0	0	0	0	0	0	0	0	0	0	0	0	0	0	0	0	0	0	0	0	0	0	0	0
1.79min : 585.892m/z	0	0	0	0	0	0	0	0	0	0	0	0	0	0	0	0	0	0	0	0	0	0	0	0	0
1.79min : 340.441m/z	0	0	0	0	0	0	0	0	0	0	0	0	0	0	0	0	0	0	0	0	0	0	0	0	0
1.79min : 341.937m/z	3054.26	0	0	0	0	0	0	0	0	0	0	0	0	0	0	0	0	0	0	0	0	0	0	0	0
1.79min : 468.911m/z	0	0	0	0	0	0	0	0	0	0	0	0	0	0	0	0	0	0	0	0	0	0	0	0	0
1.79min : 844.832m/z	0	0	0	0	0	0	0	0	0	0	0	0	0	0	0	0	0	0	0	0	0	0	0	0	0
1.79min : 686.849m/z	0	0	0	0	0	0	0	0	0	0	0	0	0	0	0	0	0	0	0	0	0	0	0	0	0
1.79min : 728.850m/z	0	0	0	0	0	0	0	0	0	0	0	0	0	0	0	0	0	0	0	0	0	0	0	0	0
1.79min : 590.863m/z	0	0	0	0	0	0	0	0	0	0	0	0	0	0	0	0	0	0	0	0	0	0	0	0	0
1.79min : 576.865m/z	0	0	0	0	0	0	0	0	0	0	0	0	0	0	0	0	0	0	0	0	0	0	0	0	0
1.79min : 839.799m/z	0	0	0	0	0	0	0	0	0	0	0	0	0	0	0	0	0	0	0	0	0	0	0	0	0
1.79min : 799.828m/z	0	0	0	0	0	4341.72	0	0	0	0	0	0	0	0	0	0	0	0	0	0	2965.65	0	0	0	0
1.79min : 689.847m/z	0	0	0	0	0	0	0	0	0	0	0	0	0	0	0	0	0	0	0	0	0	0	0	0	0
1.79min : 263.003m/z	0	58586.9	0	0	36654.5	0	49140.1	45371	0	0	0	0	58862.8	0	0	0	81500	31471.4	0	0	45064	0	0	0	0
1.79min : 524.390m/z	0	0	0	0	0	0	0	0	0	0	0	0	0	0	0	0	0	0	0	0	0	0	0	0	0
1.79min : 315.458m/z	0	0	0	0	0	0	0	0	0	0	0	0	0	0	0	0	0	0	0	0	0	0	0	0	0
1.79min : 276.982m/z	0	0	0	0	0	0	0	0	0	26602.4	0	0	21324.9	0	0	0	0	0	0	0	0	0	0	0	0
1.79min : 676.209m/z	0	0	0	0	0	0	0	0	0	0	0	0	0	0	0	0	0	0	0	0	0	0	0	0	0
1.79min : 503.878m/z	0	0	0	0	0	0	0	0	0	0	0	0	0	0	0	0	0	0	0	2859.47	0	0	0	0	0
1.79min : 739.190m/z	0	0	0	0	0	0	0	0	0	0	0	0	0	0	0	0	0	0	0	0	0	0	0	0	0
1.79min : 819.831m/z	0	0	0	0	0	1073.67	0	0	0	0	0	0	0	0	0	0	0	0	0	0	0	0	0	0	0
1.79min : 693.846m/z	0	0	0	0	0	0	0	0	0	0	0	0	1564.33	0	0	0	0	0	0	0	0	0	0	0	0
1.79min : 814.845m/z	0	0	0	0	0	0	0	0	0	0	0	0	0	0	0	0	0	0	0	0	0	0	0	0	0
1.79min : 536.879m/z	0	0	0	0	0	0	0	0	0	0	0	0	1875.94	0	0	0	0	0	0	0	0	0	0	0	0
1.79min : 415.931m/z	0	0	0	0	0	0	0	0	0	0	0	0	0	0	0	0	0	0	0	0	0	0	0	0	0
1.79min : 236.997m/z	0	0	0	0	0	0	0	0	0	0	0	0	0	0	0	0	0	0	0	0	0	0	0	0	0
1.79min : 170.047m/z	0	18923.1	0	0	13643.4	10602.8	0	12698.2	0	0	0	0	19319.6	0	0	0	0	16040.3	0	0	11859.6	0	12031.5	0	7569.27
1.79min : 622.869m/z	0	0	0	0	0	0	0	0	0	0	0	0	1326.31	0	0	0	0	0	0	0	0	0	0	0	0
1.80min : 306.452m/z	0	0	0	0	0	0	0	5233.67	0	0	0	0	0	0	0	0	0	0	0	0	0	0	0	0	0
1.80min : 355.975m/z	0	0	0	0	0	0	0	0	0	0	0	0	0	0	0	0	0	0	0	0	0	0	0	0	0
1.80min : 556.875m/z	0	0	0	0	0	0	0	0	0	0	0	0	0	0	0	0	0	0	0	0	0	0	0	0	0
1.80min : 257.971m/z	0	0	0	0	0	0	0	0	0	0	0	0	0	0	0	0	0	0	0	11428.7	0	0	0	0	0
1.80min : 769.830m/z	0	0	0	0	1356.63	0	0	0	0	0	0	0	0	0	0	0	0	0	0	0	0	0	0	0	0
1.80min : 644.393m/z	0	0	0	0	0	0	0	0	0	0	0	0	0	0	0	0	0	0	0	0	0	0	0	0	0
1.80min : 336.464m/z	0	0	0	0	0	0	0	0	0	0	0	0	0	0	0	0	0	0	0	0	0	0	0	0	0
1.80min : 640.887m/z	0	0	0	0	0	34440.4	0	0	0	0	0	0	0	0	0	0	0	0	0	0	22877.8	0	0	0	0
1.80min : 887.805m/z	0	0	0	0	0	0	0	0	0	0	0	0	0	0	0	0	0	0	0	0	0	0	0	0	0
1.80min : 561.364m/z	0	1117.12	0	0	0	0	0	0	0	0	0	0	0	0	0	0	0	0	0	0	0	0	0	0	0
1.80min : 416.926m/z	0	0	0	0	0	0	0	4104.67	0	0	0	0	0	0	0	0	0	0	0	0	0	0	0	0	0
1.80min : 738.855m/z	0	0	0	0	0	0	0	0	0	0	0	0	0	0	0	0	0	0	0	0	0	0	0	0	0
1.80min : 658.898m/z	0	0	0	0	0	10707.6	0	0	0	0	0	0	0	0	0	0	0	0	0	0	0	0	0	0	0
1.80min : 686.841m/z	0	0	0	0	0	0	0	0	0	0	0	0	0	0	0	0	0	0	0	0	0	0	0	0	0
1.80min : 663.365m/z	0	0	0	0	0	0	0	0	0	0	0	0	0	0	0	0	0	0	0	0	0	0	0	0	0
1.80min : 714.361m/z	0	0	0	0	0	0	0	0	0	0	0	0	0	0	0	0	0	0	0	0	0	0	0	0	0
1.80min : 639.353m/z	0	0	0	0	0	0	0	0	0	0	0	0	0	0	0	0	0	0	0	0	0	0	0	0	0
1.80min : 706.866m/z	0	0	0	0	0	0	0	0	0	0	0	0	0	0	0	0	0	0	0	0	0	0	0	0	0
1.80min : 361.435m/z	0	0	0	0	0	0	0	0	0	0	0	0	0	0	0	0	0	0	0	0	0	0	0	0	0
1.80min : 504.886m/z	0	0	0	0	0	0	0	0	0	0	0	0	0	0	0	0	0	0	0	0	0	0	0	0	0
1.80min : 744.889m/z	0	0	0	0	0	0	0	0	0	0	0	0	0	0	0	0	0	0	0	0	0	0	0	0	0
1.80min : 546.898m/z	0	0	0	0	0	0	0	4818.53	0	0	0	0	0	0	0	0	7966.76	0	0	0	0	0	0	0	0
1.80min : 545.915m/z	0	0	0	0	0	0	0	0	0	0	0	0	0	0	0	0	0	0	0	0	0	0	0	0	0
1.80min : 730.358m/z	0	0	0	0	0	0	0	0	0	0	0	0	0	0	0	0	0	0	0	0	0	0	0	0	0
1.80min : 350.974m/z	0	0	0	0	0	0	0	0	0	0	0	0	0	0	0	0	0	0	0	0	0	0	0	0	0
1.80min : 586.875m/z	0	0	0	0	0	0	0	0	0	0	0	0	0	0	0	0	0	0	0	0	0	0	0	0	0
1.80min : 893.307m/z	0	0	0	0	0	0	0	0	0	0	0	0	0	0	0	0	0	0	0	0	0	0	0	0	0
1.80min : 871.833m/z	0	0	0	0	0	0	0	0	0	0	0	0	0	0	0	0	0	0	0	0	0	0	0	0	0
1.80min : 833.829m/z	0	0	0	0	0	0	0	0	0	0	0	0	0	0	0	0	0	0	0	0	0	0	0	0	0
1.80min : 606.864m/z	0	0	0	0	0	0	0	0	0	0	0	0	0	0	0	0	0	0	0	0	0	0	0	0	0
1.80min : 733.839m/z	0	0	0	0	0	0	0	0	0	0	0	0	0	0	0	0	0	0	0	0	0	0	0	0	0
1.80min : 637.854m/z	0	0	0	0	1596.25	0	0	0	0	0	0	0	0	0	0	0	0	0	0	0	0	0	0	0	0
1.80min : 666.854m/z	0	0	0	0	0	1206.4	0	0	0	0	0	0	0	0	0	0	0	0	0	0	0	0	0	0	0
1.80min : 504.940m/z	0	0	0	0	0	0	0	0	0	0	0	0	0	0	0	0	0	0	0	0	0	0	0	0	0
1.80min : 802.819m/z	0	0	0	0	0	0	0	0	0	0	0	0	0	0	0	0	0	0	0	0	0	0	0	0	0
1.80min : 588.869m/z	0	0	0	0	0	0	0	0	0	0	0	0	0	0	0	0	0	0	0	0	0	0	0	0	0
1.80min : 442.964m/z	0	0	0	0	0	0	0	0	0	0	0	0	0	0	0	0	0	0	0	0	0	0	0	0	0
1.80min : 574.368m/z	0	0	0	0	0	0	0	0	0	0	0	0	0	0	0	0	2408.33	0	0	0	0	0	0	0	0
1.80min : 740.196m/z	0	0	0	0	0	0	0	0	0	0	0	0	0	0	0	0	0	0	0	0	0	0	0	0	0
1.80min : 512.395m/z	0	0	0	0	0	0	0	0	0	0	0	0	0	0	0	0	0	0	0	0	0	0	0	0	0
1.80min : 311.985m/z	0	0	0	0	0	0	0	0	0	0	0	0	0	0	0	0	0	0	0	0	9731.65	0	0	0	0
1.80min : 582.881m/z	0	0	0	0	0	0	0	0	0	0	0	0	0	0	0	0	0	0	0	0	0	0	0	0	0
1.80min : 618.922m/z	0	0	0	0	0	0	0	0	0	0	0	0	0	0	0	0	0	0	0	0	0	0	0	0	0
1.80min : 674.882m/z	0	0	0	0	0	0	0	0	0	0	0	0	0	0	0	0	0	0	0	0	1358.96	0	0	0	0
1.80min : 586.867m/z	0	0	0	0	0	0	0	0	0	0	0	0	0	0	0	0	2930.78	0	0	0	0	0	0	0	0
1.80min : 632.888m/z	0	0	0	0	0	0	0	0	0	0	0	0	0	0	0	0	0	0	0	0	0	0	0	0	0
1.80min : 857.830m/z	0	0	0	0	0	0	0	0	0	0	0	0	0	0	0	0	0	0	0	0	0	0	0	0	0
1.80min : 324.460m/z	0	0	0	0	0	0	0	0	0	0	0	0	0	0	0	0	0	0	0	0	0	0	0	0	0
1.80min : 403.931m/z	0	0	0	0	0	0	0	0	0	0	0	0	0	0	0	0	0	0	0	0	0	0	0	0	0
1.80min : 814.802m/z	0	0	0	0	0	0	0	0	0	0	0	0	0	0	0	0	3008.34	0	0	0	0	0	0	0	0
1.80min : 280.965m/z	0	0	0	0	0	0	0	9819.96	0	0	0	0	0	0	0	0	0	0	0	0	0	0	0	0	0
1.80min : 701.867m/z	0	0	0	0	0	0	0	0	0	0	0	0	0	0	0	0	0	0	0	0	0	0	0	0	0
1.80min : 665.846m/z	0	0	0	0	0	0	0	0	0	0	0	0	0	0	0	0	0	0	0	0	0	0	0	0	0
1.80min : 524.894m/z	0	0	0	0	0	0	0	0	0	0	0	0	0	0	0	0	0	0	0	0	0	0	0	0	0
1.80min : 628.907m/z	0	0	0	0	0	0	0	0	0	0	0	0	0	0	0	0	0	0	0	0	0	0	0	0	0
1.80min : 505.891m/z	0	0	0	0	0	0	0	0	0	0	0	0	0	0	0	0	0	0	0	0	0	0	0	0	0
1.80min : 200.988m/z	0	0	0	0	0	0	0	0	0	0	0	0	0	0	0	0	0	0	0	62506.2	0	0	0	0	0
1.80min : 736.841m/z	0	0	0	0	0	0	0	0	0	0	0	0	0	0	0	0	0	0	0	0	0	0	0	0	0
1.80min : 702.381m/z	0	0	0	0	0	0	0	0	0	0	0	0	0	0	0	0	0	0	0	0	0	0	0	0	0
1.80min : 764.854m/z	0	0	0	0	0	0	0	0	0	0	0	0	0	0	0	0	0	0	0	0	0	0	0	0	0
1.80min : 654.860m/z	0	0	0	0	0	0	0	0	0	0	0	0	6843.82	0	0	0	0	0	0	0	1233.98	0	0	0	0
1.80min : 366.937m/z	0	0	0	0	0	0	0	0	0	0	0	0	0	0	0	0	0	0	0	0	0	0	0	0	0
1.80min : 527.372m/z	0	0	0	0	0	0	0	0	0	0	0	0	0	0	0	0	0	0	0	0	0	0	0	0	0
1.80min : 487.886m/z	0	0	0	0	0	0	0	0	0	0	0	0	0	0	0	0	0	0	0	0	0	0	0	0	0
1.80min : 619.859m/z	0	0	0	0	0	0	0	0	0	0	0	0	0	0	0	0	0	0	0	0	0	0	0	0	0
1.80min : 664.356m/z	0	0	0	0	0	0	0	0	0	0	0	0	0	0	0	0	0	0	0	0	0	0	0	0	0
1.80min : 474.916m/z	0	0	0	0	0	0	0	0	0	0	0	0	0	0	0	0	0	0	0	0	0	0	0	0	0
1.80min : 890.820m/z	0	0	0	0	0	0	0	0	0	0	0	0	0	0	0	0	0	0	0	0	0	0	0	0	0
1.80min : 927.812m/z	0	0	0	0	0	0	0	0	0	0	0	0	0	0	0	0	0	0	0	0	0	0	0	0	0
1.80min : 789.823m/z	0	0	0	0	0	0	0	0	0	0	0	0	0	0	0	0	0	0	0	0	0	0	0	0	0
1.80min : 763.357m/z	0	0	0	0	0	0	0	0	0	0	0	0	0	0	0	0	0	0	0	0	0	0	0	0	0
1.80min : 716.377m/z	0	0	0	0	0	0	0	0	0	0	0	0	0	0	0	0	0	0	0	0	0	0	0	0	0
1.80min : 724.871m/z	0	0	0	0	0	0	0	0	0	0	0	0	2235.49	0	0	0	0	0	0	0	0	0	0	0	0
1.80min : 771.176m/z	0	0	0	0	0	0	0	0	0	0	0	0	0	0	0	0	0	0	0	0	0	0	0	0	0
1.80min : 741.830m/z	0	0	0	0	0	0	0	0	0	0	0	0	0	0	0	0	0	0	0	0	0	0	0	0	0
1.80min : 596.362m/z	0	0	0	0	0	0	0	0	0	0	0	0	0	0	0	0	0	0	0	0	0	0	0	0	0
1.80min : 583.892m/z	0	0	0	0	0	0	0	0	0	0	0	0	0	0	0	0	0	0	0	0	0	0	0	0	0
1.80min : 888.827m/z	0	0	0	0	0	0	0	0	0	0	0	0	0	0	0	0	0	0	0	0	0	0	0	0	0
1.80min : 745.879m/z	0	0	0	0	0	0	0	0	0	0	0	0	0	0	0	0	0	0	0	0	0	0	0	0	0
1.80min : 889.833m/z	0	0	0	0	0	0	0	0	0	0	0	0	0	0	0	0	0	0	0	0	0	0	0	0	0
1.80min : 784.831m/z	0	0	0	0	0	0	0	0	0	0	0	0	0	0	0	0	0	0	0	0	0	0	0	0	0
1.80min : 894.794m/z	0	0	0	0	0	0	0	0	0	0	0	0	0	0	0	0	0	0	0	0	0	0	0	0	0
1.80min : 724.876m/z	0	0	0	0	0	0	0	0	0	0	0	0	0	0	0	0	0	0	0	0	0	0	0	0	0
1.80min : 650.878m/z	0	0	0	0	0	0	0	0	0	0	0	0	0	0	0	0	0	0	0	0	0	0	0	0	0
1.80min : 697.855m/z	0	0	0	0	0	0	0	0	0	0	0	0	0	0	0	0	0	0	0	0	0	0	0	0	0
1.80min : 877.511m/z	0	0	0	0	0	0	0	0	0	0	0	0	0	0	0	0	0	0	0	0	0	0	0	0	0
1.80min : 740.354m/z	0	0	0	0	0	0	0	0	0	0	0	0	0	0	0	0	0	0	0	0	0	0	0	0	0
1.80min : 518.904m/z	0	0	0	0	0	0	6914.01	0	0	0	0	0	0	0	0	0	0	0	0	0	0	0	0	0	0
1.80min : 823.184m/z	0	0	0	0	0	0	0	0	0	0	0	0	0	0	0	0	0	0	0	0	0	0	0	0	0
1.80min : 758.870m/z	0	0	0	0	0	0	0	0	0	0	0	0	0	0	0	0	0	0	0	0	0	0	0	0	0
1.80min : 929.334m/z	0	0	0	0	0	0	0	0	0	0	0	0	0	0	0	0	0	0	0	0	0	0	0	0	0
1.80min : 794.511m/z	0	0	0	0	0	0	0	0	0	0	0	0	0	0	0	0	0	0	0	0	0	0	0	0	0
1.80min : 737.186m/z	0	0	0	0	0	0	0	0	0	0	0	0	0	0	0	0	0	0	0	0	0	0	0	0	0
1.80min : 623.380m/z	0	0	0	0	0	0	0	0	0	0	0	0	0	0	0	0	0	0	0	0	1237.64	0	0	0	0
1.80min : 855.338m/z	0	0	0	0	784.91	0	0	0	0	0	0	0	0	0	0	0	0	0	0	0	0	0	0	0	0
1.80min : 502.895m/z	0	0	0	0	0	0	0	0	0	0	0	0	0	0	0	0	0	0	0	0	0	0	0	1654.55	0
1.80min : 334.962m/z	0	0	0	0	39237.9	0	36898.3	33377.4	0	0	0	0	41448.6	0	0	0	50214.8	0	0	0	26471.6	0	0	0	0
1.80min : 680.836m/z	0	0	0	0	0	0	0	0	0	0	0	0	0	0	0	0	0	0	0	0	0	0	0	954.62	0
1.80min : 819.823m/z	0	1985.89	0	0	0	0	0	0	0	0	0	0	0	0	0	0	0	0	0	0	0	0	0	0	0
1.80min : 624.870m/z	0	3695.65	0	0	0	0	0	0	0	0	0	0	0	0	0	0	0	0	0	0	0	0	0	0	0
1.80min : 638.358m/z	0	0	0	0	0	0	0	0	0	0	0	0	0	0	0	0	0	0	0	0	0	0	0	0	0
1.80min : 377.427m/z	0	0	0	0	0	0	0	2838.61	0	0	0	0	2970.48	0	0	0	0	0	0	0	0	0	0	0	0
1.80min : 816.823m/z	0	0	0	0	0	0	0	0	0	0	0	0	0	0	0	0	0	0	0	0	0	0	0	0	0
1.80min : 688.839m/z	0	0	0	0	0	0	0	0	0	0	0	0	0	0	0	0	2999.44	0	0	0	0	0	0	0	0
1.80min : 456.406m/z	0	0	0	0	0	0	0	0	0	0	0	0	0	0	0	0	0	0	0	0	0	0	0	0	0
1.80min : 506.935m/z	0	2685.86	0	0	0	0	0	0	0	0	0	0	0	0	0	0	0	0	0	0	0	0	0	0	0
1.80min : 355.978m/z	0	0	0	0	0	0	0	9210.45	0	0	0	0	9157.64	0	0	0	12918.9	0	0	0	0	0	0	0	0
1.80min : 538.885m/z	0	0	0	0	0	0	0	0	0	0	0	0	0	0	0	0	0	0	0	0	0	0	0	0	0
1.80min : 745.517m/z	0	0	0	0	0	0	0	0	0	0	0	0	0	0	0	0	0	0	0	0	0	0	0	0	0
1.80min : 829.581m/z	0	0	0	0	0	0	0	0	0	0	0	0	0	0	0	0	0	0	0	0	0	0	0	0	0
1.80min : 448.942m/z	0	89937.2	0	0	45642.7	0	0	39947.3	0	0	0	0	51880	12474.1	0	0	0	0	0	0	32705	0	0	15632.9	0
1.80min : 760.186m/z	0	0	0	0	0	0	0	0	0	0	0	0	0	0	0	0	0	0	0	0	0	0	0	0	0
1.80min : 723.206m/z	0	0	0	0	0	0	0	0	0	0	0	0	0	0	0	0	0	0	0	0	0	0	0	0	0
1.80min : 703.536m/z	0	0	0	0	0	0	0	0	0	0	0	0	0	0	0	0	0	0	0	0	0	0	0	0	0
1.80min : 223.987m/z	0	0	0	0	26792.5	0	0	0	0	0	0	0	0	0	0	0	0	0	0	0	0	0	0	0	0
1.80min : 679.876m/z	0	0	0	0	0	0	0	0	0	0	0	0	0	0	0	0	0	0	0	0	0	0	0	0	0
1.80min : 580.390m/z	0	0	0	0	0	0	0	0	0	0	0	0	0	0	0	0	0	0	0	0	0	0	0	0	0
1.80min : 793.826m/z	0	0	0	0	0	0	0	0	0	0	0	0	0	0	0	0	0	0	0	0	0	0	0	0	0
1.80min : 822.834m/z	0	0	0	0	0	0	0	0	0	0	0	0	0	0	0	0	0	0	0	0	0	0	0	0	0
1.80min : 626.851m/z	0	0	0	0	0	0	0	0	0	0	0	0	0	0	0	0	0	0	0	0	0	0	0	0	0
1.80min : 730.198m/z	0	0	0	0	0	0	0	0	0	0	0	0	0	0	0	0	0	0	0	0	0	0	0	0	0
1.80min : 171.044m/z	0	11764.7	0	0	10424.6	8987.67	0	0	0	0	0	0	12692.2	0	0	0	13649	0	0	0	8656.43	0	9578.23	0	0
1.80min : 549.881m/z	0	0	0	0	0	0	0	0	0	0	0	0	0	0	0	0	0	0	0	0	0	0	0	0	0
1.80min : 939.821m/z	0	0	0	0	0	0	0	0	0	0	0	0	0	0	0	0	0	0	0	0	0	0	0	0	0
1.80min : 818.826m/z	0	0	0	0	0	0	0	0	0	0	0	0	0	0	0	0	0	0	0	0	0	0	0	0	0
1.80min : 731.527m/z	0	0	0	0	0	0	0	0	0	0	0	0	0	0	0	0	0	0	0	0	0	0	0	0	0
1.80min : 778.327m/z	0	0	0	0	0	0	0	0	0	0	0	0	0	0	0	0	0	0	0	0	0	0	0	0	0
1.80min : 490.968m/z	0	0	0	0	0	0	0	0	0	0	0	0	0	0	0	0	0	0	0	0	0	0	0	0	0
1.80min : 440.428m/z	0	0	0	0	0	0	0	0	0	0	0	0	0	0	0	0	0	0	0	0	0	0	0	0	0
1.80min : 336.921m/z	0	7599.12	0	0	4770.73	0	0	0	0	0	0	0	0	0	0	0	7409.79	0	0	0	0	0	0	0	0
1.80min : 665.555m/z	0	0	0	0	0	0	0	0	0	0	0	0	0	0	0	0	0	0	0	0	0	0	0	0	0
1.80min : 676.888m/z	0	0	0	0	0	0	0	0	0	0	0	0	0	0	0	0	0	0	0	0	0	0	0	0	0
1.80min : 866.332m/z	0	0	0	0	0	0	0	0	0	0	0	0	0	0	0	0	0	0	0	0	0	0	0	0	0
1.80min : 773.543m/z	0	0	0	0	0	0	0	0	0	0	0	0	0	0	0	0	0	0	0	0	0	0	0	0	0
1.80min : 820.839m/z	0	0	0	0	0	0	0	0	0	0	0	0	0	0	0	0	0	0	0	0	0	0	0	0	0
1.80min : 446.946m/z	0	0	0	0	0	0	0	0	0	0	0	0	0	0	0	0	0	11022.6	0	0	0	0	0	0	0
1.80min : 399.421m/z	0	0	0	0	0	0	0	0	0	0	0	0	0	0	0	0	0	0	0	0	0	0	0	0	0
1.80min : 468.404m/z	0	0	0	0	0	0	0	0	0	0	0	0	0	0	0	0	0	0	0	0	0	0	0	0	0
1.80min : 286.971m/z	0	0	0	0	0	0	0	0	0	0	0	0	0	0	0	0	0	0	0	0	6187.43	0	0	0	0
1.80min : 868.838m/z	0	0	0	0	0	879.43	0	0	0	0	0	0	0	0	0	0	0	0	0	0	0	0	0	0	0
1.80min : 473.412m/z	0	0	0	0	0	0	0	0	0	0	0	0	0	0	0	0	0	0	0	0	0	0	0	0	0
1.80min : 513.393m/z	0	0	0	0	0	0	0	0	0	0	0	0	1603.52	0	0	0	0	0	0	0	0	0	0	0	0
1.80min : 714.871m/z	0	0	0	0	0	0	0	0	0	0	0	0	0	0	0	0	0	0	0	0	0	0	0	0	0
1.80min : 366.947m/z	0	0	0	0	0	0	14234.7	0	0	0	0	0	14557.1	0	0	0	19944.1	0	0	0	0	0	0	0	0
1.80min : 631.890m/z	0	8434.4	0	0	0	0	0	0	0	0	0	0	0	0	0	0	0	0	0	0	0	0	0	0	0
1.80min : 199.997m/z	0	0	0	0	0	0	0	0	0	0	0	0	0	0	0	0	0	0	0	0	0	49927.1	0	0	0
1.80min : 685.841m/z	0	0	0	0	0	0	0	0	0	0	0	0	1942.08	0	0	0	0	0	0	0	0	0	0	0	0
1.80min : 827.791m/z	0	1434.25	0	0	0	0	0	0	0	0	0	0	0	0	0	0	0	0	0	0	0	0	0	0	0
1.80min : 544.912m/z	0	26685.6	0	0	14099.8	0	9541.35	0	0	0	0	0	0	0	0	0	14505.4	0	0	0	0	0	0	4615.35	0
1.80min : 267.467m/z	0	0	0	0	0	0	0	0	0	0	0	0	0	0	0	0	0	0	0	0	0	0	0	0	0
1.80min : 642.892m/z	0	0	0	0	0	0	0	0	0	0	0	0	0	0	0	0	0	0	0	0	0	0	0	0	0
1.80min : 535.929m/z	0	0	0	0	0	0	0	0	0	0	0	0	0	0	0	0	0	0	0	0	0	0	0	0	0
1.80min : 406.428m/z	0	0	0	0	0	0	0	0	0	0	0	0	0	0	0	0	0	0	0	0	0	0	0	0	0
1.80min : 356.435m/z	0	0	0	0	0	0	0	1775.11	0	0	0	0	0	0	0	0	0	0	0	0	0	0	0	0	0
1.80min : 462.906m/z	0	0	0	0	0	0	0	0	0	0	0	0	0	0	0	0	0	0	0	0	0	0	0	0	0
1.80min : 544.916m/z	0	0	0	0	0	13414.6	0	0	0	0	0	0	0	0	0	0	0	0	0	0	0	0	0	0	0
1.80min : 801.818m/z	0	0	0	0	0	0	0	0	0	0	0	0	0	0	0	0	0	0	0	0	0	0	0	0	0
1.80min : 433.414m/z	0	0	0	0	0	0	0	0	0	0	0	0	0	0	0	0	3409.41	0	0	0	0	0	0	0	0
1.80min : 516.936m/z	0	0	0	0	0	0	0	0	0	0	0	0	0	0	0	0	0	0	0	0	0	0	0	0	0
1.80min : 783.821m/z	0	0	0	0	0	0	0	0	0	0	0	0	0	0	0	0	0	0	0	0	0	0	0	0	0
1.80min : 352.972m/z	0	21322.8	0	0	13563.9	0	12590.6	12710.6	0	0	0	0	11942.3	0	0	0	17853.4	0	0	0	10496.3	0	0	0	0
1.80min : 415.871m/z	0	0	0	0	0	0	0	0	0	0	0	0	0	0	0	0	0	0	0	0	0	0	0	0	0
1.80min : 689.852m/z	0	0	0	0	0	0	0	0	0	0	0	0	0	0	0	0	0	0	0	0	0	0	0	0	0
1.80min : 761.512m/z	0	0	0	0	0	0	0	0	0	0	0	0	0	0	0	0	0	0	0	0	0	0	0	0	0
1.80min : 895.805m/z	0	0	0	0	0	0	0	0	0	0	0	0	0	0	0	0	0	0	0	0	0	0	0	0	0
1.80min : 641.525m/z	0	0	0	0	0	0	0	0	0	0	0	0	0	0	0	0	0	0	0	0	757.58	0	0	0	0
1.80min : 711.540m/z	0	0	0	0	0	0	0	0	0	0	0	0	0	0	0	0	0	0	0	0	0	0	0	0	0
1.80min : 365.931m/z	0	0	0	0	0	0	0	0	0	0	0	0	0	0	0	0	0	0	0	0	0	0	0	0	0
1.80min : 489.895m/z	0	0	0	0	0	0	0	0	0	0	0	0	0	0	0	0	0	0	0	0	0	0	0	0	0
1.80min : 798.824m/z	0	0	0	0	5125.48	0	0	3833.96	0	0	0	0	3930.32	0	0	0	0	0	0	0	0	0	0	0	0
1.80min : 384.928m/z	0	0	0	0	0	0	0	0	0	0	0	0	0	0	0	0	0	0	0	0	0	0	0	0	0
1.80min : 322.979m/z	0	0	0	0	0	0	0	0	0	0	0	0	0	0	0	0	0	0	0	0	0	0	0	0	0
1.80min : 697.363m/z	0	0	0	0	0	0	0	0	0	0	0	0	0	0	0	0	0	0	0	0	0	0	0	0	0
1.80min : 548.896m/z	0	0	0	0	0	3080.49	0	0	0	0	0	0	0	0	0	0	0	0	0	0	0	0	0	0	0
1.80min : 562.926m/z	0	0	0	0	0	0	0	0	0	0	0	0	0	0	0	0	0	0	0	0	0	0	0	0	0
1.80min : 621.866m/z	0	0	0	0	0	0	0	0	0	0	0	0	0	0	0	0	1908.57	0	0	0	0	0	0	0	0
1.80min : 834.330m/z	0	0	0	0	0	0	0	0	0	0	0	0	0	0	0	0	0	0	0	0	0	0	0	0	0
1.80min : 175.497m/z	0	0	0	0	0	0	0	0	0	0	0	0	0	0	0	0	0	0	0	0	0	0	0	0	0
1.80min : 284.022m/z	0	0	0	0	0	6663.44	0	0	0	0	0	0	0	0	0	0	0	0	0	0	0	0	0	0	0
1.80min : 516.925m/z	0	0	0	0	0	0	0	4993.98	0	0	0	0	6638.47	0	0	0	0	0	0	0	3683.96	0	0	2720.76	0
1.80min : 758.828m/z	0	1733.55	0	0	0	0	0	0	0	0	0	0	1990.6	0	0	0	0	0	0	0	0	0	0	0	0
1.80min : 486.931m/z	0	0	0	0	0	0	0	0	0	0	0	0	0	0	0	0	0	0	0	0	0	0	0	0	0
1.80min : 516.921m/z	0	0	0	0	0	0	6501.2	0	0	0	0	0	0	0	0	0	0	0	0	0	0	0	0	0	0
1.80min : 546.902m/z	0	11179.5	0	0	0	0	0	0	0	0	0	0	0	0	0	0	0	0	0	0	0	0	0	0	0
1.80min : 802.828m/z	0	0	0	0	0	0	0	0	0	0	0	0	0	0	0	0	0	0	0	0	0	0	0	0	0
1.80min : 235.961m/z	0	0	0	0	0	0	0	0	0	0	0	0	0	0	0	0	0	0	0	0	0	0	0	0	0
1.80min : 413.873m/z	0	0	0	0	0	5656.54	0	0	0	0	0	0	0	0	0	0	0	0	0	0	2855.91	0	0	0	0
1.80min : 416.439m/z	0	0	0	0	0	0	0	0	0	0	0	0	0	0	0	0	0	0	0	0	0	0	0	0	0
1.80min : 598.855m/z	0	5392.33	0	0	3772	0	0	0	0	0	0	0	0	0	0	0	0	0	0	0	0	0	0	0	0
1.80min : 679.345m/z	0	0	0	0	0	0	0	0	0	0	0	0	0	0	0	0	0	0	0	0	0	0	0	0	0
1.80min : 728.845m/z	0	0	0	0	0	0	0	0	0	0	0	0	0	0	0	0	3583.18	0	0	0	0	0	0	0	0
1.80min : 358.976m/z	0	0	0	0	0	0	0	0	0	0	0	0	0	0	0	0	0	0	0	0	0	0	0	0	0
1.80min : 282.463m/z	0	0	0	0	8049.82	0	6872.34	0	0	0	0	0	5205.36	0	0	0	0	0	0	0	0	0	0	0	0
1.80min : 801.826m/z	0	0	0	0	0	2521.51	0	0	0	0	0	0	0	0	0	0	0	0	0	0	0	0	0	0	0
1.80min : 644.890m/z	0	0	0	0	0	0	0	0	0	0	0	0	0	0	0	0	0	0	0	0	0	0	0	0	0
1.80min : 907.588m/z	0	0	0	0	0	0	0	0	0	0	0	0	0	0	0	0	0	0	0	0	0	0	0	0	0
1.80min : 444.918m/z	0	0	0	0	0	0	0	0	0	0	0	0	0	0	0	0	0	0	0	0	0	0	0	0	0
1.80min : 613.881m/z	0	0	0	0	0	0	0	0	0	0	0	0	0	0	0	0	0	0	0	0	0	0	0	0	0
1.80min : 236.994m/z	0	27711.9	0	0	0	0	0	12285.5	0	0	0	0	0	0	0	0	0	0	0	0	0	0	0	0	0
1.80min : 314.954m/z	0	0	0	0	0	0	0	0	0	0	0	0	0	0	0	0	0	0	0	0	0	0	0	0	0
1.80min : 402.931m/z	0	0	0	0	0	0	0	0	0	0	0	0	0	0	0	0	0	0	0	0	0	0	0	0	0
1.80min : 143.996m/z	0	24263.1	46755	15301.1	0	9875.7	71067.3	27991.7	0	197442	0	0	62961.1	50419.5	0	0	60732	20493.3	0	0	0	139737	21064.7	0	0
1.80min : 661.360m/z	0	0	0	0	0	0	0	0	0	0	0	0	0	0	0	0	0	0	0	0	0	0	0	0	0
1.80min : 476.900m/z	0	0	0	0	0	0	0	0	0	0	0	0	0	0	0	0	0	0	0	0	0	0	0	0	0
1.80min : 546.884m/z	0	0	0	0	0	0	0	0	0	0	0	0	0	0	0	0	0	0	0	0	0	0	0	0	0
1.80min : 744.873m/z	0	0	0	0	0	0	0	0	0	0	0	0	1860.55	0	0	0	0	0	0	0	0	0	0	0	0
1.80min : 537.372m/z	0	0	0	0	0	0	0	0	0	0	0	0	0	0	0	0	0	0	0	0	0	0	0	0	0
1.80min : 493.939m/z	0	0	0	0	0	0	0	0	0	0	0	0	0	0	0	0	0	0	0	0	0	0	0	0	0
1.80min : 807.837m/z	0	0	0	0	0	0	0	0	0	0	0	0	0	0	0	0	0	0	0	0	0	0	0	0	0
1.80min : 697.347m/z	0	0	0	0	0	0	0	0	0	0	0	0	0	0	0	0	0	0	0	0	0	0	0	0	0
1.80min : 732.850m/z	0	0	0	0	0	0	0	0	0	0	0	0	0	0	0	0	0	0	0	0	0	0	0	0	0
1.80min : 766.845m/z	0	0	0	0	0	0	0	0	0	0	0	0	0	0	0	0	0	0	0	0	0	0	0	0	0
1.80min : 529.896m/z	0	0	0	0	0	0	0	0	0	0	0	0	0	0	0	0	0	0	0	0	0	0	0	0	0
1.80min : 116.972m/z	0	0	0	0	0	0	0	0	0	0	0	0	0	0	0	0	0	0	0	0	0	37088.8	0	0	0
1.80min : 566.391m/z	0	0	0	0	0	0	0	0	0	0	0	0	0	0	0	0	0	0	0	0	0	0	0	0	0
1.80min : 999.815m/z	0	0	0	0	0	0	0	0	0	0	0	0	0	0	0	0	0	0	0	0	0	0	0	0	0
1.80min : 791.830m/z	0	0	0	0	0	0	0	0	0	0	0	0	0	0	0	0	0	0	0	0	0	0	0	0	0
1.80min : 666.848m/z	0	0	0	0	0	0	0	0	0	0	0	0	0	0	0	0	0	0	0	0	0	0	0	0	0
1.80min : 404.935m/z	0	0	0	0	0	6764.04	0	0	0	0	0	0	0	0	0	0	0	0	0	0	0	0	0	0	0
1.80min : 640.882m/z	0	78051.9	0	0	35663.4	0	0	0	0	0	0	0	36066.1	0	0	0	37370.1	0	0	0	0	0	0	0	0
1.80min : 556.880m/z	0	5191.73	0	0	0	0	0	0	0	0	0	0	0	0	0	0	0	0	0	0	0	0	0	0	0
1.80min : 311.981m/z	0	0	0	0	0	0	0	0	0	0	0	0	0	0	0	0	0	0	0	0	0	0	0	0	0
1.80min : 557.384m/z	0	7856.96	0	0	3482.83	0	0	0	0	0	0	0	0	0	0	0	0	0	0	0	0	0	0	0	0
1.80min : 685.341m/z	0	0	0	0	0	0	0	0	0	0	0	0	0	0	0	0	0	0	0	0	0	0	0	0	0
1.80min : 296.962m/z	0	0	0	0	0	0	0	0	0	0	0	0	0	0	0	0	0	0	0	0	0	0	0	0	0
1.80min : 652.203m/z	0	0	0	0	0	0	0	0	0	0	0	0	0	0	0	0	0	0	0	0	0	0	0	0	0
1.80min : 664.361m/z	0	0	0	0	0	0	0	0	0	0	0	0	0	0	0	0	0	0	0	0	1077.36	0	0	0	0
1.80min : 614.874m/z	0	0	0	0	0	0	0	0	0	0	0	0	0	0	0	0	0	0	0	0	0	0	0	0	0
1.80min : 569.387m/z	0	0	0	0	0	0	0	0	0	0	0	0	0	0	0	0	0	0	0	0	0	0	0	0	0
1.80min : 901.809m/z	0	0	0	0	0	0	0	0	0	0	0	0	0	0	0	0	0	0	0	0	0	0	0	0	0
1.80min : 552.869m/z	0	0	0	0	0	0	0	0	0	0	0	0	0	0	0	0	0	0	0	0	0	0	0	0	0
1.80min : 524.899m/z	0	0	0	0	0	0	0	0	0	0	0	0	0	0	0	0	0	0	0	0	0	0	0	0	0
1.80min : 428.933m/z	0	0	0	0	0	0	0	0	0	0	0	0	0	0	0	0	0	0	0	0	0	0	0	0	0
1.80min : 652.383m/z	0	0	0	0	0	0	0	0	0	0	0	0	0	0	0	0	0	0	0	0	0	0	0	0	0
1.80min : 558.890m/z	0	0	0	0	0	4854.18	0	0	0	0	0	0	12336.6	0	0	0	15692.9	0	0	0	0	0	0	0	0
1.80min : 460.897m/z	0	0	0	0	0	0	0	0	0	0	0	0	0	0	0	0	0	0	0	0	0	0	0	0	0
1.80min : 432.420m/z	0	0	0	0	0	0	0	0	0	0	0	0	0	0	0	0	0	0	0	0	0	0	0	0	0
1.80min : 767.862m/z	0	0	0	0	0	0	0	0	0	0	0	0	0	0	0	0	0	0	0	0	0	0	0	0	0
1.80min : 744.199m/z	0	0	0	0	0	0	0	0	0	0	0	0	0	0	0	0	0	0	0	0	0	0	0	0	0
1.80min : 323.931m/z	0	0	0	0	0	0	0	0	0	0	0	0	0	0	0	0	0	0	0	0	0	0	0	0	0
1.80min : 473.913m/z	0	0	0	0	0	0	0	0	0	0	0	0	0	0	0	0	0	0	0	0	0	0	0	0	0
1.80min : 597.858m/z	0	0	0	0	0	0	0	0	0	0	0	0	0	0	0	0	0	0	0	0	0	0	0	0	0
1.80min : 504.943m/z	0	0	0	0	0	0	0	0	0	0	0	0	0	0	0	0	0	0	0	0	0	0	0	0	0
1.80min : 756.355m/z	0	0	0	0	0	0	0	0	0	0	0	0	0	0	0	0	0	0	0	0	0	0	0	0	0
1.80min : 152.009m/z	0	0	0	0	0	0	0	0	0	0	0	0	0	0	0	0	0	0	0	0	0	0	0	0	0
1.80min : 534.925m/z	0	6909.15	0	0	4806.05	0	0	0	0	0	0	0	0	0	0	0	4741.37	0	0	0	0	0	0	0	0
1.80min : 680.358m/z	0	3268.41	0	0	0	0	0	0	0	0	0	0	0	0	0	0	0	0	0	0	0	0	0	0	0
1.80min : 562.923m/z	0	0	0	0	9388.03	0	0	0	0	0	0	0	10367.3	0	0	0	0	0	0	0	0	0	0	3994.54	0
1.80min : 600.860m/z	0	0	0	0	0	0	0	1925.07	0	0	0	0	0	0	0	0	0	0	0	0	0	0	0	0	0
1.80min : 324.970m/z	0	7291.59	0	0	0	0	0	0	0	0	0	0	0	0	0	0	0	0	0	0	0	0	0	0	0
1.80min : 751.848m/z	0	0	0	0	0	0	0	0	0	0	0	0	0	0	0	0	0	0	0	0	0	0	0	0	0
1.80min : 685.829m/z	0	0	0	0	0	0	0	0	0	0	0	0	0	0	0	0	0	0	0	0	0	0	0	0	0
1.80min : 493.381m/z	0	0	0	0	0	0	0	1665.42	0	0	0	0	0	0	0	0	0	0	0	0	0	0	0	0	0
1.80min : 346.940m/z	0	0	0	0	0	0	0	0	0	0	0	0	0	0	0	0	0	0	0	0	0	0	0	0	0
1.80min : 526.901m/z	0	18263.2	0	0	9724.69	0	6346.74	6187.43	0	0	0	0	0	0	0	0	11358.7	0	0	0	6257.5	0	0	0	0
1.80min : 636.348m/z	0	0	0	0	0	0	0	0	0	0	0	0	1549.74	0	0	0	0	0	0	0	0	0	0	0	0
1.80min : 807.854m/z	0	0	0	0	0	0	0	0	0	0	0	0	0	0	0	0	0	0	0	0	0	0	0	0	0
1.80min : 548.901m/z	0	0	0	0	0	0	0	0	0	0	0	0	0	0	0	0	0	0	0	0	0	0	0	0	0
1.80min : 358.450m/z	0	0	0	0	0	2269.94	0	0	0	0	0	0	0	0	0	0	0	0	0	0	0	0	0	0	0
1.80min : 152.036m/z	0	13758.9	0	0	0	0	0	0	0	0	0	0	12303.2	0	0	0	0	0	0	0	7176.2	0	0	0	0
1.80min : 685.846m/z	0	0	0	0	0	2836.28	0	0	0	0	0	0	0	0	0	0	0	0	0	0	716.25	0	0	0	0
1.80min : 622.874m/z	0	0	0	0	0	0	0	0	0	0	0	0	0	0	0	0	0	0	0	0	0	0	0	0	0
1.80min : 779.617m/z	0	0	0	0	0	0	0	0	0	0	0	0	0	0	0	0	0	0	0	0	0	0	0	0	0
1.80min : 877.833m/z	0	0	0	0	0	0	0	0	0	0	0	0	0	0	0	0	0	0	0	0	0	0	0	0	0
1.80min : 840.590m/z	0	0	0	0	0	0	0	0	0	0	0	0	0	0	0	0	0	0	0	0	0	0	0	0	0
1.80min : 726.882m/z	0	0	0	0	0	0	0	0	0	0	0	0	0	0	0	0	0	0	0	0	1874.26	0	0	0	0
1.80min : 642.881m/z	0	40157.1	0	0	16545.9	0	0	0	0	0	0	0	16099.3	0	0	0	16724.4	0	0	0	0	0	0	0	0
1.80min : 371.018m/z	0	0	0	0	0	2891.12	0	0	0	0	0	0	0	0	0	0	0	0	0	0	0	0	0	0	3064.56
1.80min : 418.956m/z	0	0	0	0	0	0	0	0	0	0	0	0	0	0	0	0	0	0	0	0	0	0	0	0	0
1.80min : 925.824m/z	0	0	0	0	0	0	0	0	0	0	0	0	0	0	0	0	0	0	0	0	0	0	0	0	0
1.80min : 695.851m/z	0	0	0	0	0	0	0	0	0	0	0	0	0	0	0	0	0	0	0	0	0	0	0	0	0
1.80min : 343.972m/z	0	0	0	0	0	0	0	0	0	0	0	0	0	0	0	0	0	0	0	0	0	0	0	0	0
1.80min : 696.343m/z	0	2284.83	0	0	0	0	0	0	0	0	0	0	0	0	0	0	0	0	0	0	0	0	0	0	0
1.80min : 316.956m/z	0	0	0	0	0	0	0	0	0	0	0	0	0	0	0	0	0	0	0	0	0	0	0	0	0
1.80min : 559.382m/z	0	0	0	0	0	0	0	0	0	0	0	0	0	0	0	0	0	0	0	0	0	0	0	0	0
1.80min : 526.905m/z	0	0	0	0	0	0	0	0	0	0	0	0	0	0	0	0	0	0	0	0	0	0	2872.81	0	0
1.80min : 375.986m/z	0	0	0	0	3333.04	0	0	0	0	0	0	0	0	0	0	0	0	0	0	0	0	0	0	0	0
1.80min : 260.925m/z	0	0	0	0	0	0	0	0	0	0	0	0	0	0	0	0	0	0	0	0	0	0	0	0	0
1.80min : 895.800m/z	0	0	0	0	0	0	0	0	0	0	0	0	0	0	0	0	0	0	0	0	0	0	0	0	0
1.80min : 630.897m/z	0	0	0	0	6546.89	0	0	0	0	0	0	0	0	0	0	0	7956.44	0	0	0	0	0	0	0	0
1.80min : 709.373m/z	0	0	0	0	0	0	0	0	0	0	0	0	0	0	0	0	0	0	0	0	0	0	0	0	0
1.80min : 608.876m/z	0	0	0	0	0	1207.29	0	0	0	0	0	0	0	0	0	0	0	0	0	0	0	0	0	0	0
1.80min : 265.014m/z	0	0	0	0	0	0	0	0	0	0	0	0	0	0	0	0	0	0	0	0	0	0	0	12760.4	0
1.80min : 216.954m/z	0	0	0	0	0	0	0	0	0	0	0	0	0	0	0	0	0	0	0	0	0	0	0	0	0
1.80min : 644.372m/z	0	0	0	0	0	0	0	0	0	0	0	0	0	0	0	0	0	0	0	0	0	0	0	0	0
1.80min : 927.826m/z	0	0	0	0	0	0	0	0	0	0	0	0	0	0	0	0	0	0	0	0	0	0	0	0	0
1.80min : 768.140m/z	0	0	0	0	0	0	0	0	0	0	0	0	0	0	0	0	0	0	0	0	0	0	0	0	0
1.80min : 690.195m/z	0	0	0	0	0	0	0	0	0	0	0	0	0	0	0	0	0	0	0	0	0	0	0	0	0
1.80min : 416.430m/z	0	0	0	0	0	0	0	0	0	0	0	0	0	0	0	0	0	0	0	0	0	0	0	0	0
1.80min : 563.922m/z	0	0	0	0	0	0	0	5253.18	0	0	0	0	0	0	0	0	8696.59	0	0	0	0	0	0	0	0
1.80min : 746.107m/z	0	0	0	0	0	0	0	0	0	0	0	0	0	0	0	0	0	0	0	0	0	0	0	0	0
1.80min : 474.413m/z	0	0	0	0	0	0	0	0	0	0	0	0	0	0	0	0	0	0	0	0	0	0	0	0	0
1.80min : 722.347m/z	0	1223.18	0	0	0	0	0	0	0	0	0	0	0	0	0	0	0	0	0	0	0	0	0	0	0
1.80min : 245.996m/z	0	31159.6	0	0	14920.3	13014.3	0	0	0	0	0	0	0	0	0	0	0	0	0	0	12289	0	9462.92	13299.4	0
1.80min : 833.516m/z	0	0	0	0	0	0	0	0	0	0	0	0	0	0	0	0	0	0	0	0	0	0	0	0	0
1.80min : 642.886m/z	0	0	0	0	0	17850.4	0	0	0	0	0	0	0	0	0	0	0	0	0	0	8108.41	0	0	0	0
1.80min : 492.943m/z	0	0	0	0	0	0	0	1439.66	0	0	0	0	0	0	0	0	0	0	0	0	0	0	0	0	0
1.80min : 815.831m/z	0	0	0	0	0	0	0	0	0	0	0	0	0	0	0	0	0	0	0	0	0	0	0	0	0
1.80min : 530.888m/z	0	0	0	0	0	0	0	0	0	0	0	0	0	0	0	0	0	0	0	0	0	0	0	0	0
1.80min : 442.415m/z	0	0	0	0	0	0	0	0	0	0	0	0	0	0	0	0	3000.74	0	0	0	0	0	0	0	0
1.80min : 777.841m/z	0	0	0	0	0	0	0	0	0	0	0	0	0	0	0	0	0	0	0	0	0	0	0	0	0
1.80min : 696.866m/z	0	0	0	0	0	0	0	0	0	0	0	0	0	0	0	0	0	0	0	0	0	0	0	0	0
1.80min : 663.867m/z	0	0	0	0	0	0	0	0	0	0	0	0	0	0	0	0	0	0	0	0	0	0	0	0	0
1.80min : 800.830m/z	0	0	0	0	0	0	0	0	0	0	0	0	0	0	0	0	0	0	0	0	0	0	0	0	0
1.80min : 665.856m/z	0	0	0	0	0	0	0	1365.97	0	0	0	0	0	0	0	0	0	0	0	0	0	0	0	0	0
1.80min : 468.903m/z	0	0	0	0	0	0	0	0	0	0	0	0	0	0	0	0	0	0	0	0	0	0	0	0	0
1.80min : 402.943m/z	0	0	0	0	0	0	0	0	0	0	0	0	0	0	0	0	0	0	0	0	0	0	0	0	0
1.80min : 528.892m/z	0	8454.17	0	0	0	0	0	0	0	0	0	0	0	0	0	0	0	0	0	0	0	0	0	0	0
1.80min : 746.331m/z	0	0	0	0	0	0	0	0	0	0	0	0	0	0	0	0	0	0	0	0	0	0	0	0	0
1.80min : 662.866m/z	0	0	0	0	0	0	0	2415.36	0	0	0	0	0	0	0	0	0	0	0	0	0	0	0	0	0
1.80min : 751.815m/z	0	0	0	0	0	0	0	0	0	0	0	0	0	0	0	0	0	0	0	0	0	0	0	0	0
1.80min : 602.392m/z	0	0	0	0	0	0	0	0	0	0	0	0	0	0	0	0	0	0	0	0	0	0	0	0	0
1.80min : 658.891m/z	0	18981.3	0	0	9306.35	0	0	0	0	0	0	0	0	0	0	0	0	0	0	0	0	0	0	0	0
1.80min : 697.355m/z	0	0	0	0	0	0	0	0	0	0	0	0	0	0	0	0	0	0	0	0	0	0	0	0	0
1.80min : 306.965m/z	0	0	0	0	0	0	13616.2	9001.25	0	0	0	0	0	0	0	0	0	0	0	0	7515.84	0	0	0	0
1.80min : 420.950m/z	0	0	0	0	0	5705.21	0	5872.28	0	0	0	0	0	0	0	0	0	0	0	0	4604.43	0	0	0	0
1.80min : 514.926m/z	0	0	0	0	0	0	0	0	0	0	0	0	0	0	0	0	0	0	0	0	0	0	0	0	0
1.80min : 770.836m/z	0	0	0	0	0	0	0	0	0	0	0	0	0	0	0	0	0	0	0	0	0	0	0	0	0
1.80min : 402.937m/z	0	0	0	0	0	0	0	0	0	0	0	0	0	0	0	0	0	0	0	0	0	0	0	0	0
1.80min : 518.908m/z	0	0	0	0	0	0	0	0	0	0	0	0	0	0	0	0	0	0	0	0	0	0	0	3980.93	0
1.80min : 632.895m/z	0	0	0	0	0	0	0	0	0	0	0	0	0	0	0	0	0	0	0	0	0	0	0	0	0
1.80min : 592.889m/z	0	0	0	0	0	0	0	0	0	0	0	0	0	0	0	0	0	0	0	0	0	0	0	0	0
1.80min : 416.434m/z	0	0	0	0	0	0	0	0	0	0	0	0	0	0	0	0	0	0	0	0	0	0	0	0	0
1.80min : 532.931m/z	0	0	0	0	0	0	0	5773.41	0	0	0	0	0	0	0	0	0	0	0	0	0	0	0	0	0
1.80min : 395.933m/z	0	0	0	0	0	0	0	0	0	0	0	0	0	0	0	0	0	0	0	0	0	0	0	0	0
1.80min : 730.848m/z	0	0	0	0	0	0	0	2947.56	0	0	0	0	0	0	0	0	0	0	0	0	0	0	0	0	0
1.80min : 911.813m/z	0	0	0	0	0	0	0	0	0	0	0	0	0	0	0	0	0	0	0	0	0	0	0	0	0
1.80min : 449.436m/z	0	0	0	0	0	0	0	0	0	0	0	0	0	0	0	0	0	0	0	0	0	0	0	0	0
1.80min : 667.370m/z	0	0	0	0	0	0	0	0	0	0	0	0	0	0	0	0	0	0	0	0	0	0	0	0	0
1.80min : 814.357m/z	0	0	0	0	0	0	0	0	0	0	0	0	0	0	0	0	0	0	0	0	0	0	0	0	0
1.80min : 394.423m/z	0	0	0	0	0	0	0	0	0	0	0	0	0	0	0	0	0	0	0	0	0	0	0	0	0
1.80min : 674.864m/z	0	0	0	0	0	0	0	0	0	0	0	0	0	0	0	0	0	0	0	0	0	0	0	0	0
1.80min : 875.836m/z	0	0	0	0	0	0	0	0	0	0	0	0	0	0	0	0	0	0	0	0	0	0	0	0	0
1.80min : 569.882m/z	0	0	0	0	0	0	0	0	0	0	0	0	0	0	0	0	0	0	0	0	0	0	0	0	0
1.80min : 369.432m/z	0	0	0	0	0	0	0	0	0	0	0	0	0	0	0	0	0	0	0	0	0	0	0	0	0
1.80min : 132.997m/z	0	0	0	0	13028	0	13265.7	10306.5	0	0	0	0	0	0	0	0	0	0	0	13652.6	10805.4	0	9352.1	13446.7	0
1.80min : 574.377m/z	0	0	0	0	0	0	0	0	0	0	0	0	0	0	0	0	0	0	0	0	0	0	0	0	0
1.80min : 742.855m/z	0	0	0	0	0	0	0	0	0	0	0	0	2616.78	0	0	0	0	0	0	0	0	0	0	0	0
1.80min : 376.924m/z	0	0	0	0	0	0	0	0	0	0	0	0	0	0	0	0	0	0	0	0	0	0	0	0	0
1.80min : 721.185m/z	0	0	0	0	0	0	0	0	0	0	0	0	0	0	0	0	0	0	0	0	0	0	0	0	0
1.80min : 638.352m/z	0	0	0	0	0	0	0	0	0	0	0	0	0	0	0	0	0	0	0	0	0	0	0	0	0
1.80min : 664.853m/z	0	0	0	0	0	0	0	0	0	0	0	0	0	0	0	0	0	0	0	0	0	0	0	0	0
1.80min : 827.827m/z	0	0	0	0	0	0	0	0	0	0	0	0	0	0	0	0	0	0	0	0	0	0	0	0	0
1.80min : 324.975m/z	0	0	0	0	5586.51	0	0	0	0	0	0	0	0	0	0	0	0	0	0	0	0	0	0	0	0
1.80min : 574.868m/z	0	0	0	0	0	0	0	0	0	0	0	0	0	0	0	0	0	0	0	0	1211.63	0	0	0	0
1.80min : 742.182m/z	0	0	0	0	0	0	0	0	0	0	0	0	0	0	0	0	0	0	0	0	0	0	0	0	0
1.80min : 574.879m/z	0	0	0	0	0	0	0	0	0	0	0	0	0	0	0	0	0	0	0	0	0	0	0	0	0
1.80min : 418.948m/z	0	14807.2	0	0	0	0	0	0	0	0	0	0	0	0	0	0	0	0	0	0	0	0	0	0	0
1.80min : 659.890m/z	0	0	0	0	0	0	0	0	0	0	0	0	7692.76	0	0	0	0	0	0	0	0	0	0	0	0
1.80min : 622.382m/z	0	0	0	0	0	0	0	0	0	0	0	0	0	0	0	0	0	0	0	0	0	0	0	0	0
1.80min : 513.382m/z	0	0	0	0	0	0	0	0	0	0	0	0	0	0	0	0	0	0	0	0	0	0	0	0	0
1.80min : 418.961m/z	0	0	0	0	0	0	0	0	0	0	0	0	0	0	0	0	0	0	0	0	0	0	0	0	0
1.80min : 480.896m/z	0	0	0	0	0	0	0	0	0	0	0	0	0	0	0	0	0	0	0	0	0	0	0	0	0
1.80min : 800.816m/z	0	6150.13	0	0	0	0	0	0	0	0	0	0	0	0	0	0	4511.83	0	0	0	0	0	0	0	0
1.80min : 751.859m/z	0	0	0	0	0	0	0	0	0	0	0	0	0	0	0	0	0	0	0	0	0	0	0	0	0
1.80min : 547.892m/z	0	0	0	0	0	0	0	0	0	0	0	0	0	0	0	0	0	0	0	0	0	0	0	0	0
1.80min : 783.814m/z	0	1548.03	0	0	0	0	0	0	0	0	0	0	0	0	0	0	0	0	0	0	0	0	0	0	0
1.80min : 257.976m/z	0	38992.8	0	0	11021.9	13529	56039.6	0	0	54336.1	0	0	55296.5	18522.6	0	0	73966.3	0	0	0	0	0	0	11986.1	0
1.80min : 450.932m/z	0	0	0	0	0	0	0	0	0	0	0	0	0	0	0	0	0	0	0	0	0	0	0	0	0
1.80min : 672.850m/z	0	0	0	0	0	0	0	0	0	0	0	0	0	0	0	0	0	0	0	0	0	0	0	0	0
1.80min : 546.906m/z	0	0	0	0	0	5422.74	0	0	0	0	0	0	0	0	0	0	0	0	0	0	0	0	0	0	0
1.80min : 539.376m/z	0	0	0	0	0	0	0	0	0	0	0	0	0	0	0	0	0	0	0	0	0	0	0	0	0
1.80min : 786.328m/z	0	0	0	0	0	0	0	0	0	0	0	0	0	0	0	0	0	0	0	0	0	0	0	0	0
1.80min : 743.833m/z	0	0	0	0	0	0	0	0	0	0	0	0	0	0	0	0	0	0	0	0	0	0	0	0	0
1.80min : 449.405m/z	0	0	0	0	0	0	0	0	0	0	0	0	0	0	0	0	0	0	0	0	0	0	0	0	0
1.80min : 690.349m/z	0	0	0	0	0	0	0	0	0	0	0	0	0	0	0	0	0	0	0	0	0	0	0	0	0
1.80min : 422.930m/z	0	0	0	0	0	0	0	0	0	0	0	0	0	0	0	0	0	0	0	0	0	0	0	0	0
1.80min : 594.870m/z	0	0	0	0	0	0	0	0	0	0	0	0	2899.17	0	0	0	0	0	0	0	0	0	0	0	0
1.80min : 281.465m/z	0	0	0	0	0	0	0	0	0	0	0	0	0	0	0	0	0	0	0	0	0	0	0	0	0
1.80min : 429.415m/z	0	0	0	0	0	0	0	0	0	0	0	0	0	0	0	0	0	0	0	0	0	0	0	0	0
1.80min : 405.428m/z	0	0	0	0	0	2759.09	0	0	0	0	0	0	0	0	0	0	0	0	0	0	0	0	0	0	0
1.80min : 833.804m/z	0	0	0	0	0	0	0	0	0	0	0	0	0	0	0	0	0	0	0	0	0	0	0	0	0
1.80min : 742.332m/z	0	0	0	0	0	0	0	0	0	0	0	0	0	0	0	0	0	0	0	0	0	0	0	0	0
1.80min : 716.870m/z	0	0	0	0	0	0	0	0	0	0	0	0	0	0	0	0	0	0	0	0	0	0	0	0	0
1.80min : 583.374m/z	0	0	0	0	0	0	0	0	0	0	0	0	0	0	0	0	0	0	0	0	0	0	0	0	0
1.80min : 662.876m/z	0	0	0	0	0	0	0	0	0	0	0	0	0	0	0	0	0	0	0	0	0	0	0	0	0
1.80min : 610.891m/z	0	0	0	0	0	0	0	0	0	0	0	0	0	0	0	0	0	0	0	0	0	0	0	0	0
1.80min : 660.894m/z	0	0	0	0	0	3796.15	0	3431.54	0	0	0	0	0	0	0	0	0	0	0	0	0	0	0	0	0
1.80min : 603.858m/z	0	0	0	0	0	0	0	0	0	0	0	0	0	0	0	0	0	0	0	0	0	0	0	0	0
1.80min : 760.833m/z	0	0	0	0	0	0	0	0	0	0	0	0	1713.71	0	0	0	0	0	0	0	0	0	0	0	0
1.80min : 820.358m/z	0	0	0	0	0	0	0	0	0	0	0	0	0	0	0	0	0	0	0	0	0	0	0	0	0
1.80min : 762.526m/z	0	0	0	0	0	0	0	0	0	0	0	0	0	0	0	0	0	0	0	0	0	0	0	0	0
1.80min : 791.854m/z	0	0	0	0	0	0	0	0	0	0	0	0	0	0	0	0	0	0	0	0	0	0	0	0	0
1.80min : 429.930m/z	0	0	0	0	0	0	0	0	0	0	0	0	0	0	0	0	0	0	0	0	0	0	0	0	0
1.80min : 520.906m/z	0	0	0	0	0	0	0	0	0	0	0	0	0	0	0	0	0	0	0	0	3141.31	0	0	0	0
1.80min : 782.817m/z	0	0	0	0	0	0	0	0	0	0	0	0	0	0	0	0	0	0	0	0	0	0	0	0	0
1.80min : 688.354m/z	0	0	0	0	0	0	0	0	0	0	0	0	1318.29	0	0	0	0	0	0	0	0	0	0	0	0
1.80min : 540.364m/z	0	0	0	0	0	0	0	0	0	0	0	0	0	0	0	0	0	0	0	1130.19	0	0	0	0	0
1.80min : 479.897m/z	0	0	0	0	0	0	0	0	0	0	0	0	0	0	0	0	0	0	0	0	0	0	0	0	0
1.80min : 704.851m/z	0	0	0	0	0	0	0	0	0	0	0	0	0	0	0	0	0	0	0	0	1235.08	0	0	0	0
1.80min : 782.823m/z	0	0	0	0	0	0	0	0	0	0	0	0	0	0	0	0	0	0	0	0	0	0	0	0	0
1.80min : 743.329m/z	0	0	0	0	0	0	0	0	0	0	0	0	0	0	0	0	0	0	0	0	0	0	0	0	0
1.80min : 599.870m/z	0	0	0	0	0	0	0	0	0	0	0	0	0	0	0	0	0	0	0	0	0	0	0	0	0
1.80min : 904.574m/z	0	0	0	0	0	0	0	0	0	0	0	0	0	0	0	0	0	0	0	0	0	0	0	0	0
1.80min : 883.493m/z	0	0	0	0	0	0	0	0	0	0	0	0	0	0	0	0	0	0	0	0	0	0	0	0	0
1.80min : 183.984m/z	0	0	0	0	0	0	0	0	0	0	0	0	0	0	0	0	0	0	0	0	0	0	9530.76	0	0
1.80min : 470.959m/z	0	0	0	0	0	0	0	0	0	0	0	0	0	0	0	0	0	0	0	0	0	0	0	0	0
1.80min : 860.143m/z	0	741.47	0	0	0	0	0	0	0	0	0	0	0	0	0	0	0	0	0	0	0	0	0	0	0
1.80min : 550.938m/z	0	0	0	0	0	0	0	0	0	0	0	0	0	0	0	0	0	0	0	0	0	0	0	0	0
1.80min : 793.341m/z	0	0	0	0	0	0	0	0	0	0	0	0	0	0	0	0	0	0	0	0	0	0	0	0	0
1.80min : 743.873m/z	0	0	0	0	0	0	0	0	0	0	0	0	0	0	0	0	0	0	0	0	0	0	0	0	0
1.80min : 660.886m/z	0	10259.3	0	0	0	0	0	0	0	0	0	0	0	0	0	0	0	0	0	0	0	0	0	0	0
1.80min : 702.854m/z	0	0	0	0	0	0	0	0	0	0	0	0	0	0	0	0	0	0	0	0	0	0	0	0	0
1.80min : 297.953m/z	0	4108.83	0	0	0	0	0	0	0	0	0	0	0	0	0	0	0	0	0	0	0	0	0	0	0
1.80min : 267.934m/z	0	0	0	0	0	0	0	0	0	0	0	0	0	0	0	0	0	0	0	0	0	0	0	0	0
1.80min : 845.827m/z	0	0	0	0	0	0	0	0	0	0	0	0	0	0	0	0	0	0	0	0	0	0	0	0	0
1.80min : 644.885m/z	0	0	0	0	0	5254.46	0	0	0	0	0	0	0	0	0	0	0	0	0	0	0	0	0	0	0
1.80min : 708.530m/z	0	0	0	0	0	0	0	0	0	0	0	0	0	0	0	0	0	0	0	0	0	0	0	0	0
1.80min : 605.863m/z	0	0	0	0	0	0	0	0	0	0	0	0	0	0	0	0	0	0	0	0	0	0	0	0	0
1.80min : 413.870m/z	0	8671.24	0	0	0	0	0	0	0	0	0	0	0	0	0	0	0	0	0	0	0	0	0	0	0
1.80min : 700.849m/z	0	4136.31	0	0	0	0	0	0	0	0	0	0	0	0	0	0	0	0	0	0	0	0	0	0	0
1.80min : 626.861m/z	0	3732.95	0	0	0	0	0	0	0	0	0	0	2880.76	0	0	0	0	0	0	0	1015.65	0	0	0	0
1.80min : 778.825m/z	0	0	0	0	0	0	0	0	0	0	0	0	0	0	0	0	0	0	0	0	0	0	0	0	0
1.80min : 610.887m/z	0	0	0	0	0	0	0	0	0	0	0	0	2742.36	0	0	0	0	0	0	0	0	0	0	0	0
1.80min : 928.783m/z	0	0	0	0	0	0	0	0	0	0	0	0	0	0	0	0	0	0	0	0	0	0	0	0	0
1.80min : 355.437m/z	0	0	0	0	0	0	0	0	0	0	0	0	0	0	0	0	0	0	0	0	0	0	0	0	0
1.80min : 733.834m/z	0	0	0	0	0	0	0	0	0	0	0	0	0	0	0	0	0	0	0	0	0	0	0	0	0
1.80min : 920.833m/z	0	0	0	0	0	0	0	0	0	0	0	0	0	0	0	0	0	0	0	0	0	0	0	0	0
1.80min : 366.954m/z	0	0	0	0	0	0	0	0	0	0	0	0	0	0	0	0	0	0	0	0	0	0	0	0	0
1.80min : 636.861m/z	0	0	0	0	0	0	0	0	0	0	0	0	0	0	0	0	0	0	0	0	0	0	0	0	0
1.80min : 707.369m/z	0	0	0	0	0	0	0	0	0	0	0	0	0	0	0	0	0	0	0	0	0	0	0	0	0
1.80min : 662.860m/z	0	4140.07	0	0	0	0	0	0	0	0	0	0	0	0	0	0	0	0	0	0	0	0	0	0	0
1.80min : 666.880m/z	0	0	0	0	0	0	0	0	0	0	0	0	0	0	0	0	0	0	0	0	0	0	0	0	0
1.80min : 754.847m/z	0	0	0	0	0	0	0	0	0	0	0	0	0	0	0	0	0	0	0	0	0	0	0	0	0
1.80min : 650.870m/z	0	0	0	0	0	0	0	0	0	0	0	0	0	0	0	0	0	0	0	0	0	0	0	0	0
1.80min : 772.355m/z	0	0	0	0	0	0	0	0	0	0	0	0	0	0	0	0	0	0	0	0	0	0	0	0	0
1.80min : 786.853m/z	0	0	0	0	0	0	0	0	0	0	0	0	0	0	0	0	0	0	0	0	0	0	0	0	0
1.80min : 659.380m/z	0	0	0	0	0	0	0	0	0	0	0	0	0	0	0	0	0	0	0	0	0	0	0	0	0
1.80min : 540.880m/z	0	6504.6	0	0	0	0	0	0	0	0	0	0	6019.53	0	0	0	0	0	0	0	0	0	0	0	0
1.80min : 131.019m/z	0	0	0	0	0	0	0	0	0	0	0	0	0	0	0	0	0	0	0	0	0	0	0	0	0
1.80min : 580.927m/z	0	0	0	0	0	0	0	0	0	0	0	0	0	0	0	0	0	0	0	0	0	0	0	0	0
1.80min : 584.897m/z	0	0	0	0	0	0	0	0	0	0	0	0	0	0	0	0	0	0	0	0	0	0	0	0	0
1.80min : 659.901m/z	0	0	0	0	0	0	0	0	0	0	0	0	0	0	0	0	0	0	0	0	0	0	0	0	0
1.80min : 615.868m/z	0	0	0	0	0	0	0	0	0	0	0	0	0	0	0	0	2930.24	0	0	0	0	0	0	0	0
1.80min : 878.347m/z	0	0	0	0	0	0	0	0	0	0	0	0	0	0	0	0	0	0	0	0	0	0	0	0	0
1.80min : 350.978m/z	0	0	0	0	0	0	0	0	0	0	0	0	0	0	0	0	0	0	0	0	0	0	0	0	0
1.80min : 550.889m/z	0	0	0	0	0	0	0	0	0	0	0	0	2417.59	0	0	0	0	0	0	0	0	0	0	0	0
1.80min : 512.890m/z	0	0	0	0	0	0	0	0	0	0	0	0	0	0	0	0	0	0	0	0	0	0	0	0	0
1.80min : 744.878m/z	0	0	0	0	0	0	0	0	0	0	0	0	0	0	0	0	0	0	0	0	0	0	0	0	0
1.80min : 504.946m/z	0	0	0	0	0	0	0	0	0	0	0	0	0	0	0	0	0	0	0	0	0	0	0	0	0
1.80min : 350.445m/z	0	0	0	0	0	0	0	0	0	0	0	0	0	0	0	0	0	0	0	0	0	0	0	0	0
1.80min : 731.844m/z	0	4552.45	0	0	2558.31	0	0	0	0	0	0	0	0	0	0	0	2704.1	0	0	0	0	0	0	0	0
1.80min : 702.847m/z	0	0	0	0	0	0	0	0	0	0	0	0	0	0	0	0	0	0	0	0	0	0	0	0	0
1.80min : 691.340m/z	0	0	0	0	0	0	0	0	0	0	0	0	1093.59	0	0	0	0	0	0	0	0	0	0	0	0
1.80min : 425.955m/z	0	0	0	0	0	0	0	0	0	0	0	0	0	0	0	0	0	0	0	0	3846.48	0	0	0	0
1.80min : 674.875m/z	0	0	0	0	0	2061.21	0	0	0	0	0	0	0	0	0	0	0	0	0	0	0	0	0	0	0
1.80min : 728.854m/z	0	0	0	0	0	0	0	0	0	0	0	0	0	0	0	0	0	0	0	0	0	0	0	0	0
1.80min : 553.931m/z	0	0	0	0	0	0	0	0	0	0	0	0	0	0	0	0	0	0	0	0	0	0	0	0	0
1.80min : 403.426m/z	0	0	0	0	0	0	0	0	0	0	0	0	0	0	0	0	0	0	0	0	0	0	0	0	0
1.80min : 719.846m/z	0	0	0	0	0	0	0	0	0	0	0	0	0	0	0	0	0	0	0	0	0	0	0	0	0
1.80min : 490.963m/z	0	0	0	0	0	0	0	0	0	0	0	0	0	0	0	0	0	0	0	0	0	0	0	0	0
1.80min : 901.817m/z	0	0	0	0	0	0	0	0	0	0	0	0	0	0	0	0	0	0	0	0	0	0	0	0	0
1.80min : 386.428m/z	0	0	0	0	0	0	0	0	0	0	0	0	0	0	0	0	0	0	0	0	0	0	0	0	0
1.80min : 887.842m/z	0	0	0	0	0	0	0	0	0	0	0	0	0	0	0	0	0	0	0	0	0	0	0	0	0
1.80min : 826.196m/z	0	0	0	0	0	0	0	0	0	0	0	0	0	0	0	0	0	0	0	0	0	0	0	0	0
1.80min : 616.878m/z	0	0	0	0	0	0	0	0	0	0	0	0	0	0	0	0	0	0	0	0	0	0	0	0	0
1.80min : 673.868m/z	0	0	0	0	0	0	0	0	0	0	0	0	0	0	0	0	0	0	0	0	0	0	0	0	0
1.80min : 709.548m/z	0	0	0	0	0	0	0	0	0	0	0	0	0	0	0	0	0	0	0	0	0	0	0	0	0
1.80min : 849.099m/z	0	0	0	0	0	0	0	0	0	0	0	0	0	0	0	0	0	0	0	0	0	0	0	0	0
1.80min : 824.842m/z	0	0	0	0	0	0	0	0	0	0	0	0	0	0	0	0	0	0	0	0	0	0	0	0	0
1.80min : 633.373m/z	0	0	0	0	0	0	0	0	0	0	0	0	0	0	0	0	0	0	0	0	0	0	0	0	0
1.80min : 746.864m/z	0	2712.6	0	0	0	0	0	0	0	0	0	0	0	0	0	0	0	0	0	0	0	0	0	0	0
1.80min : 764.162m/z	0	0	0	0	0	0	0	0	0	0	0	0	0	0	0	0	0	0	0	0	0	0	0	0	0
1.80min : 660.889m/z	0	0	0	0	0	0	2969.65	0	0	0	0	0	0	0	0	0	0	0	0	0	2325.83	0	0	0	0
1.80min : 444.909m/z	0	0	0	0	0	0	0	4258.51	0	6277.24	0	0	0	0	0	0	0	0	0	0	0	0	0	0	0
1.80min : 252.933m/z	0	0	0	0	0	7142.73	0	0	0	11227.3	0	0	0	0	0	0	0	0	0	0	0	0	0	0	0
1.80min : 488.898m/z	0	0	0	0	0	0	0	0	0	0	0	0	0	0	0	0	0	0	0	0	1637.9	0	0	0	0
1.81min : 658.895m/z	0	0	0	0	0	0	0	7638.12	0	0	0	0	0	0	0	0	0	0	0	0	7132.26	0	0	0	0
1.81min : 322.982m/z	0	0	0	0	0	0	0	0	0	0	0	0	0	0	0	0	0	0	0	0	0	0	0	0	0
1.81min : 548.891m/z	0	0	0	0	0	0	0	0	0	0	0	0	0	0	0	0	0	0	0	0	0	0	0	0	0
1.81min : 823.846m/z	0	0	0	0	0	0	0	0	0	0	0	0	0	0	0	0	0	0	0	0	0	0	0	0	0
1.81min : 518.384m/z	0	0	0	0	0	0	0	0	0	0	0	0	0	0	0	0	0	0	0	0	0	0	0	0	0
1.81min : 210.979m/z	0	0	0	0	0	0	0	0	0	0	0	0	0	0	0	0	0	0	0	0	0	0	0	0	0
1.81min : 298.962m/z	0	0	0	0	0	0	0	0	0	0	0	0	0	0	0	0	0	0	0	0	0	0	0	0	0
1.81min : 406.434m/z	0	0	0	0	0	0	0	0	0	0	0	0	0	0	0	0	0	0	0	0	0	0	0	0	0
1.81min : 464.917m/z	0	9691.48	0	0	0	0	8134.97	0	0	0	0	0	8906.81	0	0	0	12138.2	0	0	0	0	0	0	0	0
1.81min : 400.944m/z	0	0	0	0	0	0	0	0	0	0	0	0	0	0	0	0	0	0	0	0	0	0	0	0	0
1.81min : 494.378m/z	0	0	0	0	0	0	0	0	0	0	0	0	0	0	0	0	0	0	0	0	0	0	0	0	0
1.81min : 601.902m/z	0	0	0	0	0	0	0	0	0	0	0	0	0	0	0	0	0	0	0	0	0	0	0	0	0
1.81min : 861.161m/z	0	0	0	0	0	0	0	0	0	0	0	0	0	0	0	0	0	0	0	0	0	0	0	0	0
1.81min : 551.877m/z	0	0	0	0	0	0	0	0	0	0	0	0	0	0	0	0	0	0	0	0	0	0	0	0	0
1.81min : 646.883m/z	0	0	0	0	0	0	0	0	0	0	0	0	0	0	0	0	0	0	0	0	0	0	0	0	0
1.81min : 617.868m/z	0	0	0	0	0	0	0	0	0	0	0	0	3344.52	0	0	0	0	0	0	0	0	0	0	0	0
1.81min : 408.427m/z	0	0	0	0	0	0	0	0	0	0	0	0	0	0	0	0	0	0	0	0	0	0	0	0	0
1.81min : 693.840m/z	0	0	0	0	0	0	0	0	0	0	0	0	0	0	0	0	0	0	0	0	0	0	0	0	0
1.81min : 644.879m/z	0	0	0	0	0	0	0	4126.75	0	0	0	0	6218.68	0	0	0	0	0	0	0	2959	0	0	0	0
1.81min : 234.010m/z	0	0	0	0	0	0	0	0	0	0	0	0	0	0	0	0	0	0	0	0	0	0	0	0	0
1.81min : 125.986m/z	0	15594.3	0	0	0	0	30136.1	0	0	98129.5	0	0	30603.8	13903.4	0	0	43644.8	0	0	0	3670.15	0	0	0	0
1.81min : 566.376m/z	0	0	0	0	0	0	0	0	0	0	0	0	1870.19	0	0	0	0	0	0	0	0	0	0	0	0
1.81min : 760.855m/z	0	0	0	0	0	0	0	0	0	0	0	0	0	0	0	0	0	0	0	0	0	0	0	0	0
1.81min : 506.883m/z	0	1133.05	0	0	0	0	0	0	0	0	0	0	0	0	0	0	0	0	0	0	0	0	0	0	0
1.81min : 776.828m/z	0	0	0	0	0	0	0	0	0	0	0	0	0	0	0	0	0	0	0	0	0	0	0	0	0
1.81min : 348.941m/z	0	25957.1	0	0	0	0	30283	8207.48	0	0	0	0	29208.3	0	0	0	40087.8	0	0	0	0	0	0	0	0
1.81min : 434.909m/z	0	0	0	0	0	0	0	0	0	0	0	0	0	0	0	0	0	0	0	0	0	0	0	0	0
1.81min : 609.394m/z	0	0	0	0	0	0	0	0	0	0	0	0	0	0	0	0	0	0	0	0	0	0	0	0	0
1.81min : 883.809m/z	0	1705.85	0	0	0	0	0	0	0	0	0	0	0	0	0	0	0	0	0	0	0	0	0	0	0
1.81min : 840.170m/z	0	0	0	0	0	0	0	0	0	0	0	0	0	0	0	0	0	0	0	0	0	0	0	0	0
1.81min : 495.876m/z	0	0	0	0	0	0	0	0	0	0	0	0	0	0	0	0	0	0	0	0	0	0	0	0	0
1.81min : 516.930m/z	0	0	0	0	0	0	0	0	0	0	0	0	0	0	0	0	0	0	0	0	0	0	0	0	0
1.81min : 819.173m/z	0	0	0	0	0	0	0	0	0	0	0	0	0	0	0	0	0	0	0	0	0	0	0	0	0
1.81min : 588.873m/z	0	0	0	0	0	0	0	0	0	0	0	0	0	0	0	0	0	0	0	0	0	0	0	0	0
1.81min : 825.831m/z	0	0	0	0	0	0	0	0	0	0	0	0	0	0	0	0	0	0	0	0	0	0	0	0	0
1.81min : 750.837m/z	0	0	0	0	0	0	0	0	0	0	0	0	0	0	0	0	0	0	0	0	0	0	0	0	0
1.81min : 814.831m/z	0	0	0	0	0	0	0	0	0	0	0	0	0	0	0	0	0	0	0	0	0	0	0	0	0
1.81min : 810.511m/z	0	0	0	0	0	0	0	0	0	0	0	0	0	0	0	0	0	0	0	0	0	0	0	0	0
1.81min : 530.892m/z	0	4362.77	0	0	0	0	0	0	0	0	0	0	0	0	0	0	4063.09	0	0	0	0	0	0	0	0
1.81min : 776.842m/z	0	0	0	0	0	0	0	0	0	0	0	0	0	0	0	0	0	0	0	0	0	0	0	0	0
1.81min : 704.841m/z	0	0	0	0	0	0	0	0	0	0	0	0	0	0	0	0	0	0	0	0	0	0	0	0	0
1.81min : 569.397m/z	0	0	0	0	0	0	0	0	0	0	0	0	0	0	0	0	0	0	0	0	0	0	0	0	0
1.81min : 767.854m/z	0	0	0	0	0	0	0	0	0	0	0	0	0	0	0	0	0	0	0	0	0	0	0	0	0
1.81min : 425.952m/z	0	12263.8	0	0	5555.77	0	0	4508.73	0	0	0	0	6692.83	0	0	0	0	0	0	0	0	0	0	0	0
1.81min : 913.808m/z	0	0	0	0	0	983.48	0	0	0	0	0	0	0	0	0	0	0	0	0	0	0	0	0	0	0
1.81min : 316.953m/z	0	0	0	0	2823.65	0	0	3279.39	0	0	0	0	3097.8	0	0	0	4019.11	0	0	0	0	0	0	0	0
1.81min : 663.857m/z	0	0	0	0	0	0	0	0	0	0	0	0	0	0	0	0	0	0	0	0	0	0	0	0	0
1.81min : 376.985m/z	0	0	0	0	0	2651.93	0	0	0	0	0	0	0	0	0	0	0	0	0	0	0	0	0	0	0
1.81min : 416.920m/z	0	0	0	0	0	0	0	0	0	0	0	0	0	0	0	0	0	0	0	0	0	0	0	0	0
1.81min : 960.808m/z	0	0	0	0	0	0	0	0	0	0	0	0	0	0	0	0	0	0	0	0	0	0	0	0	0
1.81min : 525.907m/z	0	0	0	0	0	0	0	0	0	0	0	0	0	0	0	0	0	0	0	0	0	0	0	0	0
1.81min : 539.383m/z	0	0	0	0	0	0	0	0	0	0	0	0	0	0	0	0	0	0	0	0	0	0	0	0	0
1.81min : 488.965m/z	0	0	0	0	0	0	0	3234.08	0	0	0	0	0	0	0	0	0	0	0	0	0	0	0	0	0
1.81min : 624.381m/z	0	0	0	0	0	0	0	0	0	0	0	0	0	0	0	0	0	0	0	0	0	0	0	0	0
1.81min : 800.819m/z	0	0	0	0	3770.07	0	0	0	0	0	0	0	0	0	0	0	0	0	0	0	0	0	0	0	0
1.81min : 746.873m/z	0	0	0	0	0	0	0	0	0	0	0	0	0	0	0	0	0	0	0	0	0	0	0	0	0
1.81min : 783.506m/z	0	0	0	0	0	0	0	0	0	0	0	0	0	0	0	0	0	0	0	0	0	0	0	0	0
1.81min : 688.850m/z	0	0	0	0	0	0	0	0	0	0	0	0	0	0	0	0	0	0	0	0	0	0	0	0	0
1.81min : 730.355m/z	0	0	0	0	0	0	0	0	0	0	0	0	0	0	0	0	0	0	0	0	0	0	0	0	0
1.81min : 336.960m/z	0	12439.3	0	0	0	5685.71	0	0	0	0	0	0	0	0	0	0	0	0	0	0	0	0	0	0	0
1.81min : 620.866m/z	0	0	0	0	0	0	0	0	0	0	0	0	0	0	0	0	0	0	0	0	0	0	0	0	0
1.81min : 825.839m/z	0	0	0	0	0	0	0	0	0	0	0	0	0	0	0	0	0	0	0	0	0	0	0	0	0
1.81min : 800.827m/z	0	0	0	0	0	0	0	0	0	0	0	0	0	0	0	0	0	0	0	0	0	0	0	0	0
1.81min : 392.436m/z	0	0	0	0	0	0	0	0	0	0	0	0	0	0	0	0	0	0	0	0	0	0	0	0	0
1.81min : 649.889m/z	0	0	0	0	0	0	0	0	0	0	0	0	0	0	0	0	0	0	0	0	0	0	0	0	0
1.81min : 675.365m/z	0	0	0	0	0	0	0	0	0	0	0	0	0	0	0	0	0	0	0	0	0	0	0	0	0
1.81min : 463.913m/z	0	0	0	0	0	0	0	0	0	0	0	0	0	0	0	0	0	0	0	0	0	0	0	0	0
1.81min : 729.531m/z	0	0	0	0	0	0	0	0	0	0	0	0	0	0	0	0	0	0	0	0	0	0	0	0	0
1.81min : 924.832m/z	0	0	0	0	0	0	0	0	0	0	0	0	0	0	0	0	0	0	0	0	0	0	0	0	0
1.81min : 572.871m/z	0	0	0	0	0	0	0	0	0	0	0	0	0	0	0	0	0	0	0	0	0	0	0	0	0
1.81min : 672.370m/z	0	0	0	0	0	0	0	0	0	0	0	0	0	0	0	0	0	0	0	0	0	0	0	0	0
1.81min : 404.931m/z	0	0	0	0	0	0	0	0	0	0	0	0	0	0	0	0	0	0	0	0	0	0	0	0	0
1.81min : 881.831m/z	0	0	0	0	0	0	0	0	0	0	0	0	0	0	0	0	0	0	0	0	0	0	0	0	0
1.81min : 687.840m/z	0	0	0	0	0	0	0	0	0	0	0	0	0	0	0	0	0	0	0	0	0	0	0	0	0
1.81min : 305.025m/z	0	0	0	0	4293.8	11644.2	0	6697.85	0	0	0	0	15134.8	0	0	0	15318.3	0	0	0	0	0	0	0	0
1.81min : 706.342m/z	0	0	0	0	0	0	0	0	0	0	0	0	0	0	0	0	0	0	0	0	0	0	0	0	0
1.81min : 624.384m/z	0	0	0	0	0	1630.45	0	0	0	0	0	0	0	0	0	0	0	0	0	0	0	0	0	0	0
1.81min : 534.928m/z	0	0	0	0	0	0	0	4531.41	0	0	0	0	0	0	0	0	0	0	0	0	0	0	0	0	0
1.81min : 758.855m/z	0	0	0	0	0	0	0	0	0	0	0	0	0	0	0	0	0	0	0	0	0	0	0	0	0
1.81min : 383.938m/z	0	0	0	0	0	0	0	0	0	0	0	0	0	0	0	0	0	2935.23	0	0	0	0	0	0	0
1.81min : 300.916m/z	0	0	0	0	0	0	0	0	0	0	0	0	0	0	0	0	0	0	0	0	0	0	0	0	0
1.81min : 784.843m/z	0	0	0	0	0	0	0	0	0	0	0	0	0	0	0	0	0	0	0	0	0	0	0	0	0
1.81min : 401.942m/z	0	0	0	0	0	0	0	0	0	0	0	0	0	0	0	0	0	0	0	0	0	0	0	0	0
1.81min : 818.811m/z	0	0	0	0	0	0	0	0	0	0	0	0	0	0	0	0	0	0	0	0	0	0	0	0	0
1.81min : 611.885m/z	0	0	0	0	0	0	0	0	0	0	0	0	0	0	0	0	0	0	0	0	0	0	0	0	0
1.81min : 654.352m/z	0	0	0	0	0	0	0	0	0	0	0	0	0	0	0	0	0	0	0	0	0	0	0	0	0
1.81min : 860.496m/z	0	0	0	0	0	0	0	0	0	0	0	0	0	0	0	0	0	0	0	0	0	0	0	0	0
1.81min : 876.834m/z	0	0	0	0	0	0	0	0	0	0	0	0	0	0	0	0	0	0	0	0	0	0	0	0	0
1.81min : 258.976m/z	0	0	0	0	0	0	0	0	0	0	0	0	0	0	0	0	0	0	0	0	0	0	0	0	0
1.81min : 667.379m/z	0	0	0	0	0	0	0	0	0	0	0	0	0	0	0	0	0	0	0	0	0	0	0	0	0
1.81min : 528.369m/z	0	0	0	0	0	0	0	0	0	0	0	0	0	0	0	0	0	0	0	0	0	0	0	0	0
1.81min : 512.400m/z	0	0	0	0	0	0	0	0	0	0	0	0	0	0	0	0	0	0	0	0	0	0	0	0	0
1.81min : 730.859m/z	0	0	0	0	0	0	0	0	0	0	0	0	0	0	0	0	0	0	0	0	0	0	0	0	0
1.81min : 728.358m/z	0	0	0	0	0	0	0	0	0	0	0	0	0	0	0	0	0	0	0	0	0	0	0	0	0
1.81min : 841.848m/z	0	0	0	0	0	0	0	0	0	0	0	0	0	0	0	0	0	0	0	0	0	0	0	0	0
1.81min : 412.922m/z	0	0	0	0	0	3404.84	0	0	0	0	0	0	0	0	0	0	0	0	0	0	0	0	0	0	0
1.81min : 215.478m/z	0	0	0	0	0	1847.79	0	0	0	0	0	0	3669.91	0	0	0	0	0	0	0	0	0	0	0	0
1.81min : 820.851m/z	0	0	0	0	0	0	0	0	0	0	0	0	0	0	0	0	0	0	0	0	0	0	0	0	0
1.81min : 706.870m/z	0	0	0	0	0	0	0	0	0	0	0	0	0	0	0	0	0	0	0	0	0	0	0	0	0
1.81min : 744.331m/z	0	0	0	0	0	0	0	0	0	0	0	0	0	0	0	0	0	0	0	0	0	0	0	0	0
1.81min : 696.874m/z	0	0	0	0	0	0	0	0	0	0	0	0	0	0	0	0	0	0	0	0	0	0	0	0	0
1.81min : 742.867m/z	0	0	0	0	0	0	0	0	0	0	0	0	0	0	0	0	0	0	0	0	0	0	0	0	0
1.81min : 465.408m/z	0	0	0	0	0	0	0	0	0	0	0	0	0	0	0	0	0	0	0	0	0	0	0	0	0
1.81min : 668.877m/z	0	0	0	0	0	0	0	0	0	0	0	0	0	0	0	0	0	0	0	0	0	0	0	0	0
1.81min : 772.868m/z	0	0	0	0	0	0	0	0	0	0	0	0	0	0	0	0	0	0	0	0	0	0	0	0	0
1.81min : 819.842m/z	0	0	0	0	0	0	0	0	0	0	0	0	0	0	0	0	0	0	0	0	0	0	0	0	0
1.81min : 630.902m/z	0	0	0	0	0	6662.03	0	4186.56	0	0	0	0	0	0	0	0	0	0	0	0	0	0	0	0	0
1.81min : 756.863m/z	0	0	0	0	0	0	0	0	0	0	0	0	0	0	0	0	0	0	0	0	0	0	0	0	0
1.81min : 564.924m/z	0	0	0	0	0	0	0	0	0	0	0	0	0	0	0	0	0	0	0	0	0	0	0	0	0
1.81min : 593.898m/z	0	0	0	0	0	0	0	0	0	0	0	0	0	0	0	0	0	0	0	0	0	0	0	0	0
1.81min : 558.386m/z	0	0	0	0	0	0	0	0	0	0	0	0	0	0	0	0	0	0	0	0	0	0	0	0	0
1.81min : 753.845m/z	0	0	0	0	0	0	0	0	0	0	0	0	0	0	0	0	0	0	0	0	0	0	0	0	0
1.81min : 886.840m/z	0	0	0	0	0	0	0	0	0	0	0	0	0	0	0	0	0	0	0	0	0	0	0	0	0
1.81min : 992.478m/z	0	0	0	0	0	0	0	0	0	0	0	0	0	0	0	0	0	0	0	0	0	0	0	0	0
1.81min : 754.866m/z	0	0	0	0	0	0	0	0	0	0	0	0	0	0	0	0	0	0	0	0	0	0	0	0	0
1.81min : 912.161m/z	0	0	0	0	0	0	0	0	0	0	0	0	0	0	0	0	0	0	0	0	0	0	0	0	0
1.81min : 294.954m/z	0	0	0	0	3697.22	0	0	0	0	0	0	0	0	0	0	0	0	0	0	0	0	0	0	0	0
1.81min : 731.347m/z	0	0	0	0	0	0	0	0	0	0	0	0	0	0	0	0	0	0	0	0	0	0	0	0	0
1.81min : 436.916m/z	0	0	0	0	0	0	0	0	0	0	0	0	0	0	0	0	0	0	0	0	0	0	0	0	0
1.81min : 222.980m/z	0	0	0	0	0	0	0	0	0	0	0	0	0	0	0	0	0	0	0	0	0	0	0	0	0
1.81min : 720.355m/z	0	0	0	0	0	0	0	0	0	0	0	0	0	0	0	0	0	0	0	0	0	0	0	0	0
1.81min : 635.853m/z	0	0	0	0	0	0	0	0	0	0	0	0	0	0	0	0	0	0	0	0	0	0	0	0	0
1.81min : 726.874m/z	0	0	0	0	0	0	0	0	0	0	0	0	0	0	0	0	0	0	0	0	0	0	0	0	0
1.81min : 798.820m/z	0	8666.3	0	0	0	0	4012.92	0	0	0	0	0	0	0	0	0	0	0	0	0	0	0	0	0	0
1.81min : 421.417m/z	0	0	0	0	0	0	0	0	0	0	0	0	0	0	0	0	0	0	0	0	0	0	0	0	0
1.81min : 774.872m/z	0	0	0	0	0	0	0	0	0	0	0	0	0	0	0	0	0	0	0	0	0	0	0	0	0
1.81min : 609.363m/z	0	0	0	0	0	0	0	0	0	0	0	0	0	0	0	0	0	0	0	0	0	0	0	0	0
1.81min : 862.838m/z	0	0	0	0	0	0	0	0	0	0	0	0	0	0	0	0	0	0	0	0	0	0	0	0	0
1.81min : 631.900m/z	0	0	0	0	0	0	0	0	0	0	0	0	0	0	0	0	0	0	0	0	0	0	0	0	0
1.81min : 570.387m/z	0	0	0	0	0	0	0	0	0	0	0	0	0	0	0	0	0	0	0	0	0	0	0	0	0
1.81min : 564.881m/z	0	0	0	0	0	0	0	0	0	0	0	0	0	0	0	0	0	0	0	0	0	0	0	0	0
1.81min : 799.333m/z	0	0	0	0	0	0	0	0	0	0	0	0	0	0	0	0	0	0	0	0	0	0	0	0	0
1.81min : 773.373m/z	0	0	0	0	0	0	0	0	0	0	0	0	0	0	0	0	0	0	0	0	0	0	0	0	0
1.81min : 420.947m/z	0	10139.4	0	0	5803.45	0	0	0	0	0	0	0	8382.81	0	0	0	0	0	0	0	0	0	0	0	0
1.81min : 649.373m/z	0	0	0	0	0	0	0	0	0	0	0	0	0	0	0	0	0	0	0	0	0	0	0	0	0
1.81min : 550.934m/z	0	0	0	0	0	0	0	0	0	0	0	0	0	0	0	0	0	0	0	0	0	0	0	0	0
1.81min : 925.832m/z	0	0	0	0	0	0	0	0	0	0	0	0	0	0	0	0	0	0	0	0	0	0	0	0	0
1.81min : 590.877m/z	0	0	0	0	0	0	0	0	0	0	0	0	0	0	0	0	0	0	0	0	0	0	0	0	0
1.81min : 872.846m/z	0	0	0	0	0	0	0	0	0	0	0	0	0	0	0	0	0	0	0	0	0	0	0	0	0
1.81min : 815.520m/z	0	0	0	0	0	0	0	0	0	0	0	0	0	0	0	0	0	0	0	0	0	0	0	0	0
1.81min : 400.424m/z	0	0	0	0	0	0	0	0	0	0	0	0	0	0	0	0	0	0	0	0	0	0	0	0	0
1.81min : 464.922m/z	0	0	0	0	0	0	0	0	0	0	0	0	0	0	0	0	0	0	0	0	0	0	0	0	0
1.81min : 570.390m/z	0	0	0	0	0	0	0	0	0	0	0	0	0	0	0	0	0	0	0	0	0	0	0	0	0
1.81min : 708.869m/z	0	0	0	0	0	0	0	0	0	0	0	0	0	0	0	0	0	0	0	0	0	0	0	0	0
1.81min : 849.844m/z	0	0	0	0	0	0	0	0	0	0	0	0	0	0	0	0	0	0	0	0	0	0	0	0	0
1.81min : 707.364m/z	0	0	0	0	0	0	0	792.81	0	0	0	0	0	0	0	0	0	0	0	0	0	0	0	0	0
1.81min : 868.846m/z	0	0	0	0	0	0	0	0	0	0	0	0	0	0	0	0	0	0	0	0	0	0	0	0	0
1.81min : 825.826m/z	0	0	0	0	0	0	0	0	0	0	0	0	0	0	0	0	0	0	0	0	0	0	0	0	0
1.81min : 604.859m/z	0	0	0	0	0	0	0	0	0	0	0	0	0	0	0	0	0	0	0	0	0	0	0	0	0
1.81min : 382.441m/z	0	0	0	0	0	0	0	0	0	0	0	0	0	0	0	0	0	0	0	0	0	0	0	0	0
1.81min : 419.915m/z	0	0	0	0	0	0	0	0	0	0	0	0	0	0	0	0	0	0	0	0	0	0	0	0	0
1.81min : 640.358m/z	0	0	0	0	0	0	0	0	0	0	0	0	0	0	0	0	0	0	0	0	0	0	0	0	0
1.81min : 535.883m/z	0	0	0	0	0	0	0	0	0	0	0	0	0	0	0	0	0	0	0	0	0	0	0	0	0
1.81min : 878.840m/z	0	0	0	0	0	0	0	0	0	0	0	0	0	0	0	0	0	0	0	0	0	0	0	0	0
1.81min : 658.376m/z	0	0	0	0	0	0	0	0	0	0	0	0	0	0	0	0	0	0	0	0	0	0	0	0	0
1.81min : 830.784m/z	0	0	0	0	0	0	0	0	0	0	0	0	1127.15	0	0	0	0	0	0	0	0	0	0	0	0
1.81min : 742.873m/z	0	0	0	0	0	0	0	0	0	0	0	0	0	0	0	0	0	0	0	0	0	0	0	0	0
1.81min : 558.887m/z	0	14542.4	0	0	0	0	0	0	0	0	0	0	0	0	0	0	0	0	0	0	0	0	0	0	0
1.81min : 807.848m/z	0	0	0	0	0	0	0	0	0	0	0	0	0	0	0	0	0	0	0	0	0	0	0	0	0
1.81min : 490.402m/z	0	0	0	0	0	0	0	0	0	0	0	0	0	0	0	0	0	0	0	0	0	0	0	0	0
1.81min : 792.175m/z	0	0	0	0	0	0	0	0	0	0	0	0	0	0	0	0	0	0	0	0	0	0	0	0	0
1.81min : 510.396m/z	0	0	0	0	0	0	0	0	0	0	0	0	0	0	0	0	0	0	0	0	0	0	0	0	0
1.81min : 232.923m/z	0	0	0	0	0	0	0	0	0	0	0	0	8088.86	0	0	0	0	0	0	0	0	0	0	0	0
1.81min : 281.949m/z	0	0	0	0	0	0	0	0	0	0	0	0	0	0	0	0	0	0	0	0	0	0	0	0	0
1.81min : 566.388m/z	0	0	0	0	0	0	0	0	0	0	0	0	0	0	0	0	0	0	0	0	0	0	0	0	0
1.81min : 411.922m/z	0	0	0	0	0	0	0	0	0	0	0	0	0	0	0	0	0	0	0	0	0	0	0	0	0
1.81min : 637.857m/z	0	0	0	0	0	0	0	0	0	0	0	0	0	0	0	0	0	0	0	0	0	0	0	0	0
1.81min : 780.340m/z	0	0	0	0	0	0	0	0	0	0	0	0	0	0	0	0	0	0	0	0	0	0	0	0	0
1.81min : 726.878m/z	0	0	0	0	0	0	0	0	0	0	0	0	2902.27	0	0	0	0	0	0	0	0	0	0	0	0
1.81min : 994.824m/z	0	0	0	0	0	0	0	0	0	0	0	0	0	0	0	0	0	0	0	0	0	0	0	0	0
1.81min : 254.970m/z	0	0	0	0	0	2495.84	0	0	0	0	0	0	0	0	0	0	0	0	0	0	0	0	0	0	0
1.81min : 455.399m/z	0	0	0	0	0	0	0	0	0	0	0	0	0	0	0	0	0	0	0	0	0	0	0	0	0
1.81min : 868.819m/z	0	0	0	0	0	0	0	0	0	0	0	0	0	0	0	0	0	0	0	0	0	0	0	0	0
1.81min : 691.861m/z	0	0	0	0	0	0	0	0	0	0	0	0	0	0	0	0	0	0	0	0	0	0	0	0	0
1.81min : 902.570m/z	0	0	0	0	0	0	0	0	0	0	0	0	0	0	0	0	0	0	0	0	0	0	0	0	0
1.81min : 562.368m/z	0	0	0	0	0	0	0	0	0	0	0	0	0	0	0	0	0	0	0	0	0	0	0	0	0
1.81min : 975.285m/z	0	0	0	0	0	0	0	0	0	0	0	0	0	0	0	0	0	0	0	0	0	0	0	0	0
1.81min : 528.373m/z	0	0	0	0	0	0	0	0	0	0	0	0	0	0	0	0	0	0	0	0	0	0	0	0	0
1.81min : 800.823m/z	0	0	0	0	0	0	0	0	0	0	0	0	0	0	0	0	0	0	0	0	0	0	0	0	0
1.81min : 732.846m/z	0	0	0	0	0	0	0	0	0	0	0	0	0	0	0	0	0	0	0	0	0	0	0	0	0
1.81min : 950.817m/z	0	0	0	0	0	0	0	0	0	0	0	0	0	0	0	0	0	0	0	0	0	0	0	0	0
1.81min : 356.431m/z	0	0	0	0	0	0	0	0	0	0	0	0	0	0	0	0	0	0	0	0	0	0	0	0	0
1.81min : 454.915m/z	0	0	0	0	0	0	0	4971.5	0	0	0	0	0	0	0	0	0	0	0	0	0	0	0	0	0
1.81min : 234.960m/z	0	100877	0	0	29530.7	36697.9	156681	25194.9	0	241823	0	6457.16	153348	74251.4	0	0	188441	66056.1	0	0	28509.9	106456	59407.2	37227.2	24357.2
1.81min : 682.367m/z	0	0	0	0	0	0	0	0	0	0	0	0	0	0	0	0	0	0	0	0	0	0	0	0	0
1.81min : 744.883m/z	0	0	0	0	0	2356.77	0	1624.33	0	0	0	0	0	0	0	0	0	0	0	0	845.07	0	0	0	0
1.81min : 737.861m/z	0	0	0	0	0	0	0	0	0	0	0	0	0	0	0	0	0	0	0	0	0	0	0	0	0
1.81min : 683.853m/z	0	0	0	0	0	0	0	0	0	0	0	0	0	0	0	0	0	0	0	0	0	0	0	0	0
1.81min : 153.033m/z	0	0	0	0	0	0	0	0	0	0	0	0	0	0	0	0	0	0	0	0	0	0	0	0	0
1.81min : 559.385m/z	0	0	0	0	0	0	0	0	0	0	0	0	0	0	0	0	0	0	0	0	0	0	0	0	0
1.81min : 405.930m/z	0	0	0	0	0	0	0	0	0	0	0	0	0	0	0	0	0	0	0	0	0	0	0	0	0
1.81min : 429.936m/z	0	0	0	0	0	0	0	0	0	0	0	0	0	0	0	0	0	0	0	0	0	0	0	0	0
1.81min : 451.446m/z	0	0	0	0	0	0	0	0	0	0	0	0	0	0	0	0	0	0	0	0	0	0	0	0	0
1.81min : 694.848m/z	0	0	0	0	0	0	0	0	0	0	0	0	0	0	0	0	0	0	0	0	0	0	0	0	0
1.81min : 792.842m/z	0	0	0	0	0	0	0	0	0	0	0	0	0	0	0	0	0	0	0	0	0	0	0	0	0
1.81min : 887.822m/z	0	0	0	0	0	0	0	0	0	0	0	0	0	0	0	0	0	0	0	0	0	0	0	0	0
1.81min : 749.835m/z	0	0	0	0	0	0	0	0	0	0	0	0	0	0	0	0	0	0	0	0	0	0	0	0	0
1.81min : 524.903m/z	0	0	0	0	0	0	0	8044.99	0	0	0	0	0	0	0	0	0	0	0	0	0	0	0	4125.56	0
1.81min : 828.149m/z	0	0	0	0	0	0	0	0	0	0	0	0	0	0	0	0	0	0	0	0	0	0	0	0	0
1.81min : 926.809m/z	0	0	0	0	0	0	0	0	0	0	0	0	0	0	0	0	0	0	0	0	0	0	0	0	0
1.81min : 618.863m/z	0	0	0	0	0	0	0	1981.24	0	0	0	0	0	0	0	0	0	0	0	0	0	0	0	0	0
1.81min : 575.869m/z	0	2532.27	0	0	0	0	0	1759.53	0	0	0	0	0	0	0	0	0	0	0	0	0	0	0	0	0
1.81min : 343.440m/z	0	0	0	0	0	0	0	0	0	0	0	0	0	0	0	0	0	0	0	0	0	0	0	0	0
1.81min : 947.825m/z	0	0	0	0	0	0	0	0	0	0	0	0	0	0	0	0	0	0	0	0	0	0	0	0	0
1.81min : 286.966m/z	0	0	0	0	0	0	0	0	0	0	0	0	0	0	0	0	0	0	0	0	0	0	0	0	0
1.81min : 772.875m/z	0	0	0	0	0	0	0	0	0	0	0	0	0	0	0	0	0	0	0	0	0	0	0	0	0
1.81min : 662.854m/z	0	0	0	0	0	0	0	0	0	0	0	0	0	0	0	0	0	0	0	0	0	0	0	0	0
1.81min : 128.519m/z	0	0	0	0	0	0	0	0	0	0	0	0	3486.6	0	0	0	0	0	0	0	0	0	0	0	0
1.81min : 258.928m/z	0	0	0	0	0	0	0	0	12339.7	0	0	0	20710.2	0	0	0	0	0	0	0	0	0	0	0	0
1.81min : 603.400m/z	0	0	0	0	0	0	0	0	0	0	0	0	0	0	0	0	0	0	0	0	0	0	0	0	0
1.81min : 426.952m/z	0	0	0	0	0	0	0	0	0	0	0	0	0	0	0	0	0	0	0	0	0	0	0	0	0
1.81min : 114.987m/z	0	0	0	0	0	0	0	0	0	0	0	0	0	0	0	0	0	0	0	0	0	0	0	0	0
1.81min : 868.842m/z	0	0	0	0	0	0	0	0	0	0	0	0	0	0	0	0	0	0	0	0	0	0	0	0	0
1.81min : 729.528m/z	0	0	0	0	0	0	0	0	0	0	0	0	0	0	0	0	0	0	0	0	0	0	0	0	0
1.81min : 626.381m/z	0	0	0	0	0	0	0	0	0	0	0	0	0	0	0	0	0	0	0	0	0	0	0	0	0
1.81min : 267.014m/z	0	0	0	0	0	0	0	0	0	0	0	0	0	0	0	0	0	0	0	0	0	0	0	0	0
1.81min : 355.981m/z	0	0	0	0	0	0	0	0	0	0	0	0	0	0	0	0	0	0	0	0	0	0	0	0	0
1.81min : 578.897m/z	0	0	0	0	0	0	0	0	0	0	0	0	3951.27	0	0	0	0	0	0	0	0	0	0	0	0
1.81min : 469.913m/z	0	0	0	0	0	0	0	0	0	0	0	0	0	0	0	0	0	0	0	0	0	0	0	0	0
1.81min : 687.854m/z	0	0	0	0	0	0	0	0	0	0	0	0	0	0	0	0	0	0	0	0	0	0	0	0	0
1.81min : 674.871m/z	0	0	0	0	0	0	0	0	0	0	0	0	4839	0	0	0	0	0	0	0	0	0	0	0	0
1.81min : 978.808m/z	0	0	0	0	0	0	0	0	0	0	0	0	0	0	0	0	0	0	0	0	0	0	0	0	0
1.81min : 602.387m/z	0	0	0	0	0	0	0	0	0	0	0	0	0	0	0	0	0	0	0	0	0	0	0	0	0
1.81min : 842.850m/z	0	0	0	0	0	0	0	0	0	0	0	0	0	0	0	0	0	0	0	0	0	0	0	0	0
1.81min : 682.842m/z	0	0	0	0	0	0	0	0	0	0	0	0	2634.6	0	0	0	0	0	0	0	0	0	0	0	0
1.81min : 703.337m/z	0	1692.73	0	0	0	0	0	0	0	0	0	0	0	0	0	0	0	0	0	0	0	0	0	0	0
1.81min : 801.822m/z	0	0	0	0	0	0	0	0	0	0	0	0	0	0	0	0	0	0	0	0	0	0	0	0	0
1.81min : 779.192m/z	0	0	0	0	0	0	0	0	0	0	0	0	0	0	0	0	0	0	0	0	0	0	0	0	0
1.81min : 426.429m/z	0	0	0	0	0	0	0	0	0	0	0	0	0	0	0	0	0	0	0	0	0	0	0	0	0
1.81min : 665.366m/z	0	0	0	0	0	0	0	0	0	0	0	0	0	0	0	0	0	0	0	0	0	0	0	0	0
1.81min : 618.859m/z	0	0	0	0	0	0	0	0	0	0	0	0	0	0	0	0	0	0	0	0	0	0	0	0	0
1.81min : 710.377m/z	0	0	0	0	0	0	0	0	0	0	0	0	0	0	0	0	0	0	0	0	0	0	0	0	0
1.81min : 283.941m/z	0	9786.34	0	0	0	0	0	0	0	0	0	0	0	7815.51	0	0	0	0	0	0	0	0	0	0	0
1.81min : 469.917m/z	0	0	0	0	0	0	0	0	0	0	0	0	0	0	0	0	0	0	0	0	0	0	0	0	0
1.81min : 814.838m/z	0	0	0	0	0	0	0	0	0	0	0	0	0	0	0	0	0	0	0	0	0	0	0	0	0
1.81min : 638.884m/z	0	0	0	0	0	0	0	0	0	0	0	0	0	0	0	0	0	0	0	0	0	0	0	0	0
1.81min : 972.831m/z	0	0	0	0	0	0	0	0	0	0	0	0	0	0	0	0	0	0	0	0	0	0	0	0	0
1.81min : 414.929m/z	0	0	0	0	0	0	0	0	0	0	0	0	0	0	0	0	0	0	0	0	0	0	0	0	0
1.81min : 732.843m/z	0	0	0	0	0	0	0	0	0	0	0	0	0	0	0	0	0	0	0	0	0	0	0	0	0
1.81min : 902.816m/z	0	0	0	0	0	0	0	0	0	0	0	0	0	0	0	0	0	0	0	0	0	0	0	0	0
1.81min : 774.858m/z	0	0	0	0	0	0	0	0	0	0	0	0	0	0	0	0	0	0	0	0	0	0	0	0	0
1.81min : 238.991m/z	0	8853.09	0	0	0	0	0	3896.68	0	0	0	0	0	0	0	0	0	0	0	0	0	0	0	0	0
1.81min : 844.173m/z	0	0	0	0	0	0	0	0	0	0	0	0	0	0	0	0	0	0	0	0	0	0	0	0	0
1.81min : 672.359m/z	0	0	0	0	0	0	0	0	0	0	0	0	0	0	0	0	0	0	0	0	0	0	0	0	0
1.81min : 505.887m/z	0	0	0	0	0	0	0	0	0	0	0	0	0	0	0	0	0	0	0	0	0	0	0	0	0
1.81min : 252.967m/z	0	0	0	0	0	0	0	0	0	0	0	0	0	0	0	0	0	0	0	16153.1	0	0	0	0	0
1.81min : 620.848m/z	0	0	0	0	0	0	0	0	0	0	0	0	0	0	0	0	0	0	0	0	0	0	0	0	0
1.81min : 593.399m/z	0	0	0	0	0	0	0	0	0	0	0	0	0	0	0	0	0	0	0	0	0	0	0	0	0
1.81min : 618.383m/z	0	0	0	0	0	0	0	0	0	0	0	0	0	0	0	0	0	0	0	0	0	0	0	0	0
1.81min : 470.916m/z	0	0	0	0	0	0	0	0	0	0	0	0	0	0	0	0	0	0	0	0	0	0	0	0	0
1.81min : 626.871m/z	0	0	0	0	0	0	0	0	0	0	0	0	0	0	0	0	0	0	0	0	0	0	0	0	0
1.81min : 359.966m/z	0	0	0	0	0	0	0	0	0	0	0	0	0	0	0	0	0	0	0	0	0	0	0	0	0
1.81min : 616.379m/z	0	0	0	0	0	0	0	0	0	0	0	0	0	0	0	0	0	0	0	0	0	0	0	0	0
1.81min : 814.807m/z	0	0	0	0	0	0	0	0	0	0	0	0	0	0	0	0	0	0	0	0	0	0	0	0	0
1.81min : 357.449m/z	0	0	0	0	0	0	0	0	0	0	0	0	0	0	0	0	0	0	0	0	0	0	0	0	0
1.81min : 796.103m/z	0	0	0	0	0	0	0	0	0	0	0	0	0	0	0	0	0	0	0	0	0	0	0	0	0
1.81min : 696.862m/z	0	0	0	0	0	0	0	0	0	0	0	0	0	0	0	0	0	0	0	0	0	0	0	0	0
1.81min : 580.368m/z	0	0	0	0	0	0	0	0	0	0	0	0	0	0	0	0	0	0	0	0	0	0	0	0	0
1.81min : 743.192m/z	0	0	0	0	0	0	0	0	0	0	0	0	0	0	0	0	0	0	0	0	0	0	0	0	0
1.81min : 723.533m/z	0	0	0	0	0	0	0	0	0	0	0	0	0	0	0	0	0	0	0	0	0	0	0	0	0
1.81min : 826.327m/z	0	0	0	0	0	0	0	0	0	0	0	0	0	0	0	0	0	0	0	0	0	0	0	0	0
1.81min : 813.155m/z	0	0	0	0	0	0	0	0	0	0	0	0	0	0	0	0	0	0	0	0	0	0	0	0	0
1.81min : 378.425m/z	0	0	0	0	0	0	0	0	0	0	0	0	0	0	0	0	0	0	0	0	0	0	0	0	0
1.81min : 515.417m/z	0	0	0	0	0	0	0	0	0	0	0	0	0	0	0	0	0	0	0	0	0	0	0	0	0
1.81min : 297.947m/z	0	0	0	0	0	0	0	0	0	0	0	0	0	0	0	0	0	0	0	0	0	0	0	0	0
1.81min : 508.933m/z	0	0	0	0	0	0	0	0	0	0	0	0	0	0	0	0	0	0	0	0	0	0	0	0	0
1.81min : 468.908m/z	0	0	0	0	0	0	0	0	0	0	0	0	0	0	0	0	0	0	0	0	0	0	0	0	0
1.81min : 709.874m/z	0	0	0	0	0	0	0	0	0	0	0	0	0	0	0	0	0	0	0	0	0	0	0	0	0
1.81min : 788.834m/z	0	0	0	0	0	0	0	0	0	0	0	0	0	0	0	0	0	0	0	0	0	0	0	0	0
1.81min : 763.516m/z	0	0	0	0	0	0	0	0	0	0	0	0	0	0	0	0	0	0	0	0	0	0	0	0	0
1.81min : 734.842m/z	0	0	0	0	0	0	0	0	0	0	0	0	0	0	0	0	0	0	0	0	0	0	0	0	0
1.81min : 774.863m/z	0	0	0	0	0	0	0	0	0	0	0	0	0	0	0	0	0	0	0	0	0	0	0	0	0
1.81min : 451.443m/z	0	0	0	0	0	0	0	0	0	0	0	0	0	0	0	0	0	0	0	0	0	0	0	0	0
1.81min : 753.520m/z	0	0	0	0	0	0	0	0	0	0	0	0	0	0	0	0	0	0	0	0	0	0	0	0	0
1.81min : 626.867m/z	0	0	0	0	0	0	0	0	0	0	0	0	0	0	0	0	0	0	0	0	0	0	0	0	0
1.81min : 778.821m/z	0	2243.86	0	0	0	0	0	0	0	0	0	0	0	0	0	0	0	0	0	0	0	0	0	0	0
1.81min : 711.867m/z	0	0	0	0	0	0	0	0	0	0	0	0	0	0	0	0	0	0	0	0	0	0	0	0	0
1.81min : 493.878m/z	0	2906.16	0	0	0	0	0	0	0	0	0	0	0	0	0	0	0	0	0	0	0	0	0	0	0
1.81min : 292.467m/z	0	0	0	0	0	0	0	0	0	0	0	0	0	0	0	0	0	0	0	0	0	0	0	0	0
1.81min : 864.833m/z	0	0	0	0	0	0	0	0	0	0	0	0	0	0	0	0	0	0	0	0	0	0	0	0	0
1.81min : 793.853m/z	0	0	0	0	0	0	0	0	0	0	0	0	0	0	0	0	0	0	0	0	0	0	0	0	0
1.81min : 470.912m/z	0	0	0	0	0	0	0	0	0	0	0	0	0	0	0	0	0	0	0	0	0	0	0	0	0
1.81min : 790.836m/z	0	0	0	0	0	0	0	0	0	0	0	0	0	0	0	0	0	0	0	0	0	0	0	0	0
1.81min : 432.904m/z	0	0	0	0	0	0	0	0	0	0	0	0	0	0	0	0	0	0	0	0	0	0	0	0	0
1.81min : 430.930m/z	0	0	0	0	0	0	0	0	0	0	0	0	0	0	0	0	0	0	0	0	0	0	0	0	0
1.81min : 624.875m/z	0	0	0	0	0	0	0	0	0	0	0	0	0	0	0	0	0	0	0	0	0	0	0	0	0
1.81min : 530.896m/z	0	0	0	0	0	0	3990.22	0	0	0	0	0	4166.05	0	0	0	0	0	0	0	0	0	0	0	0
1.81min : 393.953m/z	0	0	0	0	0	0	0	0	0	0	0	0	0	0	0	0	0	0	0	0	0	0	0	0	0
1.81min : 560.388m/z	0	0	0	0	0	0	0	0	0	0	0	0	0	0	0	0	0	0	0	0	0	0	0	0	0
1.81min : 817.812m/z	0	0	0	0	0	0	0	0	0	0	0	0	1807.76	0	0	0	0	0	0	0	0	0	0	0	0
1.81min : 319.942m/z	0	0	0	0	0	0	0	0	0	0	0	0	0	0	0	0	0	0	0	0	0	0	0	0	0
1.81min : 766.857m/z	0	0	0	0	0	0	0	0	0	0	0	0	0	0	0	0	0	0	0	0	0	0	0	0	0
1.81min : 690.857m/z	0	0	0	0	0	0	0	0	0	0	0	0	0	0	0	0	0	0	0	0	0	0	0	0	0
1.81min : 548.884m/z	0	0	0	0	0	0	0	0	0	0	0	0	0	0	0	0	0	0	0	0	0	0	0	0	0
1.81min : 848.836m/z	0	0	0	0	0	0	0	0	0	0	0	0	0	0	0	0	0	0	0	0	0	0	0	0	0
1.81min : 980.804m/z	0	0	0	0	0	0	0	0	0	0	0	0	0	0	0	0	0	0	0	0	0	0	0	0	0
1.81min : 484.885m/z	0	0	0	0	0	0	4406.47	0	0	0	0	0	0	0	0	0	0	0	0	0	0	0	0	0	0
1.81min : 260.929m/z	0	0	0	0	0	0	0	0	0	0	0	0	0	0	0	0	0	0	0	0	0	0	0	0	0
1.81min : 603.886m/z	0	0	0	0	0	0	0	0	0	0	0	0	0	0	0	0	0	0	0	0	0	0	0	0	0
1.81min : 422.416m/z	0	0	0	0	0	0	0	0	0	0	0	0	0	0	0	0	0	0	0	0	0	0	0	0	0
1.81min : 674.359m/z	0	0	0	0	0	0	0	0	0	0	0	0	1477.71	0	0	0	0	0	0	0	0	0	0	0	0
1.81min : 601.871m/z	0	0	0	0	0	0	0	0	0	0	0	0	0	0	0	0	0	0	0	0	0	0	0	0	0
1.81min : 763.864m/z	0	0	0	0	0	0	0	0	0	0	0	0	0	0	0	0	0	0	0	0	0	0	0	0	0
1.81min : 741.856m/z	0	0	0	0	0	0	0	0	0	0	0	0	0	0	0	0	0	0	0	0	1471.07	0	0	0	0
1.81min : 558.390m/z	0	0	0	0	0	0	0	0	0	0	0	0	0	0	0	0	0	0	0	0	0	0	0	0	0
1.81min : 488.961m/z	0	0	0	0	0	0	0	0	0	0	0	0	0	0	0	0	0	0	0	0	0	0	0	0	0
1.81min : 281.945m/z	0	8336.9	0	0	0	0	0	0	0	16629.6	0	0	31392.2	0	0	0	0	0	0	0	0	0	0	0	0
1.81min : 602.898m/z	0	0	0	0	0	0	0	0	0	0	0	0	0	0	0	0	0	0	0	0	0	0	0	0	0
1.81min : 528.902m/z	0	0	0	0	0	0	0	0	0	0	0	0	0	0	0	0	0	0	0	0	0	0	0	0	0
1.81min : 632.891m/z	0	0	0	0	2536.1	0	0	0	0	0	0	0	0	0	0	0	0	0	0	0	0	0	0	0	0
1.81min : 698.200m/z	0	0	0	0	0	0	0	0	0	0	0	0	0	0	0	0	0	0	0	0	0	0	0	0	0
1.81min : 565.885m/z	0	0	0	0	0	0	0	0	0	0	0	0	0	0	0	0	0	0	0	0	0	0	0	0	0
1.81min : 616.375m/z	0	0	0	0	0	0	0	0	0	0	0	0	0	0	0	0	0	0	0	0	0	0	0	0	0
1.81min : 361.431m/z	0	0	0	0	0	0	0	0	0	0	0	0	2120.1	0	0	0	0	0	0	0	0	0	0	0	0
1.81min : 614.379m/z	0	0	0	0	0	0	0	2951.55	0	0	0	0	0	0	0	0	0	0	0	0	0	0	0	0	0
1.81min : 444.394m/z	0	2200.84	0	0	0	0	0	0	0	0	0	0	0	0	0	0	0	0	0	0	0	0	0	0	0
1.81min : 666.869m/z	0	0	0	0	0	0	0	0	0	0	0	0	0	0	0	0	0	0	0	0	0	0	0	0	0
1.81min : 374.936m/z	0	0	0	0	0	0	0	0	0	0	0	0	0	0	0	0	0	0	0	0	0	0	0	0	0
1.81min : 710.871m/z	0	0	0	0	0	0	0	0	0	0	0	0	0	0	0	0	0	0	0	0	0	0	0	0	0
1.81min : 324.978m/z	0	0	0	0	0	0	0	0	0	0	0	0	0	0	0	0	0	0	0	0	0	0	0	0	0
1.81min : 817.504m/z	0	0	0	0	0	0	0	0	0	0	0	0	0	0	0	0	0	0	0	0	0	0	0	0	0
1.81min : 377.925m/z	0	0	0	0	0	0	0	0	0	0	0	0	0	0	0	0	0	0	0	0	0	0	0	0	0
1.81min : 472.914m/z	0	0	0	0	0	0	0	0	0	0	0	0	0	0	0	0	0	0	0	0	0	0	0	0	0
1.81min : 958.818m/z	0	0	0	0	0	0	0	0	0	0	0	0	0	0	0	0	0	0	0	0	0	0	0	0	0
1.81min : 415.433m/z	0	0	0	0	0	0	0	0	0	0	0	0	0	0	0	0	0	0	0	0	0	0	0	0	0
1.81min : 545.410m/z	0	0	0	0	0	0	0	0	0	0	0	0	0	0	0	0	0	0	0	0	0	0	0	0	0
1.81min : 740.830m/z	0	0	0	0	0	0	0	0	0	0	0	0	0	0	0	0	0	0	0	0	0	0	0	0	0
1.81min : 624.374m/z	0	0	0	0	0	0	0	0	0	0	0	0	0	0	0	0	0	0	0	0	0	0	0	0	0
1.81min : 569.896m/z	0	0	0	0	0	0	0	0	0	0	0	0	0	0	0	0	0	0	0	0	0	0	0	0	0
1.81min : 276.975m/z	0	0	0	0	0	0	0	0	0	0	0	0	0	0	0	0	0	0	0	0	0	0	0	0	0
1.81min : 600.857m/z	0	0	0	0	0	0	0	0	0	0	0	0	0	0	0	0	0	0	0	0	0	0	0	0	0
1.81min : 676.900m/z	0	0	0	0	0	0	0	0	0	0	0	0	0	0	0	0	0	0	0	0	0	0	0	0	0
1.81min : 624.878m/z	0	0	0	0	0	0	0	0	0	0	0	0	0	0	0	0	0	0	0	0	1697.25	0	0	0	0
1.81min : 806.837m/z	0	0	0	0	0	0	0	0	0	0	0	0	0	0	0	0	0	0	0	0	0	0	0	0	0
1.81min : 810.836m/z	0	0	0	0	0	0	0	0	0	0	0	0	0	0	0	0	0	0	0	0	0	0	0	0	0
1.81min : 851.151m/z	0	0	0	0	0	0	0	0	0	0	0	0	0	0	0	0	0	0	0	0	0	0	0	0	0
1.81min : 843.331m/z	0	0	0	0	0	0	0	0	0	0	0	0	0	0	0	0	0	0	0	0	0	0	0	0	0
1.81min : 839.298m/z	0	0	0	0	0	0	0	0	0	0	0	0	0	0	0	0	0	0	0	0	0	0	0	0	0
1.81min : 648.376m/z	0	0	0	0	0	0	0	0	0	0	0	0	0	0	0	0	0	0	0	0	0	0	0	0	0
1.81min : 649.842m/z	0	0	0	0	0	0	0	0	0	0	0	0	0	0	0	0	0	0	0	0	0	0	0	0	0
1.81min : 865.790m/z	0	0	0	0	0	0	0	0	0	0	0	0	0	0	0	0	0	0	0	0	0	0	0	0	0
1.81min : 781.810m/z	0	0	0	0	0	0	0	0	0	0	0	0	0	0	0	0	0	0	0	0	0	0	0	0	0
1.81min : 884.496m/z	0	0	0	0	0	0	0	0	0	0	0	0	0	0	0	0	0	0	0	0	0	0	0	0	0
1.81min : 892.798m/z	0	0	0	0	0	0	0	0	0	0	0	0	0	0	0	0	0	0	0	0	0	0	0	0	0
1.81min : 825.326m/z	0	0	0	0	0	0	0	0	0	0	0	0	0	0	0	0	0	0	0	0	0	0	0	0	0
1.81min : 747.860m/z	0	0	0	0	0	0	0	0	0	0	0	0	0	0	0	0	0	0	0	0	0	0	0	0	0
1.81min : 777.329m/z	0	0	0	0	0	0	0	0	0	0	0	0	0	0	0	0	0	0	0	0	0	0	0	0	0
1.81min : 551.867m/z	0	0	0	0	0	0	0	0	0	0	0	0	0	0	0	0	0	0	0	0	0	0	0	0	0
1.81min : 769.612m/z	0	0	0	0	0	0	0	0	0	0	0	0	0	0	0	0	0	0	0	0	0	0	0	0	0
1.81min : 885.522m/z	0	0	0	0	0	0	0	0	0	0	0	0	0	0	0	0	0	0	0	0	0	0	0	0	0
1.81min : 836.169m/z	0	0	0	0	0	0	0	0	0	0	0	0	0	0	0	0	0	0	0	0	0	0	0	0	0
1.81min : 821.837m/z	0	0	0	0	0	0	0	0	0	0	0	0	0	0	0	0	0	0	0	0	0	0	0	0	0
1.81min : 718.338m/z	0	0	0	0	0	0	0	0	0	0	0	0	0	0	0	0	0	0	0	0	0	0	0	0	0
1.81min : 533.929m/z	0	0	0	0	0	0	0	0	0	0	0	0	0	0	0	0	0	0	0	0	0	0	0	0	0
1.81min : 407.402m/z	0	0	0	0	0	0	0	0	0	0	0	0	0	0	0	0	0	0	0	0	0	0	0	0	0
1.81min : 202.972m/z	0	0	0	0	0	0	0	0	0	0	0	0	0	0	0	0	0	0	0	0	0	0	0	0	0
1.81min : 853.840m/z	0	0	0	0	0	0	0	0	0	0	0	0	0	0	0	0	0	0	0	0	0	0	0	0	0
1.81min : 735.365m/z	0	0	0	0	0	0	0	0	0	0	0	0	0	0	0	0	0	0	0	0	0	0	0	0	0
1.81min : 876.502m/z	0	0	0	0	0	0	0	0	0	0	0	0	0	0	0	0	0	0	0	0	0	0	0	0	0
1.81min : 298.949m/z	0	0	0	0	0	0	0	0	0	0	0	0	0	0	0	0	0	0	0	0	0	0	0	0	0
1.81min : 749.869m/z	0	0	0	0	0	0	0	0	0	0	0	0	0	0	0	0	0	0	0	0	0	0	0	0	0
1.81min : 889.168m/z	0	0	0	0	0	0	0	0	0	0	0	0	0	0	0	0	0	0	0	0	0	0	0	0	0
1.81min : 665.867m/z	0	0	0	0	0	0	0	0	0	0	0	0	0	0	0	0	0	0	0	0	0	0	0	0	0
1.81min : 663.360m/z	0	0	0	0	0	0	0	0	0	0	0	0	0	0	0	0	0	0	0	0	0	0	0	0	0
1.81min : 745.838m/z	0	2235.58	0	0	0	0	0	0	0	0	0	0	0	0	0	0	0	0	0	0	0	0	0	0	0
1.81min : 508.438m/z	0	0	0	0	0	0	0	0	0	0	0	0	0	0	0	0	0	0	0	0	0	0	0	0	0
1.81min : 210.983m/z	0	0	0	0	0	0	0	0	0	0	0	0	0	0	0	0	0	0	0	7225.06	0	0	0	0	0
1.81min : 604.871m/z	0	0	0	0	0	0	0	0	0	0	0	0	0	0	0	0	0	0	0	0	0	0	0	0	0
1.81min : 676.896m/z	0	0	0	0	0	0	0	0	0	0	0	0	0	0	0	0	0	0	0	0	0	0	0	0	0
1.81min : 528.898m/z	0	0	0	0	0	0	0	0	0	0	0	0	0	0	0	0	0	0	0	0	2650.37	0	0	0	0
1.81min : 586.882m/z	0	0	0	0	0	0	0	0	0	0	0	0	0	0	0	0	0	0	0	0	0	0	0	0	0
1.81min : 789.831m/z	0	0	0	0	0	0	0	0	0	0	0	0	0	0	0	0	0	0	0	0	0	0	0	0	0
1.81min : 720.856m/z	0	0	0	0	0	0	0	0	0	0	0	0	0	0	0	0	0	0	0	0	0	0	0	0	0
1.81min : 628.902m/z	0	0	0	0	0	0	0	0	0	0	0	0	0	0	0	0	0	0	0	0	0	0	0	0	0
1.81min : 710.865m/z	0	0	0	0	0	0	0	0	0	0	0	0	0	0	0	0	0	0	0	0	0	0	0	0	0
1.81min : 854.336m/z	0	0	0	0	0	0	0	0	0	0	0	0	0	0	0	0	0	0	0	0	0	0	0	0	0
1.81min : 755.519m/z	0	0	0	0	0	0	0	0	0	0	0	0	0	0	0	0	0	0	0	0	0	0	0	0	0
1.81min : 406.931m/z	0	0	0	0	0	0	0	0	0	0	0	0	0	0	0	0	0	0	0	0	0	0	0	0	0
1.81min : 716.858m/z	0	0	0	0	0	0	0	0	0	0	0	0	0	0	0	0	0	0	0	0	0	0	0	0	0
1.81min : 598.860m/z	0	0	0	0	0	2989.09	0	3623.28	0	0	0	0	0	0	0	0	0	0	0	0	0	0	0	0	0
1.81min : 506.942m/z	0	0	0	0	0	0	0	0	0	0	0	0	0	0	0	0	0	0	0	0	0	0	0	0	0
1.81min : 219.985m/z	0	0	0	0	0	0	0	0	0	0	0	0	0	0	0	0	0	0	0	0	0	0	0	0	0
1.81min : 468.916m/z	0	0	0	0	0	0	0	0	0	0	0	0	0	0	0	0	0	0	0	0	0	0	0	0	0
1.81min : 569.890m/z	0	0	0	0	0	0	0	0	0	0	0	0	0	0	0	0	0	0	0	0	0	0	0	0	0
1.81min : 504.881m/z	0	0	0	0	0	0	0	0	0	0	0	0	0	0	0	0	0	0	0	0	0	0	0	0	0
1.81min : 527.376m/z	0	0	0	0	0	0	0	2029.72	0	0	0	0	2246.41	0	0	0	0	0	0	0	0	0	0	0	0
1.81min : 666.373m/z	0	0	0	0	0	0	0	0	0	0	0	0	0	0	0	0	0	0	0	0	0	0	0	0	0
1.81min : 656.891m/z	0	0	0	0	0	0	0	0	0	0	0	0	0	0	0	0	0	0	0	0	0	0	0	0	0
1.81min : 675.874m/z	0	0	0	0	0	0	0	0	0	0	0	0	0	0	0	0	0	0	0	0	0	0	0	0	0
1.81min : 390.956m/z	0	0	0	0	0	0	0	0	0	0	0	0	0	0	0	0	0	0	0	0	0	0	0	0	0
1.81min : 357.977m/z	0	8671.69	0	0	0	0	0	0	0	0	0	0	0	0	0	0	0	0	0	0	0	0	0	0	0
1.81min : 693.375m/z	0	0	0	0	0	0	0	0	0	0	0	0	0	0	0	0	0	0	0	0	0	0	0	0	0
1.81min : 898.816m/z	0	0	0	0	0	0	0	0	0	0	0	0	0	0	0	0	0	0	0	0	0	0	0	0	0
1.81min : 577.875m/z	0	0	0	0	0	0	0	0	0	0	0	0	0	0	0	0	0	0	0	0	0	0	0	0	0
1.81min : 935.828m/z	0	0	0	0	0	0	0	0	0	0	0	0	0	0	0	0	0	0	0	0	0	0	0	0	0
1.81min : 763.362m/z	0	0	0	0	0	0	0	0	0	0	0	0	0	0	0	0	0	0	0	0	0	0	0	0	0
1.81min : 336.956m/z	0	0	0	0	0	0	0	0	0	0	0	0	0	0	0	0	0	0	0	0	0	0	0	0	0
1.81min : 568.393m/z	0	0	0	0	0	0	0	0	0	0	0	0	0	0	0	0	0	0	0	0	0	0	0	0	0
1.81min : 288.968m/z	0	0	0	0	0	0	0	0	0	0	0	0	0	0	0	0	0	0	0	0	0	0	0	3747.51	0
1.82min : 707.380m/z	0	0	0	0	0	0	0	0	0	0	0	0	0	0	0	0	0	0	0	0	0	0	0	0	0
1.82min : 455.914m/z	0	0	0	0	0	0	0	0	0	0	0	0	0	0	0	0	0	0	0	0	1947.82	0	0	0	0
1.82min : 480.401m/z	0	2665.53	0	0	0	0	0	0	0	0	0	0	0	0	0	0	0	0	0	0	0	0	0	0	0
1.82min : 564.920m/z	0	0	0	0	0	0	0	0	0	0	0	0	0	0	0	0	0	0	0	0	0	0	0	0	0
1.82min : 698.880m/z	0	0	0	0	0	0	0	0	0	0	0	0	0	0	0	0	0	0	0	0	0	0	0	0	0
1.82min : 594.875m/z	0	0	0	0	0	0	0	0	0	0	0	0	0	0	0	0	0	0	0	0	0	0	0	0	0
1.82min : 444.913m/z	0	0	0	0	0	0	0	0	0	0	0	0	0	0	0	0	0	0	0	0	0	0	0	0	0
1.82min : 600.854m/z	0	0	0	0	0	0	0	0	0	0	0	0	0	0	0	0	0	0	0	0	0	0	0	0	0
1.82min : 190.989m/z	0	0	0	0	0	0	0	0	0	0	0	0	0	0	0	0	0	0	0	0	0	0	0	0	0
1.82min : 891.833m/z	0	0	0	0	0	0	0	0	0	0	0	0	0	0	0	0	0	0	0	0	0	0	0	0	0
1.82min : 435.903m/z	0	0	0	0	0	0	0	0	0	0	0	0	0	0	0	0	0	0	0	0	0	0	0	0	0
1.82min : 775.512m/z	0	0	0	0	0	0	0	0	0	0	0	0	0	0	0	0	0	0	0	0	0	0	0	0	0
1.82min : 603.855m/z	0	0	0	0	0	0	0	0	0	0	0	0	0	0	0	0	0	0	0	0	0	0	0	0	0
1.82min : 432.919m/z	0	0	0	0	0	0	0	0	0	0	0	0	0	0	0	0	0	0	0	0	0	0	0	0	0
1.82min : 259.973m/z	0	0	0	0	0	0	0	0	0	0	0	0	0	0	0	0	0	0	0	0	0	0	0	0	0
1.82min : 779.813m/z	0	0	0	0	0	0	0	0	0	0	0	0	0	0	0	0	0	0	0	0	0	0	0	0	0
1.82min : 592.895m/z	0	0	0	0	0	0	0	0	0	0	0	0	0	0	0	0	0	0	0	0	0	0	0	0	0
1.82min : 800.347m/z	0	0	0	0	0	0	0	0	0	0	0	0	0	0	0	0	0	0	0	0	0	0	0	0	0
1.82min : 437.958m/z	0	0	0	0	0	0	0	0	0	0	0	0	0	0	0	0	0	0	0	0	0	0	0	0	0
1.82min : 701.380m/z	0	0	0	0	0	0	0	0	0	0	0	0	0	0	0	0	0	0	0	0	0	0	0	0	0
1.82min : 216.950m/z	0	0	0	0	0	0	0	0	0	0	0	0	0	0	0	0	19023.5	0	0	0	0	0	0	0	0
1.82min : 761.852m/z	0	0	0	0	0	0	0	0	0	0	0	0	0	0	0	0	0	0	0	0	0	0	0	0	0
1.82min : 851.507m/z	0	0	0	0	0	0	0	0	0	0	0	0	0	0	0	0	0	0	0	0	0	0	0	0	0
1.82min : 688.858m/z	0	0	0	0	0	0	0	0	0	0	0	0	0	0	0	0	0	0	0	0	0	0	0	0	0
1.82min : 430.934m/z	0	0	0	0	0	0	0	0	0	0	0	0	0	0	0	0	0	0	0	0	0	0	0	0	0
1.82min : 422.934m/z	0	0	0	0	0	0	0	0	0	0	0	0	0	0	0	0	0	0	0	0	0	0	0	0	0
1.82min : 798.355m/z	0	0	0	0	0	0	0	0	0	0	0	0	0	0	0	0	0	0	0	0	0	0	0	0	0
1.82min : 379.926m/z	0	2920.42	0	0	0	0	0	0	0	0	0	0	0	0	0	0	0	0	0	0	0	0	0	0	0
1.82min : 552.365m/z	0	0	0	0	0	0	0	0	0	0	0	0	0	0	0	0	0	0	0	0	0	0	0	0	0
1.82min : 690.850m/z	0	0	0	0	0	0	0	0	0	0	0	0	0	0	0	0	0	0	0	0	0	0	0	0	0
1.82min : 302.947m/z	0	0	0	0	0	0	0	0	0	0	0	0	0	0	0	0	0	0	0	0	0	0	0	0	0
1.82min : 753.351m/z	0	0	0	0	0	0	0	0	0	0	0	0	0	0	0	0	0	0	0	0	0	0	0	0	0
1.82min : 709.368m/z	0	0	0	0	0	0	0	0	0	0	0	0	0	0	0	0	0	0	0	0	0	0	0	0	0
1.82min : 875.175m/z	0	0	0	0	0	0	0	0	0	0	0	0	0	0	0	0	0	0	0	0	0	0	0	0	0
1.82min : 618.869m/z	0	0	0	0	0	1318.36	0	0	0	0	0	0	0	0	0	0	0	0	0	0	0	0	0	0	0
1.82min : 432.923m/z	0	0	0	0	0	0	0	0	0	0	0	0	0	0	0	0	0	0	0	0	0	0	0	0	0
1.82min : 836.835m/z	0	0	0	0	0	0	0	0	0	0	0	0	0	0	0	0	0	0	0	0	0	0	0	0	0
1.82min : 996.815m/z	0	0	0	0	0	0	0	0	0	0	0	0	0	0	0	0	0	0	0	0	0	0	0	0	0
1.82min : 252.971m/z	0	43328	0	0	0	15805.5	61102.1	0	0	106902	0	0	54350.6	24565.1	0	0	80213.9	32135.3	0	0	0	0	0	0	0
1.82min : 764.868m/z	0	0	0	0	0	0	0	0	0	0	0	0	0	0	0	0	0	0	0	0	0	0	0	0	0
1.82min : 788.337m/z	0	0	0	0	0	0	0	0	0	0	0	0	0	0	0	0	0	0	0	0	0	0	0	0	0
1.82min : 835.842m/z	0	0	0	0	0	0	0	0	0	0	0	0	0	0	0	0	0	0	0	0	0	0	0	0	0
1.82min : 520.405m/z	0	0	0	0	0	0	0	0	0	0	0	0	0	0	0	0	0	0	0	0	0	0	0	0	0
1.82min : 486.926m/z	0	0	0	0	0	0	0	0	0	0	0	0	0	0	0	0	0	0	0	0	0	0	0	0	0
1.82min : 659.389m/z	0	0	0	0	0	0	0	0	0	0	0	0	0	0	0	0	0	0	0	0	0	0	0	0	0
1.82min : 498.428m/z	0	0	0	0	0	0	0	0	0	0	0	0	0	0	0	0	0	0	0	0	0	0	0	0	0
1.82min : 561.391m/z	0	0	0	0	0	0	0	0	0	0	0	0	0	0	0	0	0	0	0	0	0	0	0	0	0
1.82min : 871.343m/z	0	0	0	0	0	0	0	0	0	0	0	0	0	0	0	0	0	0	0	0	0	0	0	0	0
1.82min : 881.501m/z	0	0	0	0	0	0	0	0	0	0	0	0	0	0	0	0	0	0	0	0	0	0	0	0	0
1.82min : 707.868m/z	0	0	0	0	0	0	0	0	0	0	0	0	0	0	0	0	0	0	0	0	0	0	0	0	0
1.82min : 484.387m/z	0	0	0	0	0	0	0	0	0	0	0	0	0	0	0	0	0	0	0	0	0	0	0	0	0
1.82min : 308.967m/z	0	0	0	0	0	0	0	0	0	0	0	0	0	0	0	0	0	0	0	0	0	0	0	0	0
1.82min : 389.426m/z	0	0	0	0	0	0	0	0	0	0	0	0	0	0	0	0	0	0	0	0	0	0	0	0	0
1.82min : 443.961m/z	0	0	0	0	0	0	0	0	0	0	0	0	0	0	0	0	0	0	0	0	0	0	0	0	0
1.82min : 693.193m/z	0	0	0	0	0	0	0	0	0	0	0	0	0	0	0	0	0	0	0	0	0	0	0	0	0
1.82min : 684.192m/z	0	0	0	0	0	0	0	0	0	0	0	0	0	0	0	0	0	0	0	0	0	0	0	0	0
1.82min : 799.820m/z	0	0	0	0	0	0	0	0	0	0	0	0	0	0	0	0	0	0	0	0	0	0	0	0	0
1.82min : 466.953m/z	0	0	0	0	0	0	0	0	0	0	0	0	0	0	0	0	0	0	0	0	0	0	0	0	0
1.82min : 321.942m/z	0	0	0	0	0	0	0	0	0	0	0	0	0	0	0	0	0	0	0	0	0	0	0	0	0
1.82min : 525.903m/z	0	0	0	0	0	0	0	0	0	0	0	0	0	0	0	0	0	0	0	0	0	0	0	0	0
1.82min : 638.347m/z	0	2856.88	0	0	0	0	0	0	0	0	0	0	0	0	0	0	0	0	0	0	0	0	0	0	0
1.82min : 765.522m/z	0	0	0	0	0	0	0	0	0	0	0	0	0	0	0	0	0	0	0	0	0	0	0	0	0
1.82min : 801.312m/z	0	0	0	0	0	0	0	0	0	0	0	0	0	0	0	0	0	0	0	0	0	0	0	0	0
1.82min : 783.855m/z	0	0	0	0	0	0	0	0	0	0	0	0	0	0	0	0	0	0	0	0	0	0	0	0	0
1.82min : 271.957m/z	0	0	0	0	0	0	0	0	0	0	0	0	0	0	0	0	0	0	0	0	0	0	0	0	0
1.82min : 355.942m/z	0	0	0	0	0	0	0	0	0	0	0	0	3636.41	0	0	0	0	0	0	0	0	0	0	0	0
1.82min : 745.874m/z	0	0	0	0	0	0	0	0	0	0	0	0	0	0	0	0	0	0	0	0	0	0	0	0	0
1.82min : 672.364m/z	0	0	0	0	0	0	0	0	0	0	0	0	0	0	0	0	0	0	0	0	0	0	0	0	0
1.82min : 761.864m/z	0	0	0	0	0	0	0	0	0	0	0	0	0	0	0	0	0	0	0	0	0	0	0	0	0
1.82min : 699.531m/z	0	0	0	0	0	0	0	0	0	0	0	0	0	0	0	0	0	0	0	0	0	0	0	0	0
1.82min : 828.847m/z	0	0	0	0	0	0	0	0	0	0	0	0	0	0	0	0	0	0	0	0	0	0	0	0	0
1.82min : 743.333m/z	0	0	0	0	0	0	0	0	0	0	0	0	0	0	0	0	0	0	0	0	0	0	0	0	0
1.82min : 626.855m/z	0	0	0	0	0	0	0	0	0	0	0	0	0	0	0	0	0	0	0	0	0	0	0	0	0
1.82min : 822.506m/z	0	0	0	0	0	0	0	0	0	0	0	0	0	0	0	0	0	0	0	0	0	0	0	0	0
1.82min : 535.925m/z	0	0	0	0	0	0	0	0	0	0	0	0	0	0	0	0	0	0	0	0	0	0	0	0	0
1.82min : 810.337m/z	0	0	0	0	0	0	0	0	0	0	0	0	0	0	0	0	0	0	0	0	0	0	0	0	0
1.82min : 750.869m/z	0	0	0	0	0	0	0	0	0	0	0	0	0	0	0	0	0	0	0	0	0	0	0	0	0
1.82min : 663.862m/z	0	0	0	0	0	0	0	0	0	0	0	0	0	0	0	0	0	0	0	0	0	0	0	0	0
1.82min : 984.815m/z	0	0	0	0	0	0	0	0	0	0	0	0	0	0	0	0	0	0	0	0	0	0	0	0	0
1.82min : 645.869m/z	0	0	0	0	0	0	0	0	0	0	0	0	0	0	0	0	0	0	0	0	0	0	0	0	0
1.82min : 480.395m/z	0	0	0	0	0	0	0	0	0	0	0	0	0	0	0	0	0	0	0	0	0	0	0	0	0
1.82min : 690.208m/z	0	0	0	0	0	0	0	0	0	0	0	0	0	0	0	0	0	0	0	0	0	0	0	0	0
1.82min : 755.343m/z	0	0	0	0	0	0	0	0	0	0	0	0	0	0	0	0	0	0	0	0	0	0	0	0	0
1.82min : 721.850m/z	0	0	0	0	0	0	0	0	0	0	0	0	0	0	0	0	0	0	0	0	0	0	0	0	0
1.82min : 236.959m/z	0	0	0	0	0	0	0	0	0	0	0	0	17979.1	0	0	0	0	0	0	0	0	0	0	0	0
1.82min : 234.956m/z	0	0	0	0	0	0	0	0	0	0	0	0	0	0	0	0	0	0	0	30167	0	0	0	0	0
1.82min : 904.823m/z	0	0	0	0	0	0	0	0	0	0	0	0	0	0	0	0	0	0	0	0	0	0	0	0	0
1.82min : 822.829m/z	0	0	0	0	0	0	0	0	0	0	0	0	0	0	0	0	0	0	0	0	0	0	0	0	0
1.82min : 569.393m/z	0	0	0	0	0	0	0	0	0	0	0	0	0	0	0	0	0	0	0	0	1555.21	0	0	0	0
1.82min : 450.937m/z	0	0	0	0	0	0	0	0	0	0	0	0	0	0	0	0	0	0	0	0	0	0	0	0	0
1.82min : 742.862m/z	0	0	0	0	0	1805.9	0	0	0	0	0	0	0	0	0	0	0	0	0	0	0	0	0	0	0
1.82min : 347.936m/z	0	0	0	0	0	0	0	0	0	0	0	0	0	0	0	0	0	0	0	0	0	0	0	0	0
1.82min : 552.938m/z	0	0	0	0	0	0	0	0	0	0	0	0	0	0	0	0	0	0	0	0	0	0	0	0	0
1.82min : 580.872m/z	0	0	0	0	0	0	0	0	0	0	0	0	0	0	0	0	0	0	0	0	0	0	0	0	0
1.82min : 624.883m/z	0	0	0	0	0	0	0	0	0	0	0	0	0	0	0	0	0	0	0	0	0	0	0	0	0
1.82min : 632.378m/z	0	0	0	0	0	0	0	0	0	0	0	0	0	0	0	0	0	0	0	0	0	0	0	0	0
1.82min : 225.987m/z	0	0	0	0	0	0	0	0	0	0	0	0	0	0	0	0	0	0	0	0	0	0	0	0	0
1.82min : 810.847m/z	0	0	0	0	0	0	0	0	0	0	0	0	0	0	0	0	0	0	0	0	0	0	0	0	0
1.82min : 792.856m/z	0	0	0	0	0	0	0	0	0	0	0	0	0	0	0	0	0	0	0	0	0	0	0	0	0
1.82min : 698.539m/z	0	0	0	0	0	0	0	0	0	0	0	0	0	0	0	0	0	0	0	0	0	0	0	0	0
1.82min : 346.440m/z	0	0	0	0	0	0	0	0	0	0	0	0	0	0	0	0	0	0	0	0	0	0	0	0	0
1.82min : 847.809m/z	0	0	0	0	0	0	0	0	0	0	0	0	0	0	0	0	0	0	0	0	0	0	0	0	0
1.82min : 845.324m/z	0	0	0	0	0	0	0	0	0	0	0	0	0	0	0	0	0	0	0	0	0	0	0	0	0
1.82min : 700.852m/z	0	0	0	0	0	0	0	0	0	0	0	0	0	0	0	0	0	0	0	0	0	0	0	0	0
1.82min : 830.793m/z	0	0	0	0	0	0	0	0	0	0	0	0	0	0	0	0	0	0	0	0	0	0	0	0	0
1.82min : 790.518m/z	0	0	0	0	0	0	0	0	0	0	0	0	0	0	0	0	0	0	0	0	0	0	0	0	0
1.82min : 538.882m/z	0	2866.74	0	0	0	0	0	0	0	0	0	0	0	0	0	0	0	0	0	0	0	0	0	0	0
1.82min : 575.873m/z	0	0	0	0	0	0	0	0	0	0	0	0	0	0	0	0	0	0	0	0	0	0	0	0	0
1.82min : 925.820m/z	0	0	0	0	0	0	0	0	0	0	0	0	0	0	0	0	0	0	0	0	0	0	0	0	0
1.82min : 870.840m/z	0	0	0	0	0	0	0	0	0	0	0	0	0	0	0	0	0	0	0	0	0	0	0	0	0
1.82min : 777.338m/z	0	0	0	0	0	0	0	0	0	0	0	0	0	0	0	0	0	0	0	0	0	0	0	0	0
1.82min : 833.506m/z	0	0	0	0	0	0	0	0	0	0	0	0	0	0	0	0	0	0	0	0	0	0	0	0	0
1.82min : 844.840m/z	0	0	0	0	0	0	0	0	0	0	0	0	0	0	0	0	0	0	0	0	0	0	0	0	0
1.82min : 384.922m/z	0	0	0	0	0	0	0	0	0	0	0	0	0	0	0	0	0	0	0	0	0	0	0	0	0
1.82min : 946.827m/z	0	0	0	0	0	0	0	0	0	0	0	0	0	0	0	0	0	0	0	0	0	0	0	0	0
1.82min : 867.826m/z	0	0	0	0	0	0	0	0	0	0	0	0	0	0	0	0	0	0	0	0	0	0	0	0	0
1.82min : 514.407m/z	0	0	0	0	0	0	0	0	0	0	0	0	0	0	0	0	0	0	0	0	0	0	0	0	0
1.82min : 904.815m/z	0	0	0	0	0	0	0	0	0	0	0	0	0	0	0	0	0	0	0	0	0	0	0	0	0
1.82min : 843.848m/z	0	0	0	0	0	0	0	0	0	0	0	0	0	0	0	0	0	0	0	0	0	0	0	0	0
1.82min : 450.928m/z	0	0	0	0	0	0	0	0	0	0	0	0	21479.5	0	0	0	0	0	0	0	0	0	0	0	0
1.82min : 394.453m/z	0	0	0	0	0	0	0	0	0	0	0	0	0	0	0	0	0	0	0	0	0	0	0	0	0
1.82min : 675.357m/z	0	0	0	0	0	0	0	0	0	0	0	0	0	0	0	0	0	0	0	0	0	0	0	0	0
1.82min : 842.512m/z	0	0	0	0	0	0	0	0	0	0	0	0	0	0	0	0	0	0	0	0	0	0	0	0	0
1.82min : 706.875m/z	0	0	0	0	0	0	0	0	0	0	0	0	0	0	0	0	0	0	0	0	0	0	0	0	0
1.82min : 607.872m/z	0	0	0	0	0	0	0	0	0	0	0	0	0	0	0	0	0	0	0	0	0	0	0	0	0
1.82min : 878.835m/z	0	0	0	0	0	0	0	0	0	0	0	0	0	0	0	0	0	0	0	0	0	0	0	0	0
1.82min : 700.369m/z	0	0	0	0	0	0	0	0	0	0	0	0	0	0	0	0	0	0	0	0	0	0	0	0	0
1.82min : 685.527m/z	0	0	0	0	0	0	0	0	0	0	0	0	0	0	0	0	0	0	0	0	0	0	0	0	0
1.82min : 369.441m/z	0	0	0	0	0	0	0	0	0	0	0	0	0	0	0	0	0	0	0	0	0	0	0	0	0
1.82min : 602.903m/z	0	0	0	0	0	0	0	0	0	0	0	0	0	0	0	0	0	0	0	0	0	0	0	0	0
1.82min : 317.022m/z	0	0	0	0	0	0	0	0	0	0	0	0	0	0	0	0	0	0	0	0	0	0	0	0	0
1.82min : 776.850m/z	0	0	0	0	0	0	0	0	0	0	0	0	0	0	0	0	0	0	0	0	0	0	0	0	0
1.82min : 149.027m/z	0	0	0	0	0	0	0	0	0	0	0	0	9535.94	0	0	0	0	0	0	0	0	0	0	0	0
1.82min : 296.946m/z	0	0	0	0	0	0	0	0	0	0	0	0	0	0	0	0	0	0	0	0	0	0	0	0	0
1.82min : 821.850m/z	0	0	0	0	0	0	0	0	0	0	0	0	0	0	0	0	0	0	0	0	0	0	0	0	0
1.82min : 877.839m/z	0	0	0	0	0	0	0	0	0	0	0	0	0	0	0	0	0	0	0	0	0	0	0	0	0
1.82min : 894.808m/z	0	0	0	0	0	0	0	0	0	0	0	0	0	0	0	0	0	0	0	0	0	0	0	0	0
1.82min : 517.923m/z	0	0	0	0	0	0	0	0	0	0	0	0	0	0	0	0	0	0	0	0	0	0	0	0	0
1.82min : 921.333m/z	0	0	0	0	0	0	0	0	0	0	0	0	0	0	0	0	0	0	0	0	0	0	0	0	0
1.82min : 407.923m/z	0	0	0	0	0	0	0	0	0	0	0	0	0	0	0	0	0	0	0	0	0	0	0	0	0
1.82min : 778.186m/z	0	0	0	0	0	0	0	0	0	0	0	0	0	0	0	0	0	0	0	0	0	0	0	0	0
1.82min : 738.367m/z	0	0	0	0	0	0	0	0	0	0	0	0	0	0	0	0	0	0	0	0	0	0	0	0	0
1.82min : 799.346m/z	0	0	0	0	0	0	0	0	0	0	0	0	0	0	0	0	0	0	0	0	0	0	0	0	0
1.82min : 328.930m/z	0	0	0	0	0	0	0	0	0	0	0	0	0	0	0	0	0	0	0	0	0	0	0	0	0
1.82min : 632.369m/z	0	0	0	0	0	0	0	0	0	0	0	0	0	0	0	0	0	0	0	0	0	0	0	0	0
1.82min : 832.790m/z	0	0	0	0	0	0	0	0	0	0	0	0	0	0	0	0	0	0	0	0	0	0	0	0	0
1.82min : 851.837m/z	0	0	0	0	0	0	0	0	0	0	0	0	0	0	0	0	0	0	0	0	0	0	0	0	0
1.82min : 828.177m/z	0	0	0	0	0	0	0	0	0	0	0	0	0	0	0	0	0	0	0	0	0	0	0	0	0
1.82min : 310.464m/z	0	0	0	0	0	0	0	0	0	0	0	0	0	0	0	0	0	0	0	0	0	0	0	0	0
1.82min : 649.882m/z	0	0	0	0	0	0	0	0	0	0	0	0	0	0	0	0	0	0	0	0	0	0	0	0	0
1.82min : 757.857m/z	0	0	0	0	0	0	0	0	0	0	0	0	0	0	0	0	0	0	0	0	0	0	0	0	0
1.82min : 720.519m/z	0	0	0	0	0	0	0	0	0	0	0	0	0	0	0	0	0	0	0	0	0	0	0	0	0
1.82min : 730.853m/z	0	0	0	0	0	0	0	0	0	0	0	0	0	0	0	0	0	0	0	0	0	0	0	0	0
1.82min : 324.465m/z	0	0	0	0	0	0	0	0	0	0	0	0	0	0	0	0	0	0	0	0	0	0	0	0	0
1.82min : 755.348m/z	0	0	0	0	0	0	0	0	0	0	0	0	0	0	0	0	0	0	0	0	0	0	0	0	0
1.82min : 480.900m/z	0	0	0	0	0	0	0	0	0	0	0	0	0	0	0	0	0	0	0	0	0	0	0	0	0
1.82min : 347.441m/z	0	0	0	0	0	0	0	0	0	0	0	0	0	0	0	0	0	0	0	0	0	0	0	0	0
1.82min : 182.963m/z	0	0	0	0	0	0	0	0	0	0	0	0	0	0	0	0	0	0	0	0	0	0	0	0	0
1.82min : 679.881m/z	0	0	0	0	0	0	0	0	0	0	0	0	0	0	0	0	0	0	0	0	0	0	0	0	0
1.82min : 742.336m/z	0	0	0	0	0	0	0	0	0	0	0	0	0	0	0	0	0	0	0	0	0	0	0	0	0
1.82min : 443.910m/z	0	0	0	0	0	0	0	0	0	0	0	0	0	0	0	0	0	0	0	0	0	0	0	0	0
1.82min : 850.839m/z	0	0	0	0	0	0	0	0	0	0	0	0	0	0	0	0	0	0	0	0	0	0	0	0	0
1.82min : 432.926m/z	0	0	0	0	0	0	0	0	0	0	0	0	0	0	0	0	0	0	0	0	0	0	0	0	0
1.82min : 539.942m/z	0	0	0	0	0	0	0	0	0	0	0	0	0	0	0	0	0	0	0	0	0	0	0	0	0
1.82min : 401.401m/z	0	0	0	0	0	0	0	0	0	0	0	0	0	0	0	0	0	0	0	0	0	0	0	0	0
1.82min : 360.934m/z	0	0	0	0	0	0	0	0	0	0	0	0	0	0	0	0	0	0	0	0	0	0	0	0	0
1.82min : 774.866m/z	0	0	0	0	0	0	0	0	0	0	0	0	0	0	0	0	0	0	0	0	0	0	0	0	0
1.82min : 692.347m/z	0	0	0	0	0	0	0	0	0	0	0	0	0	0	0	0	0	0	0	0	0	0	0	0	0
1.82min : 623.881m/z	0	0	0	0	0	0	0	0	0	0	0	0	0	0	0	0	0	0	0	0	0	0	0	0	0
1.82min : 783.521m/z	0	0	0	0	0	0	0	0	0	0	0	0	0	0	0	0	0	0	0	0	0	0	0	0	0
1.82min : 503.891m/z	0	0	0	0	0	0	0	0	0	0	0	0	0	0	0	0	0	0	0	0	0	0	0	0	0
1.82min : 985.819m/z	0	0	0	0	0	0	0	0	0	0	0	0	0	0	0	0	0	0	0	0	0	0	0	0	0
1.82min : 658.383m/z	0	0	0	0	0	0	0	0	0	0	0	0	0	0	0	0	0	0	0	0	0	0	0	0	0
1.82min : 323.979m/z	0	0	0	0	0	0	0	0	0	0	0	0	0	0	0	0	0	0	0	0	0	0	0	0	0
1.82min : 927.822m/z	0	0	0	0	0	0	0	0	0	0	0	0	0	0	0	0	0	0	0	0	0	0	0	0	0
1.82min : 579.392m/z	0	0	0	0	0	0	0	0	0	0	0	0	0	0	0	0	0	0	0	0	0	0	0	0	0
1.82min : 855.846m/z	0	0	0	0	0	0	0	0	0	0	0	0	0	0	0	0	0	0	0	0	0	0	0	0	0
1.82min : 493.936m/z	0	0	0	0	0	0	0	0	0	0	0	0	0	0	0	0	0	0	0	0	0	0	0	0	0
1.82min : 837.834m/z	0	0	0	0	0	0	0	0	0	0	0	0	0	0	0	0	0	0	0	0	0	0	0	0	0
1.82min : 765.185m/z	0	0	0	0	0	0	0	0	0	0	0	0	0	0	0	0	0	0	0	0	0	0	0	0	0
1.82min : 537.378m/z	0	0	0	0	0	0	0	0	0	0	0	0	0	0	0	0	0	0	0	0	0	0	0	0	0
1.82min : 915.803m/z	0	0	0	0	0	0	0	0	0	0	0	0	0	0	0	0	0	0	0	0	0	0	0	0	0
1.82min : 957.820m/z	0	0	0	0	0	0	0	0	0	0	0	0	0	0	0	0	0	0	0	0	0	0	0	0	0
1.82min : 466.407m/z	0	0	0	0	0	0	0	0	0	0	0	0	0	0	0	0	0	0	0	0	0	0	0	0	0
1.82min : 763.859m/z	0	0	0	0	0	0	0	0	0	0	0	0	0	0	0	0	0	0	0	0	0	0	0	0	0
1.82min : 777.347m/z	0	0	0	0	0	0	0	0	0	0	0	0	0	0	0	0	0	0	0	0	0	0	0	0	0
1.82min : 943.831m/z	0	0	0	0	0	0	0	0	0	0	0	0	0	0	0	0	0	0	0	0	0	0	0	0	0
1.82min : 731.850m/z	0	0	0	0	0	0	0	0	0	0	0	0	0	0	0	0	0	0	0	0	0	0	0	0	0
1.82min : 183.964m/z	0	0	0	0	0	0	0	0	0	0	0	0	0	0	0	0	0	0	0	0	0	0	0	0	0
1.82min : 859.314m/z	0	0	0	0	0	0	0	0	0	0	0	0	0	0	0	0	0	0	0	0	0	0	0	0	0
1.82min : 200.974m/z	0	0	0	0	0	0	0	0	0	0	0	0	0	0	0	0	0	0	0	0	0	0	0	0	0
1.82min : 814.336m/z	0	0	0	0	0	0	0	0	0	0	0	0	0	0	0	0	0	0	0	0	0	0	0	0	0
1.82min : 706.530m/z	0	0	0	0	0	0	0	0	0	0	0	0	0	0	0	0	0	0	0	0	0	0	0	0	0
1.82min : 959.808m/z	0	0	0	0	0	0	0	0	0	0	0	0	0	0	0	0	0	0	0	0	0	0	0	0	0
1.82min : 809.851m/z	0	0	0	0	0	0	0	0	0	0	0	0	0	0	0	0	0	0	0	0	0	0	0	0	0
1.82min : 365.432m/z	0	0	0	0	0	0	0	0	0	0	0	0	0	0	0	0	0	0	0	0	0	0	0	0	0
1.82min : 180.491m/z	0	0	0	0	0	0	0	0	0	0	0	0	0	0	0	0	0	0	0	0	0	0	0	0	0
1.82min : 630.355m/z	0	0	0	0	0	0	0	0	0	0	0	0	0	0	0	0	0	0	0	0	0	0	0	0	0
1.82min : 789.179m/z	0	0	0	0	0	0	0	0	0	0	0	0	0	0	0	0	0	0	0	0	0	0	0	0	0
1.82min : 838.518m/z	0	0	0	0	0	0	0	0	0	0	0	0	0	0	0	0	0	0	0	0	0	0	0	0	0
1.83min : 546.910m/z	0	0	0	0	0	0	0	0	0	0	0	0	0	0	0	0	0	0	0	0	0	0	0	0	0
1.83min : 149.952m/z	0	0	0	0	0	0	0	0	0	0	0	0	0	0	0	0	0	0	0	0	0	0	0	0	0
1.83min : 688.344m/z	0	0	0	0	0	0	0	0	0	0	0	0	0	0	0	0	0	0	0	0	0	0	0	0	0
1.83min : 671.365m/z	0	0	0	0	0	0	0	0	0	0	0	0	0	0	0	0	0	0	0	0	0	0	0	0	0
1.83min : 743.182m/z	0	0	0	0	0	0	0	0	0	0	0	0	0	0	0	0	0	0	0	0	0	0	0	0	0
1.83min : 722.858m/z	0	0	0	0	0	0	0	0	0	0	0	0	0	0	0	0	0	0	0	0	0	0	0	0	0
1.83min : 539.881m/z	0	0	0	0	0	0	0	0	0	0	0	0	0	0	0	0	0	0	0	0	0	0	0	0	0
1.83min : 787.843m/z	0	0	0	0	0	0	0	0	0	0	0	0	0	0	0	0	0	0	0	0	0	0	0	0	0
1.83min : 123.078m/z	0	0	0	0	0	0	0	0	0	0	0	0	0	0	0	0	0	0	0	0	0	0	0	0	0
1.83min : 776.341m/z	0	0	0	0	0	0	0	0	0	0	0	0	0	0	0	0	0	0	0	0	0	0	0	0	0
1.83min : 778.182m/z	0	0	0	0	0	0	0	0	0	0	0	0	0	0	0	0	0	0	0	0	0	0	0	0	0
1.83min : 587.882m/z	0	0	0	0	0	0	0	0	0	0	0	0	0	0	0	0	0	0	0	0	0	0	0	0	0
1.83min : 770.178m/z	0	0	0	0	0	0	0	0	0	0	0	0	0	0	0	0	0	0	0	0	0	0	0	0	0
1.83min : 897.817m/z	0	0	0	0	0	0	0	0	0	0	0	0	0	0	0	0	0	0	0	0	0	0	0	0	0
1.83min : 347.437m/z	0	0	0	0	0	0	0	0	0	0	0	0	0	0	0	0	0	0	0	0	0	0	0	0	0
1.83min : 842.841m/z	0	0	0	0	0	0	0	0	0	0	0	0	0	0	0	0	0	0	0	0	0	0	0	0	0
1.83min : 372.910m/z	0	0	0	0	0	0	0	0	0	0	0	0	0	0	0	0	0	0	0	0	0	0	0	0	0
1.83min : 631.370m/z	0	0	0	0	0	0	0	0	0	0	0	0	0	0	0	0	0	0	0	0	0	0	0	0	0
1.83min : 852.843m/z	0	0	0	0	0	0	0	0	0	0	0	0	0	0	0	0	0	0	0	0	0	0	0	0	0
1.83min : 753.856m/z	0	0	0	0	0	0	0	0	0	0	0	0	0	0	0	0	0	0	0	0	0	0	0	0	0
1.83min : 738.858m/z	0	0	0	0	0	0	0	0	0	0	0	0	0	0	0	0	0	0	0	0	0	0	0	0	0
1.83min : 625.881m/z	0	0	0	0	0	0	0	0	0	0	0	0	0	0	0	0	0	0	0	0	0	0	0	0	0
1.83min : 675.207m/z	0	0	0	0	0	0	0	0	0	0	0	0	0	0	0	0	0	0	0	0	0	0	0	0	0
1.83min : 722.359m/z	0	0	0	0	0	0	0	0	0	0	0	0	0	0	0	0	0	0	0	0	0	0	0	0	0
1.83min : 216.001m/z	0	0	0	0	0	0	0	0	0	0	0	0	0	0	0	0	0	0	0	0	6361.5	0	0	0	0
1.83min : 801.594m/z	0	0	0	0	0	0	0	0	0	0	0	0	0	0	0	0	0	0	0	0	0	0	0	0	0
1.83min : 789.190m/z	0	0	0	0	0	0	0	0	0	0	0	0	0	0	0	0	0	0	0	0	0	0	0	0	0
1.83min : 856.801m/z	0	0	0	0	0	0	0	0	0	0	0	0	0	0	0	0	0	0	0	0	0	0	0	0	0
1.83min : 876.839m/z	0	0	0	0	0	0	0	0	0	0	0	0	0	0	0	0	0	0	0	0	0	0	0	0	0
1.83min : 935.823m/z	0	0	0	0	0	0	0	0	0	0	0	0	0	0	0	0	0	0	0	0	0	0	0	0	0
1.83min : 740.855m/z	0	0	0	0	0	0	0	0	0	0	0	0	0	0	0	0	0	0	0	0	0	0	0	0	0
1.83min : 843.844m/z	0	0	0	0	0	0	0	0	0	0	0	0	0	0	0	0	0	0	0	0	0	0	0	0	0
1.83min : 874.498m/z	0	0	0	0	0	0	0	0	0	0	0	0	0	0	0	0	0	0	0	0	0	0	0	0	0
1.83min : 469.958m/z	0	0	0	0	0	0	0	0	0	0	0	0	0	0	0	0	0	0	0	0	0	0	0	0	0
1.83min : 659.894m/z	0	0	0	0	0	0	0	0	0	0	0	0	0	0	0	0	0	0	0	0	0	0	0	0	0
1.83min : 187.500m/z	0	0	0	0	0	0	0	0	0	0	0	0	0	0	0	0	0	0	0	0	0	0	0	0	0
1.83min : 978.827m/z	0	0	0	0	0	0	0	0	0	0	0	0	0	0	0	0	0	0	0	0	0	0	0	0	0
1.83min : 688.336m/z	0	0	0	0	0	0	0	0	0	0	0	0	0	0	0	0	0	0	0	0	0	0	0	0	0
1.83min : 436.962m/z	0	0	0	0	0	0	0	0	0	0	0	0	0	0	0	0	0	0	0	0	0	0	0	0	0
1.83min : 704.205m/z	0	0	0	0	0	0	0	0	0	0	0	0	0	0	0	0	0	0	0	0	0	0	0	0	0
1.83min : 947.816m/z	0	0	0	0	0	0	0	0	0	0	0	0	0	0	0	0	0	0	0	0	0	0	0	0	0
1.83min : 733.194m/z	0	0	0	0	0	0	0	0	0	0	0	0	0	0	0	0	0	0	0	0	0	0	0	0	0
1.83min : 681.873m/z	0	0	0	0	0	0	0	0	0	0	0	0	0	0	0	0	0	0	0	0	0	0	0	0	0
1.83min : 619.864m/z	0	0	0	0	0	0	0	0	0	0	0	0	0	0	0	0	0	0	0	0	0	0	0	0	0
1.83min : 682.852m/z	0	0	0	0	0	0	0	0	0	0	0	0	0	0	0	0	0	0	0	0	0	0	0	0	0
1.83min : 760.518m/z	0	0	0	0	0	0	0	0	0	0	0	0	0	0	0	0	0	0	0	0	0	0	0	0	0
1.83min : 693.345m/z	0	0	0	0	0	0	0	0	0	0	0	0	0	0	0	0	0	0	0	0	0	0	0	0	0
1.83min : 620.921m/z	0	0	0	0	0	0	0	0	0	0	0	0	0	0	0	0	0	0	0	0	0	0	0	0	0
1.83min : 637.865m/z	0	0	0	0	0	0	0	0	0	0	0	0	0	0	0	0	0	0	0	0	0	0	0	0	0
1.83min : 804.524m/z	0	0	0	0	0	0	0	0	0	0	0	0	0	0	0	0	0	0	0	0	0	0	0	0	0
1.83min : 787.838m/z	0	0	0	0	0	0	0	0	0	0	0	0	0	0	0	0	0	0	0	0	0	0	0	0	0
1.83min : 756.846m/z	0	0	0	0	0	0	0	0	0	0	0	0	0	0	0	0	0	0	0	0	0	0	0	0	0
1.83min : 897.489m/z	0	0	0	0	0	0	0	0	0	0	0	0	0	0	0	0	0	0	0	0	0	0	0	0	0
1.83min : 910.497m/z	0	0	0	0	0	0	0	0	0	0	0	0	0	0	0	0	0	0	0	0	0	0	0	0	0
1.83min : 426.901m/z	0	0	0	0	0	0	0	0	0	0	0	0	0	0	0	0	0	0	0	0	0	0	0	0	0
1.83min : 547.411m/z	0	0	0	0	0	0	0	0	0	0	0	0	0	0	0	0	0	0	0	0	0	0	0	0	0
1.83min : 667.860m/z	0	0	0	0	0	0	0	0	0	0	0	0	0	0	0	0	0	0	0	0	0	0	0	0	0
1.83min : 617.378m/z	0	0	0	0	0	0	0	0	0	0	0	0	0	0	0	0	0	0	0	0	0	0	0	0	0
1.83min : 745.190m/z	0	0	0	0	0	0	0	0	0	0	0	0	0	0	0	0	0	0	0	0	0	0	0	0	0
1.83min : 508.432m/z	0	0	0	0	0	0	0	0	0	0	0	0	0	0	0	0	0	0	0	0	0	0	0	0	0
1.83min : 434.920m/z	0	0	0	0	0	0	0	0	0	0	0	0	0	0	0	0	0	0	0	0	0	0	0	0	0
1.83min : 962.801m/z	0	0	0	0	0	0	0	0	0	0	0	0	0	0	0	0	0	0	0	0	0	0	0	0	0
1.83min : 764.859m/z	0	0	0	0	0	0	0	0	0	0	0	0	0	0	0	0	0	0	0	0	0	0	0	0	0
1.83min : 713.618m/z	0	0	0	0	0	0	0	0	0	0	0	0	0	0	0	0	0	0	0	0	0	0	0	0	0
1.83min : 841.504m/z	0	0	0	0	0	0	0	0	0	0	0	0	0	0	0	0	0	0	0	0	0	0	0	0	0
1.83min : 735.856m/z	0	0	0	0	0	0	0	0	0	0	0	0	0	0	0	0	0	0	0	0	0	0	0	0	0
1.83min : 328.437m/z	0	0	0	0	0	0	0	0	0	0	0	0	0	0	0	0	0	0	0	0	0	0	0	0	0
1.83min : 502.384m/z	0	0	0	0	0	0	0	0	0	0	0	0	0	0	0	0	0	0	0	0	0	0	0	0	0
1.83min : 873.490m/z	0	0	0	0	0	0	0	0	0	0	0	0	0	0	0	0	0	0	0	0	0	0	0	0	0
1.83min : 546.411m/z	0	0	0	0	0	0	0	0	0	0	0	0	0	0	0	0	0	0	0	0	0	0	0	0	0
1.83min : 828.090m/z	0	0	0	0	0	0	0	0	0	0	0	0	0	0	0	0	0	0	0	0	0	0	0	0	0
1.83min : 695.858m/z	0	0	0	0	0	0	0	0	0	0	0	0	0	0	0	0	0	0	0	0	0	0	0	0	0
1.83min : 973.812m/z	0	0	0	0	0	0	0	0	0	0	0	0	0	0	0	0	0	0	0	0	0	0	0	0	0
1.83min : 916.471m/z	0	0	0	0	0	0	0	0	0	0	0	0	0	0	0	0	0	0	0	0	0	0	0	0	0
1.83min : 696.204m/z	0	0	0	0	0	0	0	0	0	0	0	0	0	0	0	0	0	0	0	0	0	0	0	0	0
1.83min : 780.196m/z	0	0	0	0	0	0	0	0	0	0	0	0	0	0	0	0	0	0	0	0	0	0	0	0	0
1.83min : 471.419m/z	0	0	0	0	0	0	0	0	0	0	0	0	0	0	0	0	0	0	0	0	0	0	0	0	0
1.83min : 552.880m/z	0	0	0	0	0	0	0	0	0	0	0	0	0	0	0	0	0	0	0	0	0	0	0	0	0
1.83min : 686.831m/z	0	0	0	0	0	0	0	0	0	0	0	0	0	0	0	0	0	0	0	0	0	0	0	0	0
1.83min : 721.853m/z	0	0	0	0	0	0	0	0	0	0	0	0	0	0	0	0	0	0	0	0	0	0	0	0	0
1.83min : 113.962m/z	0	0	0	0	0	0	0	0	0	0	0	0	0	0	0	0	0	0	0	11627.5	0	0	0	0	0
1.83min : 884.817m/z	0	0	0	0	0	0	0	0	0	0	0	0	2629.91	0	0	0	0	0	0	0	0	0	0	0	0
1.83min : 833.088m/z	0	0	0	0	0	0	0	0	0	0	0	0	0	0	0	0	0	0	0	0	0	0	0	0	0
1.83min : 298.455m/z	0	0	0	0	0	0	0	0	0	0	0	0	0	0	0	0	0	0	0	0	0	0	0	0	0
1.83min : 886.830m/z	0	0	0	0	0	0	0	0	0	0	0	0	0	0	0	0	0	0	0	0	0	0	0	0	0
1.83min : 704.845m/z	0	0	0	0	0	0	0	0	0	0	0	0	0	0	0	0	0	0	0	0	0	0	0	0	0
1.83min : 298.955m/z	0	0	0	0	0	0	0	0	0	0	0	0	0	0	0	0	0	0	0	0	0	0	0	4405.87	0
1.83min : 585.390m/z	0	0	0	0	0	0	0	0	0	0	0	0	0	0	0	0	0	0	0	0	0	0	0	0	0
1.83min : 890.808m/z	0	0	0	0	0	0	0	0	0	0	0	0	0	0	0	0	0	0	0	0	0	0	0	0	0
1.83min : 780.348m/z	0	0	0	0	0	0	0	0	0	0	0	0	0	0	0	0	0	0	0	0	0	0	0	0	0
1.83min : 765.362m/z	0	0	0	0	0	0	0	0	0	0	0	0	0	0	0	0	0	0	0	0	0	0	0	0	0
1.83min : 834.090m/z	0	0	0	0	0	0	0	0	0	0	0	0	0	0	0	0	0	0	0	0	0	0	0	0	0
1.83min : 784.182m/z	0	0	0	0	0	0	0	0	0	0	0	0	0	0	0	0	0	0	0	0	0	0	0	0	0
1.83min : 981.810m/z	0	0	0	0	0	0	0	0	0	0	0	0	0	0	0	0	0	0	0	0	0	0	0	0	0
1.83min : 694.369m/z	0	0	0	0	0	0	0	0	0	0	0	0	0	0	0	0	0	0	0	0	0	0	0	0	0
1.83min : 792.509m/z	0	0	0	0	0	0	0	0	0	0	0	0	0	0	0	0	0	0	0	0	0	0	0	0	0
1.83min : 970.315m/z	0	0	0	0	0	0	0	0	0	0	0	0	0	0	0	0	0	0	0	0	0	0	0	0	0
1.83min : 806.525m/z	0	0	0	0	0	0	0	0	0	0	0	0	0	0	0	0	0	0	0	0	0	0	0	0	0
1.83min : 874.503m/z	0	0	0	0	0	0	0	0	0	0	0	0	0	0	0	0	0	0	0	0	0	0	0	0	0
1.83min : 830.853m/z	0	0	0	0	0	0	0	0	0	0	0	0	0	0	0	0	0	0	0	0	0	0	0	0	0
1.83min : 856.847m/z	0	0	0	0	0	0	0	0	0	0	0	0	0	0	0	0	0	0	0	0	0	0	0	0	0
1.83min : 918.828m/z	0	0	0	0	0	0	0	0	0	0	0	0	0	0	0	0	0	0	0	0	0	0	0	0	0
1.83min : 765.348m/z	0	0	0	0	0	0	0	0	0	0	0	0	0	0	0	0	0	0	0	0	0	0	0	0	0
1.83min : 740.843m/z	0	0	0	0	0	0	0	0	0	0	0	0	0	0	0	0	0	0	0	0	0	0	0	0	0
1.83min : 717.870m/z	0	0	0	0	0	0	0	0	0	0	0	0	0	0	0	0	0	0	0	0	0	0	0	0	0
1.83min : 798.345m/z	0	0	0	0	0	0	0	0	0	0	0	0	0	0	0	0	0	0	0	0	0	0	0	0	0
1.83min : 755.862m/z	0	0	0	0	0	0	0	0	0	0	0	0	0	0	0	0	0	0	0	0	0	0	0	0	0
1.83min : 828.334m/z	0	0	0	0	0	0	0	0	0	0	0	0	0	0	0	0	0	0	0	0	0	0	0	0	0
1.83min : 450.445m/z	0	0	0	0	0	0	0	0	0	0	0	0	0	0	0	0	0	0	0	0	0	0	0	0	0
1.83min : 826.832m/z	0	0	0	0	0	0	0	0	0	0	0	0	0	0	0	0	0	0	0	0	0	0	0	0	0
1.83min : 126.594m/z	14206.9	0	0	0	0	14345.6	0	0	36793.8	0	0	34184.9	0	0	26465.3	24188.5	19728.3	33428	52369.4	0	0	30934	14770	0	18634
1.83min : 808.840m/z	0	0	0	0	0	0	0	0	0	0	0	0	0	0	0	0	0	0	0	0	0	0	0	0	0
1.83min : 923.820m/z	0	0	0	0	0	0	0	0	0	0	0	0	0	0	0	0	0	0	0	0	0	0	0	0	0
1.83min : 805.124m/z	0	0	0	0	0	0	0	0	0	0	0	0	0	0	0	0	0	0	0	0	0	0	0	0	0
1.83min : 754.857m/z	0	0	0	0	0	0	0	0	0	0	0	0	0	0	0	0	0	0	0	0	0	0	0	0	0
1.83min : 838.186m/z	0	0	0	0	0	0	0	0	0	0	0	0	0	0	0	0	0	0	0	0	0	0	0	0	0
1.83min : 850.510m/z	0	0	0	0	0	0	0	0	0	0	0	0	0	0	0	0	0	0	0	0	0	0	0	0	0
1.83min : 527.903m/z	0	0	0	0	0	0	0	0	0	0	0	0	0	0	0	0	0	0	0	0	0	0	0	0	0
1.83min : 477.403m/z	0	0	0	0	0	0	0	0	0	0	0	0	0	0	0	0	0	0	0	0	0	0	0	0	0
1.83min : 656.190m/z	0	0	0	0	0	0	0	0	0	0	0	0	0	0	0	0	0	0	0	0	0	0	0	0	0
1.83min : 653.342m/z	0	0	0	0	0	0	0	0	0	0	0	0	0	0	0	0	0	0	0	0	0	0	0	0	0
1.83min : 898.319m/z	0	0	0	0	0	0	0	0	0	0	0	0	0	0	0	0	0	0	0	0	0	0	0	0	0
1.83min : 214.978m/z	0	0	0	0	0	0	0	0	0	0	0	0	0	0	0	0	0	0	0	0	0	0	0	0	0
1.83min : 646.887m/z	0	0	0	0	0	0	0	0	0	0	0	0	0	0	0	0	0	0	0	0	0	0	0	0	0
1.83min : 814.347m/z	0	0	0	0	0	0	0	0	0	0	0	0	0	0	0	0	0	0	0	0	0	0	0	0	0
1.83min : 690.539m/z	0	0	0	0	0	0	0	0	0	0	0	0	0	0	0	0	0	0	0	0	0	0	0	0	0
1.83min : 615.376m/z	0	0	0	0	0	0	0	0	0	0	0	0	0	0	0	0	0	0	0	0	0	0	0	0	0
1.83min : 871.840m/z	0	0	0	0	0	0	0	0	0	0	0	0	0	0	0	0	0	0	0	0	0	0	0	0	0
1.83min : 635.388m/z	0	0	0	0	0	0	0	0	0	0	0	0	0	0	0	0	0	0	0	0	0	0	0	0	0
1.83min : 499.427m/z	0	0	0	0	0	0	0	0	0	0	0	0	0	0	0	0	0	0	0	0	0	0	0	0	0
1.83min : 482.398m/z	0	0	0	0	0	0	0	0	0	0	0	0	1543.43	0	0	0	0	0	0	0	0	0	0	0	0
1.83min : 778.178m/z	0	0	0	0	0	0	0	0	0	0	0	0	0	0	0	0	0	0	0	0	0	0	0	0	0
1.83min : 243.001m/z	0	0	0	0	0	0	0	0	0	0	0	0	0	0	0	0	0	0	0	0	0	0	0	0	0
1.83min : 346.443m/z	0	0	0	0	0	0	0	0	0	0	0	0	0	0	0	0	0	0	0	0	0	0	0	0	0
1.83min : 706.373m/z	0	0	0	0	0	0	0	0	0	0	0	0	0	0	0	0	0	0	0	0	0	0	0	0	0
1.83min : 285.941m/z	0	7684.63	0	0	0	0	0	0	0	0	0	0	0	0	0	0	0	0	0	0	0	0	0	0	0
1.83min : 105.962m/z	0	0	0	0	0	0	0	0	0	0	0	0	0	0	0	0	0	0	0	0	0	0	0	0	0
1.83min : 770.345m/z	0	0	0	0	0	0	0	0	0	0	0	0	0	0	0	0	0	0	0	0	0	0	0	0	0
1.83min : 723.863m/z	0	0	0	0	0	0	0	0	0	0	0	0	0	0	0	0	0	0	0	0	0	0	0	0	0
1.83min : 646.879m/z	0	0	0	0	0	0	0	0	0	0	0	0	0	0	0	0	0	0	0	0	0	0	0	0	0
1.83min : 398.920m/z	0	0	0	0	0	0	0	0	0	0	0	0	0	0	0	0	0	5571.01	0	0	0	0	0	0	0
1.83min : 806.852m/z	0	0	0	0	0	0	0	0	0	0	0	0	0	0	0	0	0	0	0	0	0	0	0	0	0
1.83min : 271.960m/z	0	0	0	0	0	0	0	0	0	0	0	0	0	0	0	0	0	0	0	0	0	0	0	0	0
1.83min : 708.371m/z	0	0	0	0	0	0	0	0	0	0	0	0	0	0	0	0	0	0	0	0	0	0	0	0	0
1.83min : 349.943m/z	0	0	0	0	0	0	0	0	0	0	0	0	0	0	0	0	0	0	0	0	0	0	0	0	0
1.83min : 633.370m/z	0	0	0	0	0	0	0	0	0	0	0	0	0	0	0	0	0	0	0	0	0	0	0	0	0
1.83min : 782.186m/z	0	0	0	0	0	0	0	0	0	0	0	0	0	0	0	0	0	0	0	0	0	0	0	0	0
1.83min : 831.502m/z	0	0	0	0	0	0	0	0	0	0	0	0	0	0	0	0	0	0	0	0	0	0	0	0	0
1.83min : 573.369m/z	0	0	0	0	0	0	0	0	0	0	0	0	0	0	0	0	0	0	0	0	0	0	0	0	0
1.83min : 536.381m/z	0	0	0	0	0	0	0	0	0	0	0	0	0	0	0	0	0	0	0	0	0	0	0	0	0
1.83min : 821.351m/z	0	0	0	0	0	0	0	0	0	0	0	0	0	0	0	0	0	0	0	0	0	0	0	0	0
1.83min : 785.506m/z	0	0	0	0	0	0	0	0	0	0	0	0	0	0	0	0	0	0	0	0	0	0	0	0	0
1.83min : 380.943m/z	0	0	0	0	0	0	0	0	0	0	0	0	0	0	0	0	0	0	0	0	0	0	0	0	0
1.83min : 328.935m/z	0	0	0	0	0	0	0	0	0	0	0	0	0	0	0	0	0	0	0	0	0	0	0	0	0
1.83min : 756.854m/z	0	0	0	0	0	0	0	0	0	0	0	0	0	0	0	0	0	0	0	0	0	0	0	0	0
1.83min : 653.547m/z	0	0	0	0	0	0	0	0	0	0	0	0	0	0	0	0	0	0	0	0	0	0	0	0	0
1.83min : 679.364m/z	0	0	0	0	0	0	0	0	0	0	0	0	0	0	0	0	0	0	0	0	0	0	0	0	0
1.83min : 371.939m/z	0	0	0	0	0	0	0	0	0	0	0	0	0	0	0	0	0	0	0	0	0	0	0	0	0
1.83min : 814.176m/z	0	0	0	0	0	0	0	0	0	0	0	0	0	0	0	0	0	0	0	0	0	0	0	0	0
1.83min : 871.503m/z	0	0	0	0	0	0	0	0	0	0	0	0	0	0	0	0	0	0	0	0	0	0	0	0	0
1.83min : 293.976m/z	0	0	0	0	0	0	0	0	0	0	0	0	0	0	0	0	0	0	0	0	0	0	0	0	0
1.83min : 934.074m/z	0	0	0	0	0	0	0	0	0	0	0	0	0	0	0	0	0	0	0	0	0	0	0	0	0
1.83min : 784.602m/z	0	0	0	0	0	0	0	0	0	0	0	0	0	0	0	0	0	0	0	0	0	0	0	0	0
1.83min : 409.416m/z	0	0	0	0	0	0	0	0	0	0	0	0	0	0	0	0	0	0	0	0	0	0	0	0	0
1.84min : 198.940m/z	0	0	0	0	0	0	0	0	0	0	0	0	0	0	0	0	0	0	0	0	0	0	0	0	0
1.84min : 314.460m/z	0	0	0	0	0	0	0	0	0	0	0	0	0	0	0	0	0	0	0	0	0	0	0	0	0
1.84min : 789.330m/z	0	0	0	0	0	0	0	0	0	0	0	0	0	0	0	0	0	0	0	0	0	0	0	0	0
1.84min : 699.350m/z	0	0	0	0	0	0	0	0	0	0	0	0	0	0	0	0	0	0	0	0	0	0	0	0	0
1.84min : 521.402m/z	0	0	0	0	0	0	0	0	0	0	0	0	0	0	0	0	0	0	0	0	0	0	0	0	0
1.84min : 891.823m/z	0	0	0	0	0	0	0	0	0	0	0	0	0	0	0	0	0	0	0	0	0	0	0	0	0
1.84min : 900.824m/z	0	0	0	0	0	0	0	0	0	0	0	0	0	0	0	0	0	0	0	0	0	0	0	0	0
1.84min : 808.353m/z	0	0	0	0	0	0	0	0	0	0	0	0	0	0	0	0	0	0	0	0	0	0	0	0	0
1.84min : 339.946m/z	0	0	0	0	0	0	0	0	0	0	0	0	0	0	0	0	0	0	0	0	0	0	0	0	0
1.84min : 629.226m/z	0	0	0	0	0	0	0	0	0	0	0	0	0	0	0	0	0	0	0	0	0	0	0	0	0
1.84min : 97.969m/z	0	0	0	0	0	0	0	0	0	0	0	0	0	0	0	0	0	0	0	0	0	0	0	0	0
1.84min : 333.444m/z	0	0	0	0	0	725.27	0	0	0	0	0	0	0	0	0	0	0	0	0	0	0	0	0	0	0
1.84min : 435.402m/z	0	0	0	0	0	0	0	0	0	0	0	0	0	0	0	0	0	0	0	0	0	0	0	0	0
1.84min : 735.525m/z	0	0	0	0	0	0	0	0	0	0	0	0	0	0	0	0	0	0	0	0	0	0	0	0	0
1.84min : 869.503m/z	0	0	0	0	0	0	0	0	0	0	0	0	0	0	0	0	0	0	0	0	0	0	0	0	0
1.84min : 610.390m/z	0	0	0	0	0	0	0	0	0	0	0	0	0	0	0	0	0	0	0	0	0	0	0	0	0
1.84min : 636.361m/z	0	0	0	0	0	0	0	0	0	0	0	0	0	0	0	0	0	0	0	0	0	0	0	0	0
1.84min : 806.608m/z	0	0	0	0	0	0	0	0	0	0	0	0	0	0	0	0	0	0	0	0	0	0	0	0	0
1.84min : 228.985m/z	0	0	0	0	0	0	0	0	0	0	0	0	0	0	0	0	0	0	0	0	0	0	0	0	0
1.84min : 921.824m/z	0	0	0	0	0	0	0	0	0	0	0	0	0	0	0	0	0	0	0	0	0	0	0	0	0
1.84min : 538.895m/z	0	0	0	0	0	0	0	0	0	0	0	0	0	0	0	0	0	0	0	0	0	0	0	0	0
1.84min : 214.478m/z	0	0	0	0	0	0	0	0	0	0	0	0	0	0	0	0	0	0	0	0	0	0	0	0	0
1.84min : 584.390m/z	0	0	0	0	0	0	0	0	0	0	0	0	0	0	0	0	0	0	0	0	0	0	0	0	0
1.84min : 813.853m/z	0	0	0	0	0	0	0	0	0	0	0	0	0	0	0	0	0	0	0	0	0	0	0	0	0
1.84min : 489.390m/z	0	0	0	0	0	0	0	0	0	0	0	0	0	0	0	0	0	0	0	0	0	0	0	0	0
1.84min : 863.498m/z	0	0	0	0	0	0	0	0	0	0	0	0	0	0	0	0	0	0	0	0	0	0	0	0	0
1.84min : 806.507m/z	0	0	0	0	0	0	0	0	0	0	0	0	0	0	0	0	0	0	0	0	0	0	0	0	0
1.84min : 492.223m/z	0	0	0	0	0	0	0	0	0	0	0	0	0	0	0	0	0	0	0	0	0	0	0	0	0
1.84min : 798.108m/z	0	0	0	0	0	0	0	0	0	0	0	0	0	0	0	0	0	0	0	0	0	0	0	0	0
1.84min : 609.892m/z	0	0	0	0	0	0	0	0	0	0	0	0	0	0	0	0	0	0	0	0	0	0	0	0	0
1.84min : 929.811m/z	0	0	0	0	0	0	0	0	0	0	0	0	0	0	0	0	0	0	0	0	0	0	0	0	0
1.84min : 602.396m/z	0	0	0	0	0	0	0	0	0	0	0	0	0	0	0	0	0	0	0	0	0	0	0	0	0
1.84min : 371.010m/z	0	0	0	0	0	0	0	0	0	0	0	0	0	0	0	0	0	0	0	0	0	0	0	0	0
1.84min : 485.888m/z	0	0	0	0	0	0	0	0	0	0	0	0	0	0	0	0	0	0	0	0	0	0	0	0	0
1.84min : 379.426m/z	0	0	0	0	0	0	0	0	0	0	0	0	0	0	0	0	0	0	0	0	0	0	0	0	0
1.84min : 918.800m/z	0	0	0	0	0	0	0	0	0	0	0	0	0	0	0	0	0	0	0	0	0	0	0	0	0
1.84min : 540.368m/z	0	0	0	0	0	0	0	0	0	0	0	0	0	0	0	0	0	0	0	0	0	0	0	0	0
1.84min : 843.601m/z	0	0	0	0	0	0	0	0	0	0	0	0	0	0	0	0	0	0	0	0	0	0	0	0	0
1.84min : 517.421m/z	0	0	0	0	0	0	0	0	0	0	0	0	0	0	0	0	0	0	0	0	0	0	0	0	0
1.84min : 587.894m/z	0	0	0	0	0	0	0	0	0	0	0	0	0	0	0	0	0	0	0	0	0	0	0	0	0
1.84min : 898.811m/z	0	0	0	0	0	0	0	0	0	0	0	0	0	0	0	0	0	0	0	0	0	0	0	0	0
1.84min : 716.874m/z	0	0	0	0	0	0	0	0	0	0	0	0	0	0	0	0	0	0	0	0	0	0	0	0	0
1.84min : 749.521m/z	0	0	0	0	0	0	0	0	0	0	0	0	0	0	0	0	0	0	0	0	0	0	0	0	0
1.84min : 298.183m/z	0	0	0	0	0	0	0	0	0	0	0	0	0	0	0	0	0	0	0	10712.1	0	0	0	0	0
1.84min : 869.840m/z	0	0	0	0	0	0	0	0	0	0	0	0	0	0	0	0	0	0	0	0	0	0	0	0	0
1.84min : 998.548m/z	0	0	0	0	0	0	0	0	0	0	0	0	0	0	0	0	0	0	0	0	0	0	0	0	0
1.84min : 179.980m/z	0	0	0	0	0	0	0	0	14373.4	0	0	0	0	0	0	19500.7	0	0	0	0	0	66619.8	0	0	0
1.84min : 769.183m/z	0	0	0	0	0	0	0	0	0	0	0	0	0	0	0	0	0	0	0	0	0	0	0	0	0
1.84min : 701.864m/z	0	0	0	0	0	0	0	0	0	0	0	0	0	0	0	0	0	0	0	0	0	0	0	0	0
1.84min : 320.437m/z	0	0	0	0	0	0	0	0	0	0	0	0	0	0	0	0	0	0	0	0	0	0	0	0	0
1.84min : 749.371m/z	0	0	0	0	0	0	0	0	0	0	0	0	0	0	0	0	0	0	0	0	0	0	0	0	0
1.84min : 917.817m/z	0	0	0	0	0	0	0	0	0	0	0	0	0	0	0	0	0	0	0	0	0	0	0	0	0
1.84min : 960.311m/z	0	0	0	0	0	0	0	0	0	0	0	0	0	0	0	0	0	0	0	0	0	0	0	0	0
1.84min : 688.361m/z	0	0	0	0	0	0	0	0	0	0	0	0	0	0	0	0	0	0	0	0	0	0	0	0	0
1.84min : 316.461m/z	0	0	0	0	0	0	0	0	0	0	0	0	0	0	0	0	0	0	0	0	0	0	0	0	0
1.84min : 323.463m/z	0	0	0	0	0	0	0	1778.31	0	0	0	0	0	0	0	0	0	0	0	0	0	0	0	0	0
1.84min : 725.373m/z	0	0	0	0	0	0	0	0	0	0	0	0	0	0	0	0	0	0	0	0	0	0	0	0	0
1.84min : 307.455m/z	0	0	0	0	0	0	0	0	0	0	0	0	0	0	0	0	0	0	0	0	2237.38	0	0	0	0
1.84min : 519.398m/z	0	0	0	0	0	0	0	0	0	0	0	0	0	0	0	0	0	0	0	0	0	0	0	0	0
1.84min : 395.924m/z	0	0	0	0	0	0	0	0	0	0	0	0	0	0	0	0	0	0	0	0	0	0	0	0	0
1.84min : 776.853m/z	0	0	0	0	0	0	0	0	0	0	0	0	0	0	0	0	0	0	0	0	0	0	0	0	0
1.84min : 441.422m/z	0	0	0	0	0	0	0	0	0	0	0	0	0	0	0	0	0	0	0	0	0	0	0	0	0
1.84min : 134.994m/z	0	0	0	0	0	0	0	0	0	0	0	0	0	0	0	0	0	0	0	0	0	0	0	0	0
1.84min : 224.481m/z	0	0	0	0	0	0	0	0	0	0	0	0	0	0	0	0	3637.62	0	0	0	0	0	0	0	0
1.84min : 743.526m/z	0	0	0	0	0	0	0	0	0	0	0	0	0	0	0	0	0	0	0	0	0	0	0	0	0
1.84min : 808.843m/z	0	0	0	0	0	0	0	0	0	0	0	0	0	0	0	0	0	0	0	0	0	0	0	0	0
1.84min : 300.947m/z	0	0	0	0	0	0	0	0	0	0	0	0	0	0	0	0	0	0	0	0	0	0	0	0	0
1.84min : 851.830m/z	0	0	0	0	0	0	0	0	0	0	0	0	0	0	0	0	0	0	0	0	0	0	0	0	0
1.84min : 814.535m/z	0	0	0	0	0	0	0	0	0	0	0	0	0	0	0	0	0	0	0	0	0	0	0	0	0
1.84min : 732.353m/z	0	0	0	0	0	0	0	0	0	0	0	0	0	0	0	0	0	0	0	0	0	0	0	0	0
1.84min : 934.823m/z	0	0	0	0	0	0	0	0	0	0	0	0	0	0	0	0	0	0	0	0	0	0	0	0	0
1.84min : 827.839m/z	0	0	0	0	0	0	0	0	0	0	0	0	0	0	0	0	0	0	0	0	0	0	0	0	0
1.84min : 781.095m/z	0	0	0	0	0	0	0	0	0	0	0	0	0	0	0	0	0	0	0	0	0	0	0	0	0
1.84min : 811.841m/z	0	0	0	0	0	0	0	0	0	0	0	0	0	0	0	0	0	0	0	0	0	0	0	0	0
1.84min : 480.258m/z	0	0	0	0	0	0	0	0	0	0	0	0	0	0	0	0	0	0	0	0	0	0	0	0	0
1.84min : 651.874m/z	0	0	0	0	0	0	0	0	0	0	0	0	0	0	0	0	0	0	0	0	0	0	0	0	0
1.84min : 538.385m/z	0	0	0	0	0	0	0	0	0	0	0	0	0	0	0	0	0	0	0	0	0	0	0	0	0
1.84min : 730.843m/z	0	0	0	0	0	0	0	0	0	0	0	0	0	0	0	0	0	0	0	0	0	0	0	0	0
1.84min : 141.958m/z	0	11782.7	0	18145.2	0	15999.5	26885.9	0	0	0	0	0	0	0	0	0	0	0	0	23363.8	0	109371	0	18873	10896.7
1.84min : 697.360m/z	0	0	0	0	0	0	0	0	0	0	0	0	0	0	0	0	0	0	0	0	0	0	0	0	0
1.84min : 417.431m/z	0	0	0	0	0	0	0	0	0	0	0	0	0	0	0	0	0	0	0	0	0	0	0	0	0
1.84min : 750.860m/z	0	0	0	0	0	0	0	0	0	0	0	0	0	0	0	0	0	0	0	0	0	0	0	0	0
1.84min : 466.948m/z	0	0	0	0	0	0	0	0	0	0	0	0	0	0	0	0	0	0	0	0	0	0	0	0	0
1.84min : 891.315m/z	0	0	0	0	0	0	0	0	0	0	0	0	0	0	0	0	0	0	0	0	0	0	0	0	0
1.85min : 990.139m/z	0	0	0	0	0	0	0	0	0	0	0	0	0	0	0	0	0	0	0	0	0	0	0	0	0
1.85min : 647.155m/z	0	0	0	0	0	0	0	0	0	0	0	0	0	0	0	0	0	0	0	0	0	0	0	0	0
1.85min : 761.180m/z	0	0	0	0	0	0	0	0	0	0	0	0	0	0	0	0	0	0	0	0	0	0	0	0	0
1.85min : 828.839m/z	0	0	0	0	0	0	0	0	0	0	0	0	0	0	0	0	0	0	0	0	0	0	0	0	0
1.85min : 932.816m/z	0	0	0	0	0	0	0	0	0	0	0	0	0	0	0	0	0	0	0	0	0	0	0	0	0
1.85min : 471.955m/z	0	0	0	0	0	0	0	0	0	0	0	0	0	0	0	0	0	0	0	0	0	0	0	0	0
1.85min : 748.521m/z	0	0	0	0	0	0	0	0	0	0	0	0	0	0	0	0	0	0	0	0	0	0	0	0	0
1.85min : 722.854m/z	0	0	0	0	0	0	0	0	0	0	0	0	0	0	0	0	0	0	0	0	0	0	0	0	0
1.85min : 744.113m/z	0	0	0	0	0	0	0	0	0	0	0	0	0	0	0	0	0	0	0	0	0	0	0	0	0
1.85min : 298.187m/z	0	10782.6	0	0	0	0	0	8508.2	0	19512.3	0	0	0	0	0	27747.2	0	0	0	0	6544.02	0	0	0	10044.1
1.85min : 754.348m/z	0	0	0	0	0	0	0	0	0	0	0	0	0	0	0	0	0	0	0	0	0	0	0	0	0
1.85min : 619.391m/z	0	0	0	0	0	0	0	0	0	0	0	0	0	0	0	0	0	0	0	0	0	0	0	0	0
1.85min : 884.582m/z	0	0	0	0	0	0	0	0	0	0	0	0	0	0	0	0	0	0	0	0	0	0	0	0	0
1.85min : 652.878m/z	0	0	0	0	0	0	0	0	0	0	0	0	0	0	0	0	0	0	0	0	0	0	0	0	0
1.85min : 774.360m/z	0	0	0	0	0	0	0	0	0	0	0	0	0	0	0	0	0	0	0	0	0	0	0	0	0
1.85min : 826.322m/z	0	0	0	0	0	0	0	0	0	0	0	0	0	0	0	0	0	0	0	0	0	0	0	0	0
1.85min : 867.584m/z	0	0	0	0	0	0	0	0	0	0	0	0	0	0	0	0	0	0	0	0	0	0	0	0	0
1.85min : 301.454m/z	0	0	0	0	0	0	0	0	0	0	0	0	0	0	0	0	0	0	0	0	0	0	0	0	0
1.85min : 893.486m/z	0	0	0	0	0	0	0	0	0	0	0	0	0	0	0	0	0	0	0	0	0	0	0	0	0
1.85min : 668.883m/z	0	0	0	0	0	0	0	0	0	0	0	0	0	0	0	0	0	0	0	0	0	0	0	0	0
1.85min : 858.836m/z	0	0	0	0	0	0	0	0	0	0	0	0	0	0	0	0	0	0	0	0	0	0	0	0	0
1.85min : 762.858m/z	0	0	0	0	0	0	0	0	0	0	0	0	0	0	0	0	0	0	0	0	0	0	0	0	0
1.85min : 492.950m/z	0	0	0	0	0	0	0	0	0	0	0	0	0	0	0	0	0	0	0	0	0	0	0	0	0
1.85min : 804.093m/z	0	0	0	0	0	0	0	0	0	0	0	0	0	0	0	0	0	0	0	0	0	0	0	0	0
1.85min : 994.479m/z	0	0	0	0	0	0	0	0	0	0	0	0	0	0	0	0	0	0	0	0	0	0	0	0	0
1.85min : 494.925m/z	0	0	0	0	0	0	0	0	0	0	0	0	0	0	0	0	0	0	0	0	0	0	0	0	0
1.85min : 815.594m/z	0	0	0	0	0	0	0	0	0	0	0	0	0	0	0	0	0	0	0	0	0	0	0	0	0
[truncated: 92,221 more rows]
