# Supplementary material for: Metabolite marker discovery for the detection of bladder cancer by comparative metabolomics
Source: Oncotarget. 2017 Mar 21;8(24):38802–10. doi: 10.18632/oncotarget.16393 (PMC5503573; doi:10.18632/oncotarget.16393)
Supplement: Supplementary file 6 [file oncotarget-08-38802-s006.xlsx]

## Sheet: Her1-25
Supplementary Table S5. The spectral raw data of hernia patinets #1 to #25
Ions	Her1	Her2	Her3	Her4	Her5	Her6	Her7	Her8	Her9	Her10	Her11	Her12	Her13	Her14	Her15	Her16	Her17	Her18	Her19	Her20	Her21	Her22	Her23	Her24	Her25
1.55min : 129.102m/z	0	0	0	0	0	0	0	0	0	0	0	0	0	0	0	0	0	0	0	0	0	0	0	0	0
1.55min : 155.441m/z	0	0	0	0	0	0	0	0	0	0	0	0	0	0	0	0	0	0	0	0	0	0	0	0	0
1.55min : 636.281m/z	0	0	0	0	0	0	0	0	0	0	0	0	0	0	0	0	0	0	0	0	0	0	0	0	0
1.55min : 262.943m/z	0	0	0	0	0	0	0	0	0	0	0	0	0	0	0	0	0	0	0	0	0	0	8554.8	0	0
1.55min : 176.013m/z	0	0	0	13201	17642.3	0	29023.9	23437.5	0	22454.3	0	53972.7	0	0	0	0	0	0	0	0	30274.8	0	52715	13301.3	0
1.56min : 184.966m/z	0	0	0	0	0	0	0	0	0	0	0	0	0	0	0	0	0	0	0	0	0	0	0	0	0
1.56min : 184.970m/z	0	0	0	0	0	0	0	0	0	9429.03	0	0	0	0	0	0	18146.6	0	0	0	0	0	0	0	0
1.56min : 114.091m/z	0	0	0	0	0	0	0	0	0	0	0	0	0	0	0	0	0	0	0	0	0	0	0	0	0
1.56min : 148.019m/z	8803.41	0	0	0	7796.43	0	0	0	0	0	27044.8	0	16659.6	0	0	0	0	0	0	0	0	11432.9	0	0	0
1.56min : 478.325m/z	0	0	0	0	0	0	0	0	0	0	0	0	0	0	0	0	0	0	0	0	0	0	0	0	0
1.56min : 207.985m/z	0	0	0	0	0	0	0	0	0	0	0	0	0	0	0	0	0	0	0	0	0	0	0	0	0
1.56min : 143.118m/z	0	0	0	0	0	0	0	0	0	0	0	0	0	0	0	0	0	0	0	0	0	0	0	0	0
1.56min : 110.060m/z	0	0	0	0	0	0	0	0	0	0	0	0	0	0	0	0	0	0	0	0	0	0	0	0	0
1.56min : 234.953m/z	0	0	0	0	0	0	0	0	0	0	0	0	0	0	0	0	0	0	0	0	0	0	0	0	0
1.56min : 157.134m/z	0	0	0	0	0	0	0	0	0	0	0	0	0	0	0	0	0	0	0	0	0	0	0	0	0
1.57min : 112.076m/z	0	0	0	0	0	0	0	0	0	0	0	0	0	0	0	0	0	0	0	0	0	0	0	0	0
1.57min : 139.123m/z	0	0	0	0	0	0	0	0	0	0	0	0	0	0	0	0	0	0	0	0	0	0	0	0	0
1.57min : 252.961m/z	0	0	0	0	0	0	0	0	0	0	0	0	7458.06	0	0	0	0	4984.36	0	0	0	0	0	0	0
1.57min : 126.091m/z	0	0	0	0	0	0	0	0	0	0	0	0	0	0	0	0	0	0	0	0	0	0	0	0	0
1.57min : 118.086m/z	0	0	0	0	0	0	0	0	0	0	0	0	0	0	0	0	0	0	0	0	0	0	0	0	0
1.57min : 160.097m/z	0	0	0	0	0	0	0	0	0	0	0	0	0	0	0	0	0	0	0	0	0	0	0	0	0
1.57min : 142.086m/z	0	0	0	0	0	0	0	0	0	0	0	0	0	0	0	0	0	0	0	0	0	0	0	0	0
1.58min : 322.198m/z	0	0	0	0	0	0	0	0	0	0	0	0	0	0	0	0	0	0	0	0	0	0	0	0	0
1.58min : 502.235m/z	0	0	0	0	0	0	0	0	0	0	0	0	0	0	0	0	0	0	0	0	0	0	0	0	0
1.59min : 163.108m/z	0	0	0	0	0	0	0	0	0	0	0	0	0	0	0	0	0	0	0	0	0	0	0	0	0
1.59min : 267.141m/z	0	0	0	0	0	0	0	0	0	0	0	0	0	0	0	0	0	0	0	0	0	0	0	0	0
1.60min : 265.144m/z	0	0	0	0	0	0	0	0	0	0	0	0	0	0	0	0	0	0	0	0	0	0	0	0	0
1.60min : 485.259m/z	0	0	0	0	0	0	0	0	0	0	0	0	0	0	0	0	0	0	0	0	0	0	0	0	0
1.60min : 216.968m/z	0	0	0	0	0	0	0	0	0	0	0	0	0	0	0	0	0	0	6478.25	0	0	0	0	0	0
1.61min : 133.977m/z	0	0	0	0	0	0	0	0	0	0	0	0	0	0	0	0	0	0	0	0	0	0	0	0	0
1.61min : 124.076m/z	0	0	0	0	0	0	0	0	0	0	0	0	0	0	0	0	0	0	0	0	0	0	0	0	0
1.62min : 192.983m/z	0	0	0	0	0	0	0	0	0	0	0	0	0	0	0	0	0	0	0	0	0	0	0	0	0
1.62min : 188.974m/z	0	0	0	0	0	0	3338.46	0	0	0	0	0	0	0	10462	0	10578.6	0	0	4466.59	0	0	0	0	0
1.64min : 265.148m/z	0	0	0	0	0	0	0	0	0	0	0	0	0	0	0	0	0	0	0	0	0	0	0	0	0
1.64min : 227.961m/z	0	0	0	0	0	0	0	0	0	0	0	0	0	0	0	0	0	0	0	0	0	0	0	0	0
1.64min : 231.932m/z	0	0	0	0	0	0	0	0	0	0	0	0	0	0	0	0	0	0	0	0	0	0	0	0	0
1.65min : 204.968m/z	0	0	0	0	0	0	0	0	0	0	0	0	0	0	0	0	0	0	0	0	0	0	0	0	0
1.65min : 181.951m/z	0	0	0	0	0	0	0	0	0	0	0	0	0	0	0	0	0	0	0	0	0	0	0	0	0
1.65min : 174.974m/z	0	0	0	2048.79	0	0	0	0	0	0	0	0	0	0	0	0	0	0	0	0	0	0	0	0	0
1.66min : 160.971m/z	0	0	0	0	0	0	0	4582.44	0	0	0	0	0	4412.82	0	0	0	0	0	0	0	0	0	0	0
1.66min : 181.013m/z	0	0	0	0	0	0	0	0	0	0	0	0	0	0	0	0	0	0	0	0	0	0	0	0	0
1.66min : 125.002m/z	0	0	0	0	0	14771	0	0	0	0	55339.3	60787.9	0	17565.4	20251.6	10600.8	0	0	0	0	0	15212.9	0	0	0
1.66min : 254.951m/z	0	0	0	0	0	0	0	0	0	0	0	0	0	0	0	0	0	0	0	0	0	0	0	0	0
1.66min : 257.248m/z	0	0	0	0	0	0	0	0	0	0	0	0	0	0	0	0	0	0	0	0	0	0	0	0	0
1.67min : 248.004m/z	0	0	0	0	0	0	0	0	0	0	0	0	0	0	0	0	0	0	0	0	0	0	0	0	0
1.67min : 176.975m/z	0	0	0	0	0	0	0	0	0	0	0	0	0	0	0	0	0	0	0	0	0	0	0	0	0
1.67min : 112.112m/z	0	0	0	0	0	0	0	0	0	0	0	0	0	0	0	0	0	0	0	0	0	0	0	0	0
1.67min : 203.224m/z	0	0	0	0	0	0	0	0	0	0	0	0	0	0	0	0	0	17859.5	0	0	0	29819.3	0	0	17712.3
1.67min : 178.977m/z	0	0	0	0	0	0	0	0	0	0	0	0	0	0	0	0	0	0	0	3842.07	0	0	0	0	0
1.68min : 142.983m/z	0	0	0	1793.3	0	0	0	0	0	0	0	0	0	0	0	0	0	0	0	0	0	0	0	0	0
1.69min : 131.973m/z	12784.6	0	11406.4	0	0	0	0	0	0	0	0	0	21770.8	0	0	0	0	0	0	0	0	14951.5	0	0	0
1.71min : 177.979m/z	30992.5	0	0	0	0	30379.8	45494.4	48702.7	39704.6	0	19547.1	0	0	47809.8	39457.8	12111.7	41861.1	10116.5	118960	0	0	13848.6	0	49985.3	33935.9
1.71min : 162.007m/z	7116.53	36753.7	0	16213	22293.3	0	0	0	0	0	0	55673.1	39935.3	0	18155	31913.7	0	0	63334	0	29993.9	38445.4	0	61044.1	29465.7
1.73min : 261.958m/z	0	0	0	0	0	0	0	0	0	0	0	0	0	0	0	0	0	0	0	0	0	0	0	0	0
1.73min : 159.969m/z	0	21260.6	0	0	0	21044.3	123879	0	0	106984	173600	213361	107490	200811	25836.7	203414	191039	18663.8	345669	188632	27427.1	0	177009	0	144760
1.73min : 341.442m/z	0	0	0	0	0	0	0	0	0	0	0	0	0	0	0	0	0	0	0	0	0	0	0	0	0
1.73min : 411.416m/z	0	0	0	0	0	0	0	0	0	0	0	0	0	0	0	0	0	0	0	0	0	0	0	0	0
1.74min : 129.138m/z	0	0	0	0	0	8171.79	0	0	0	0	0	0	0	0	0	0	0	11543.1	0	0	0	23625.3	0	0	18815.6
1.74min : 223.483m/z	0	0	0	0	2838.49	0	0	0	0	0	0	0	0	0	0	0	0	0	0	0	0	0	0	0	0
1.74min : 390.427m/z	0	0	0	0	1284.73	0	0	0	0	0	0	0	0	0	0	0	0	0	0	0	0	0	0	0	0
1.75min : 357.187m/z	0	0	0	0	0	0	0	0	0	0	0	0	0	0	0	0	0	0	0	0	0	0	0	0	0
1.75min : 412.917m/z	0	0	0	0	0	0	0	0	0	0	0	0	0	0	0	0	0	0	0	0	0	0	0	0	0
1.75min : 506.877m/z	0	0	0	0	0	0	0	0	0	0	0	0	0	0	0	0	0	0	0	0	0	0	0	0	0
1.75min : 357.191m/z	0	0	0	0	0	0	0	0	0	0	0	0	0	0	0	0	0	0	0	0	0	0	0	0	0
1.75min : 232.962m/z	0	0	0	0	0	0	0	0	0	0	0	0	0	0	0	0	0	0	0	0	0	0	0	0	0
1.75min : 619.365m/z	0	0	0	0	0	0	0	0	0	0	0	0	0	0	0	0	0	0	0	0	0	0	0	0	0
1.75min : 327.904m/z	0	0	0	0	0	0	0	0	0	0	0	0	0	0	0	0	0	0	0	0	0	0	0	0	0
1.75min : 436.403m/z	0	0	0	0	0	0	0	0	0	0	0	0	0	0	0	0	0	0	0	0	0	0	0	0	0
1.75min : 445.404m/z	0	0	0	0	0	0	0	0	0	0	0	0	0	0	0	0	0	0	0	0	0	0	0	0	0
1.75min : 234.181m/z	0	0	0	0	0	0	0	0	0	0	0	0	0	0	0	0	0	0	0	0	0	0	0	0	0
1.75min : 456.900m/z	0	0	0	0	0	0	0	0	0	0	0	0	0	0	0	0	0	0	0	0	0	0	0	0	0
1.76min : 471.913m/z	0	0	0	0	0	0	0	0	0	0	0	0	0	0	0	3047.93	0	0	0	0	0	0	0	0	0
1.76min : 535.872m/z	0	0	0	0	0	0	0	0	0	0	0	0	0	0	0	0	0	0	0	0	0	0	0	0	0
1.76min : 151.506m/z	0	0	0	0	0	0	0	0	0	0	0	0	0	0	0	0	0	0	0	0	0	0	0	0	0
1.76min : 296.449m/z	0	0	0	0	0	0	0	0	0	0	0	0	0	0	0	0	0	0	0	0	0	0	0	0	0
1.76min : 406.407m/z	0	0	0	0	0	0	0	0	0	0	0	0	0	0	0	0	0	0	0	0	0	0	0	0	0
1.76min : 639.361m/z	0	0	0	0	0	0	0	0	0	0	0	0	0	0	0	0	0	0	0	0	0	0	0	0	0
1.76min : 484.391m/z	0	0	0	0	0	0	0	0	0	0	0	0	0	0	0	0	0	0	0	0	0	0	0	0	0
1.76min : 164.970m/z	0	0	0	0	0	0	0	0	0	0	0	0	0	0	0	0	0	0	0	0	0	0	0	0	0
1.76min : 250.973m/z	0	0	0	0	0	0	0	0	0	0	0	0	0	0	0	0	0	0	0	0	0	0	0	0	0
1.76min : 519.225m/z	0	0	0	0	0	0	0	0	0	0	0	0	0	0	0	0	0	0	0	0	0	0	0	0	0
1.76min : 529.369m/z	0	0	0	0	0	0	0	0	0	0	0	0	0	0	0	1245.78	0	0	0	0	0	0	0	0	0
1.76min : 466.890m/z	0	0	0	0	0	0	0	0	0	0	0	0	0	0	0	0	0	0	0	0	0	0	0	0	0
1.76min : 656.541m/z	0	0	0	0	0	0	0	0	0	0	0	0	0	0	0	0	0	0	0	0	0	0	0	0	0
1.76min : 492.387m/z	0	0	0	0	0	0	0	0	0	0	0	0	0	0	0	1988.17	0	0	0	0	0	0	0	0	0
1.76min : 459.390m/z	0	0	0	0	0	0	0	0	0	0	0	0	0	0	0	0	0	0	0	0	0	0	0	0	0
1.76min : 349.937m/z	0	0	0	0	0	0	0	0	0	0	0	0	0	0	0	0	0	0	0	0	0	0	0	0	0
1.76min : 424.417m/z	0	0	0	0	0	0	0	0	0	0	0	0	0	0	0	0	0	0	0	0	0	0	0	0	0
1.76min : 521.901m/z	0	0	0	0	0	0	0	0	0	0	0	0	0	0	0	0	0	0	0	0	0	0	0	0	0
1.76min : 490.899m/z	0	0	0	0	0	0	0	0	0	0	0	0	0	0	0	0	0	815.36	0	0	0	0	0	0	0
1.76min : 447.404m/z	0	0	0	0	0	0	0	0	0	0	0	0	0	0	0	0	0	0	0	0	0	0	0	0	0
1.76min : 523.896m/z	0	0	0	0	0	0	0	0	0	0	0	0	0	3138.33	0	0	0	0	0	0	0	0	0	0	0
1.76min : 272.957m/z	0	0	0	0	0	0	0	0	0	0	0	0	0	0	0	0	0	0	0	0	0	0	0	0	0
1.76min : 278.463m/z	0	0	0	0	3708.76	0	0	0	0	0	0	0	0	0	0	0	0	0	0	0	0	0	0	0	0
1.76min : 885.826m/z	0	0	0	0	0	0	0	0	0	0	0	0	0	1762.46	0	0	0	0	0	0	0	0	0	0	0
1.76min : 796.803m/z	0	0	0	0	0	0	0	0	0	0	0	0	0	0	0	0	0	0	0	0	0	0	0	0	0
1.76min : 542.911m/z	0	0	0	0	0	0	0	0	0	0	0	0	0	0	0	0	0	0	0	0	0	0	0	0	0
1.76min : 370.932m/z	0	0	0	0	0	0	0	0	0	0	0	0	0	0	0	0	0	0	0	0	0	0	0	0	0
1.76min : 707.347m/z	0	0	0	0	0	0	0	0	0	0	0	0	0	0	0	0	0	0	0	0	0	0	0	0	0
1.76min : 625.841m/z	0	0	0	0	0	0	0	0	0	0	0	0	0	0	0	0	0	0	0	851.45	0	0	0	0	0
1.76min : 328.989m/z	0	0	0	0	0	0	0	0	0	0	0	0	0	0	0	0	0	0	0	0	0	0	0	0	0
1.76min : 394.434m/z	0	0	0	0	0	0	0	0	0	0	0	0	0	0	0	0	0	0	0	0	0	0	0	0	0
1.76min : 523.387m/z	0	0	0	0	0	0	0	0	0	0	0	0	0	0	0	0	0	0	0	0	0	0	0	0	0
1.76min : 375.419m/z	0	0	0	0	0	0	0	0	0	0	0	0	0	0	0	0	0	0	0	0	0	0	0	0	0
1.76min : 342.442m/z	0	0	0	0	0	0	0	0	0	0	0	0	0	0	0	0	0	0	0	0	0	0	0	0	0
1.76min : 527.899m/z	0	0	0	0	0	0	0	0	0	0	0	0	0	0	0	4490.78	0	0	0	0	0	0	0	0	0
1.76min : 310.444m/z	0	0	0	0	0	0	0	0	0	0	0	0	0	0	0	0	0	0	0	0	0	0	0	0	0
1.76min : 233.022m/z	0	0	0	0	0	0	0	0	0	0	0	0	0	0	0	0	0	0	0	0	0	0	0	0	0
1.77min : 813.798m/z	0	0	0	0	0	0	0	0	0	0	0	0	0	0	0	0	0	0	0	0	0	0	0	0	0
1.77min : 566.871m/z	0	0	0	0	0	0	0	0	0	0	0	0	0	0	0	0	0	0	0	0	0	0	0	0	0
1.77min : 482.394m/z	0	0	0	0	819.02	0	0	0	0	0	0	0	0	0	0	0	0	0	0	0	0	0	0	0	0
1.77min : 380.433m/z	0	0	0	0	0	0	0	0	0	0	0	0	0	0	0	0	0	0	0	0	0	0	0	0	0
1.77min : 478.398m/z	0	0	0	0	0	0	0	0	0	0	0	0	0	0	0	2294.77	0	0	0	0	0	0	0	0	0
1.77min : 611.890m/z	0	0	0	0	0	0	0	0	0	0	0	0	0	0	0	0	0	0	0	0	0	0	0	0	0
1.77min : 351.436m/z	0	0	0	0	0	0	0	0	0	0	0	0	0	0	0	0	0	0	0	0	0	0	0	0	0
1.77min : 377.430m/z	0	0	0	0	0	0	0	0	0	0	0	0	0	0	0	0	0	0	0	0	0	0	0	0	0
1.77min : 473.919m/z	0	0	0	0	0	0	0	0	0	0	0	0	0	0	0	0	0	0	0	0	0	0	0	0	0
1.77min : 532.925m/z	0	0	0	0	0	0	0	0	0	0	0	0	0	0	0	0	0	0	0	0	0	0	0	0	0
1.77min : 613.193m/z	0	0	0	0	0	0	0	0	0	0	0	0	0	0	0	0	0	0	0	0	0	0	0	0	0
1.77min : 518.895m/z	0	0	0	0	0	0	0	0	0	0	0	0	0	0	0	0	0	0	0	0	0	0	0	0	0
1.77min : 268.965m/z	0	0	0	0	0	0	0	0	0	0	0	43188.3	6572.02	0	0	0	0	19796.5	0	0	0	0	0	0	0
1.77min : 261.000m/z	0	0	0	0	0	0	0	0	0	0	0	0	0	0	0	0	0	0	0	0	0	0	0	0	0
1.77min : 290.967m/z	0	0	0	0	3762.93	0	0	0	0	0	0	0	0	0	0	0	0	0	0	0	0	0	0	0	0
1.77min : 339.445m/z	0	0	0	0	0	1453.06	0	0	0	0	0	0	0	0	0	0	0	0	0	0	0	0	0	0	0
1.77min : 641.360m/z	0	0	0	0	0	0	0	0	0	0	0	0	0	1014.82	0	0	0	0	0	0	0	0	0	0	0
1.77min : 520.889m/z	0	0	0	0	0	0	0	0	0	0	0	0	0	0	0	0	0	0	0	0	0	0	0	0	0
1.77min : 446.934m/z	0	0	0	0	0	0	0	0	0	0	0	0	0	0	0	0	0	0	0	0	0	0	0	0	0
1.77min : 316.457m/z	0	0	0	0	0	0	0	0	0	0	0	0	0	0	2699.43	0	0	0	0	0	0	0	0	0	0
1.77min : 553.865m/z	0	0	0	0	0	0	0	0	0	0	0	0	0	0	0	0	0	0	0	0	0	0	0	0	0
1.77min : 677.348m/z	0	0	0	0	0	0	0	0	0	0	0	0	0	0	0	0	0	0	0	0	0	0	0	0	0
1.77min : 796.825m/z	0	0	0	0	0	0	0	0	0	0	0	0	0	0	0	0	0	0	0	1895.33	0	0	0	0	0
1.77min : 867.822m/z	0	0	0	0	0	0	0	0	0	0	0	0	0	0	0	0	0	0	0	0	0	0	0	0	0
1.77min : 457.900m/z	0	0	0	0	0	0	0	0	0	0	0	0	0	0	0	0	0	0	0	0	0	0	0	0	0
1.77min : 334.955m/z	0	0	0	0	0	0	0	0	0	0	0	0	0	0	0	0	0	0	0	0	0	0	0	0	0
1.77min : 579.874m/z	0	0	0	0	0	0	0	0	0	0	0	0	0	0	0	0	0	0	0	0	0	0	0	0	0
1.77min : 466.900m/z	0	0	0	0	0	0	0	0	0	0	0	0	0	0	0	0	0	0	0	0	0	0	0	0	0
1.77min : 664.839m/z	0	0	0	0	0	0	0	0	0	0	0	0	0	0	0	0	0	0	0	0	0	0	0	0	0
1.77min : 299.475m/z	0	0	0	0	0	0	0	0	0	0	0	0	0	0	0	0	0	0	0	0	0	0	0	0	0
1.77min : 470.395m/z	0	0	0	0	0	0	0	0	0	0	0	0	0	0	0	0	0	0	0	1794.91	0	0	0	0	0
1.77min : 489.394m/z	0	0	0	0	0	0	0	0	0	0	0	0	0	0	0	0	0	0	0	0	0	0	0	0	0
1.77min : 150.013m/z	0	7731.21	17394.8	0	0	0	15051.8	16815.4	17047.3	13755	52819.9	17417.6	12316.8	0	9259.54	12144.1	13038.2	0	43335	0	12960.3	0	49474.8	20219.7	0
1.77min : 411.913m/z	0	0	0	0	0	0	0	0	0	0	0	0	0	0	0	0	0	0	0	0	0	0	0	0	0
1.77min : 379.930m/z	0	0	0	0	0	0	0	0	0	0	0	0	0	0	0	0	0	0	0	0	0	0	0	0	0
1.77min : 664.859m/z	0	0	0	0	0	0	0	0	0	0	0	0	0	0	0	0	0	0	0	0	0	0	0	0	0
1.77min : 404.923m/z	0	0	0	0	0	0	0	0	0	0	0	0	0	0	0	0	0	0	0	0	0	0	0	0	0
1.77min : 505.883m/z	0	0	0	0	0	0	0	0	0	0	0	0	0	0	0	0	0	0	0	0	0	0	0	0	0
1.77min : 282.467m/z	0	0	0	0	0	0	0	0	0	0	0	0	0	0	0	0	0	0	0	0	0	0	0	0	0
1.77min : 528.886m/z	0	1982.95	0	0	0	0	0	0	0	0	0	0	0	0	0	0	0	0	0	0	0	0	0	0	0
1.77min : 260.921m/z	0	0	0	0	0	0	0	0	0	0	0	0	0	0	0	0	0	0	0	0	0	0	0	0	0
1.77min : 672.843m/z	0	0	0	0	0	0	0	0	0	0	0	0	0	0	0	0	0	0	0	0	0	0	0	0	0
1.77min : 460.888m/z	0	0	0	0	0	0	0	0	0	0	0	0	0	0	0	0	0	0	0	0	0	0	0	0	0
1.77min : 421.412m/z	0	0	0	0	0	0	0	0	0	0	0	0	0	0	0	0	0	0	0	0	0	0	0	0	0
1.77min : 678.837m/z	0	0	0	0	0	0	0	0	0	0	0	0	0	0	0	0	0	0	0	0	0	0	0	0	0
1.77min : 677.330m/z	0	0	0	0	0	0	0	0	0	0	0	0	0	0	0	0	0	0	0	0	0	0	0	0	0
1.77min : 560.890m/z	0	0	0	0	0	0	0	0	0	0	0	0	0	0	0	0	0	0	0	0	0	0	0	0	0
1.77min : 490.892m/z	0	0	0	0	0	0	0	0	0	0	0	0	0	0	0	0	0	0	0	0	0	0	0	0	0
1.77min : 269.170m/z	0	0	0	0	0	0	0	0	0	0	0	0	0	0	0	0	0	0	0	0	0	0	0	0	0
1.77min : 442.960m/z	0	0	0	0	0	0	0	0	0	0	0	0	0	0	0	0	0	0	0	0	0	0	0	0	0
1.77min : 320.955m/z	0	0	0	0	0	0	0	0	0	0	0	0	0	0	0	0	0	0	0	0	0	0	0	0	0
1.77min : 465.385m/z	0	0	0	0	0	0	0	0	0	0	0	0	0	0	0	0	0	0	0	0	0	0	0	0	0
1.77min : 435.391m/z	0	0	0	0	0	0	0	0	0	0	0	0	0	0	0	0	0	0	0	0	0	0	0	0	0
1.77min : 530.884m/z	0	0	0	0	0	0	0	0	0	0	0	0	0	0	0	0	0	0	0	0	0	0	0	0	0
1.77min : 374.432m/z	0	0	0	0	0	0	0	0	0	0	0	0	0	0	0	0	0	0	0	0	0	0	0	0	0
1.77min : 200.991m/z	0	29669.1	0	0	0	34559.2	0	52592.2	35280	47373.5	90478.4	103359	45590.9	0	37372.2	39908.8	51800.4	23606.1	95683.9	0	0	0	0	25804.4	49106
1.77min : 278.964m/z	0	0	0	0	0	0	0	0	0	0	0	0	0	0	0	0	0	0	0	0	0	0	0	0	0
1.77min : 549.892m/z	0	0	0	0	0	0	0	0	0	0	0	0	0	0	0	0	0	2202.1	0	0	0	0	0	0	0
1.77min : 328.986m/z	0	0	0	0	0	0	0	0	0	0	0	0	0	0	0	0	0	0	0	0	0	0	0	0	0
1.78min : 432.408m/z	0	0	0	0	0	0	0	0	0	0	0	0	0	0	0	0	0	0	0	0	0	0	0	0	0
1.78min : 469.400m/z	0	0	0	0	1052.18	0	0	0	0	0	0	0	0	0	0	0	0	0	0	0	0	0	0	0	0
1.78min : 181.490m/z	0	0	0	0	0	0	0	0	0	0	0	0	0	0	0	0	0	0	0	0	0	0	0	0	0
1.78min : 437.394m/z	0	0	0	0	0	0	0	0	0	0	0	0	0	0	0	0	0	0	0	0	0	0	0	0	1119.39
1.78min : 632.374m/z	0	0	0	0	0	0	0	0	0	0	0	0	0	0	0	0	0	0	0	0	0	0	0	0	0
1.78min : 514.917m/z	0	0	0	0	0	0	0	0	0	0	0	0	0	0	0	0	0	0	0	0	0	0	0	0	0
1.78min : 526.891m/z	0	0	0	0	0	0	0	0	0	0	0	0	0	0	0	0	0	0	0	0	0	0	0	0	0
1.78min : 276.471m/z	0	0	0	0	0	0	0	0	0	0	0	0	0	0	0	2335.8	0	0	0	0	0	0	0	0	0
1.78min : 241.994m/z	0	0	0	0	0	0	0	0	0	0	0	0	0	0	0	0	0	0	0	0	0	0	0	0	0
1.78min : 297.454m/z	0	0	0	0	0	0	0	0	0	0	0	0	0	0	0	0	0	1265.85	0	0	0	0	0	0	0
1.78min : 485.893m/z	0	0	0	0	0	0	0	0	0	0	0	0	0	0	0	0	0	0	0	0	0	0	0	0	0
1.78min : 323.973m/z	0	0	0	0	0	0	0	0	0	0	0	0	0	0	0	0	0	0	0	0	0	0	0	0	0
1.78min : 536.376m/z	0	0	0	0	0	0	0	0	0	0	0	0	0	0	0	0	0	0	0	0	0	0	0	0	0
1.78min : 457.396m/z	0	0	0	0	0	0	0	0	0	0	0	0	0	0	0	0	0	0	0	0	0	0	0	0	0
1.78min : 315.956m/z	0	0	0	0	0	0	0	0	0	0	0	0	0	5979.19	0	0	0	0	0	0	0	0	0	0	0
1.78min : 260.957m/z	0	0	0	0	0	0	0	0	0	3792.85	12785.1	0	0	0	0	0	0	0	0	0	0	0	6946.83	0	0
1.78min : 328.939m/z	0	0	0	0	0	0	0	0	0	0	0	0	0	0	0	0	0	0	0	0	0	0	0	0	0
1.78min : 448.933m/z	0	0	0	0	0	0	0	0	0	0	0	0	0	0	0	0	0	0	0	0	0	0	0	0	0
1.78min : 546.889m/z	0	0	0	0	0	0	0	0	0	0	0	0	0	0	0	0	0	0	3350.31	0	0	0	0	0	0
1.78min : 658.879m/z	0	0	0	0	0	0	0	0	0	0	0	0	0	0	0	0	0	0	0	0	0	0	0	0	0
1.78min : 546.893m/z	0	2434.06	0	0	0	0	0	0	0	0	0	0	0	0	0	0	0	0	0	0	0	0	0	0	0
1.78min : 455.917m/z	0	0	0	0	0	2431.14	0	0	0	0	0	0	0	0	0	0	0	0	0	0	0	0	0	0	0
1.78min : 478.886m/z	0	0	0	0	0	0	0	0	0	0	0	0	0	0	0	0	0	0	0	0	0	0	0	0	0
1.78min : 647.858m/z	0	0	0	0	0	0	0	0	0	0	0	0	0	0	0	0	0	0	0	0	0	0	0	0	0
1.78min : 358.446m/z	0	0	0	0	0	0	0	0	0	0	0	0	0	0	0	0	0	0	0	0	0	0	0	0	0
1.78min : 819.184m/z	0	0	0	0	0	0	0	0	0	0	0	0	0	0	0	0	0	0	0	0	0	0	0	0	0
1.78min : 558.381m/z	0	1184.59	0	0	0	0	0	0	0	0	0	0	0	0	0	0	0	0	0	0	0	0	0	0	0
1.78min : 640.870m/z	0	0	0	0	0	0	0	0	0	0	0	0	0	0	0	0	0	0	0	0	0	0	0	0	0
1.78min : 673.856m/z	0	0	0	0	0	0	0	0	0	0	0	0	0	0	0	0	0	0	0	0	0	0	0	0	0
1.78min : 494.880m/z	0	0	0	0	0	0	0	0	0	0	0	0	0	0	0	0	0	0	0	0	0	0	0	0	0
1.78min : 320.952m/z	0	0	0	0	0	0	0	0	0	0	0	0	0	0	0	0	0	0	0	0	0	0	0	0	0
1.78min : 670.837m/z	0	0	0	0	0	0	0	0	0	0	0	0	0	0	0	0	0	0	0	0	0	0	0	0	0
1.78min : 375.924m/z	0	2119.09	0	0	0	0	0	0	0	0	0	0	0	0	0	0	0	0	0	0	0	0	0	0	0
1.78min : 732.825m/z	0	0	0	0	0	0	0	0	0	0	0	0	0	0	0	0	0	0	0	0	0	0	0	0	0
1.78min : 683.842m/z	0	0	0	0	0	0	0	0	0	0	0	0	0	0	0	0	0	0	0	0	0	0	0	0	0
1.78min : 605.373m/z	0	0	0	0	0	0	0	0	0	0	0	0	0	0	0	0	0	0	0	0	0	0	0	0	0
1.78min : 519.376m/z	0	0	0	0	0	0	0	0	0	0	0	0	0	0	0	0	0	0	0	0	0	0	0	0	0
1.78min : 400.939m/z	0	0	0	0	0	0	0	0	0	0	0	0	0	0	0	0	0	0	0	0	0	0	0	0	0
1.78min : 167.030m/z	0	0	0	0	0	0	0	0	0	0	0	0	0	0	0	0	0	0	0	0	0	0	0	0	0
1.78min : 505.386m/z	0	0	0	0	0	0	0	0	0	0	0	0	0	0	0	0	0	0	0	0	0	0	0	0	0
1.78min : 371.014m/z	0	0	0	0	2313.24	0	0	0	0	0	0	0	0	0	0	2391.46	0	0	0	0	0	0	0	0	0
1.78min : 781.807m/z	0	0	0	0	0	0	0	0	0	0	0	0	0	0	0	0	0	0	0	0	0	0	0	0	0
1.78min : 528.880m/z	0	0	0	0	0	0	0	0	0	0	0	0	0	0	0	0	0	0	0	0	0	0	0	0	0
1.78min : 309.983m/z	0	0	0	0	0	0	0	0	0	0	0	0	0	0	0	0	0	0	0	0	0	0	0	0	0
1.78min : 630.892m/z	0	0	0	0	0	0	0	0	0	0	0	0	0	0	0	0	0	0	0	0	0	0	0	0	0
1.78min : 732.840m/z	0	0	0	0	0	0	0	0	0	0	0	0	0	0	0	1090.58	0	0	0	0	0	0	0	0	0
1.78min : 916.330m/z	0	0	0	0	408.54	0	0	0	0	0	0	0	0	0	0	0	0	0	0	0	0	0	0	0	0
1.78min : 374.423m/z	0	0	0	0	0	0	0	0	0	0	0	0	0	0	0	0	0	0	0	0	0	0	0	0	0
1.78min : 348.945m/z	0	0	0	0	0	0	0	0	0	0	0	0	0	0	0	0	0	0	0	0	0	0	0	0	0
1.78min : 331.440m/z	0	0	0	0	0	0	0	0	0	0	0	0	0	0	0	0	0	0	0	0	0	0	0	0	0
1.78min : 355.971m/z	0	0	0	0	0	0	0	0	0	0	0	0	0	0	0	0	0	0	0	0	0	0	0	0	0
1.78min : 416.427m/z	0	0	0	0	0	0	0	0	0	0	0	0	0	0	0	0	0	0	0	0	0	0	0	0	0
1.78min : 866.827m/z	0	0	0	0	0	0	0	0	0	0	0	0	0	2775.84	0	0	0	0	0	0	0	0	0	0	0
1.78min : 629.901m/z	0	0	0	0	0	0	0	0	0	0	0	0	0	0	0	0	0	0	0	0	0	0	0	0	0
1.78min : 448.406m/z	0	0	0	0	0	0	0	0	0	0	0	0	0	0	0	0	0	0	0	0	0	0	0	0	0
1.78min : 437.910m/z	0	0	0	0	0	0	0	0	0	0	0	0	0	0	0	0	0	0	0	0	0	911.4	0	0	0
1.78min : 364.928m/z	0	0	0	0	0	0	0	0	0	0	0	0	0	0	0	0	0	0	0	0	0	0	0	0	0
1.78min : 476.868m/z	0	0	0	0	0	0	0	0	0	0	0	0	0	0	0	0	0	0	0	0	0	0	0	0	0
1.78min : 640.894m/z	0	0	0	0	0	0	0	0	0	0	0	0	0	0	0	0	0	0	0	0	0	0	0	0	0
1.78min : 643.877m/z	0	0	0	0	0	0	0	0	0	0	0	0	0	0	0	0	0	0	0	0	0	0	0	0	0
1.78min : 945.134m/z	0	0	0	0	0	0	0	0	0	0	0	0	0	0	0	0	0	0	0	0	0	0	0	0	0
1.78min : 622.879m/z	0	0	0	0	0	0	0	0	0	0	0	0	0	0	0	0	0	0	0	0	0	0	0	0	0
1.78min : 604.888m/z	0	0	0	0	0	0	0	0	0	0	0	0	0	0	0	0	0	0	0	0	0	0	0	0	0
1.78min : 694.354m/z	0	0	0	0	0	0	0	0	0	0	0	0	0	0	0	0	0	894.38	0	0	0	0	0	0	0
1.78min : 826.837m/z	0	0	0	0	0	0	0	0	0	0	0	0	0	0	0	0	0	786.74	0	0	0	0	0	0	0
1.78min : 218.984m/z	0	0	0	0	0	844201	0	0	0	0	0	0	0	0	0	0	0	0	0	0	0	0	17116.7	0	0
1.78min : 529.890m/z	0	0	0	0	0	0	0	0	0	0	0	0	0	0	0	0	0	0	0	1881.41	0	0	0	0	0
1.78min : 396.419m/z	0	0	0	0	0	0	0	0	0	0	0	0	0	0	0	0	0	0	0	0	0	0	0	0	0
1.78min : 433.917m/z	0	0	0	0	0	0	0	0	0	0	0	0	0	0	0	0	0	0	0	0	0	0	0	0	0
1.78min : 586.337m/z	0	0	0	0	0	0	0	0	0	0	0	0	0	0	0	0	0	0	0	0	0	0	0	0	0
1.78min : 270.955m/z	0	0	0	0	0	0	0	0	0	0	0	0	0	0	0	0	0	0	0	0	0	0	0	0	0
1.78min : 214.017m/z	0	0	0	0	0	0	0	0	0	0	0	0	0	0	0	0	0	0	0	0	0	0	0	0	0
1.78min : 636.368m/z	0	0	0	0	0	0	0	0	0	0	0	0	0	0	0	0	0	0	0	0	0	0	0	0	0
1.78min : 311.989m/z	0	0	0	0	0	0	0	0	0	0	0	0	0	0	0	0	0	0	0	0	0	0	0	0	0
1.78min : 526.895m/z	0	0	0	0	0	0	0	0	0	0	0	0	0	0	0	0	0	0	0	0	0	0	0	0	0
1.78min : 788.846m/z	0	0	0	0	0	0	0	0	0	0	0	0	0	0	0	0	0	0	0	0	0	0	0	0	0
1.78min : 570.880m/z	0	0	0	0	0	0	0	0	0	0	0	0	0	0	0	0	0	0	1131.08	0	0	0	0	0	0
1.78min : 799.806m/z	0	0	0	0	0	0	0	0	0	0	0	0	0	0	0	0	0	0	0	0	0	0	0	0	0
1.78min : 529.886m/z	0	0	0	0	0	0	0	0	0	0	0	0	0	0	0	0	0	0	0	0	0	0	0	0	0
1.78min : 400.413m/z	0	0	0	0	0	0	0	0	0	0	0	0	0	0	0	0	0	0	0	0	0	0	0	0	0
1.78min : 169.960m/z	0	0	0	0	0	0	0	0	0	0	0	16550	0	0	0	0	0	4251.65	0	0	0	0	0	0	0
1.78min : 440.925m/z	0	0	0	0	0	0	0	0	0	0	0	0	0	0	0	0	0	932.07	0	0	0	0	0	0	0
1.78min : 776.839m/z	0	0	0	0	0	0	0	0	0	0	0	0	0	0	0	0	0	0	0	0	0	0	0	0	0
1.78min : 658.886m/z	0	0	0	0	0	0	0	0	0	0	0	0	0	0	0	0	0	0	0	0	0	0	0	0	0
1.78min : 241.999m/z	0	0	0	0	0	0	0	0	14066.8	0	184483	0	22164.1	0	0	0	0	0	0	0	0	0	0	0	0
1.78min : 243.994m/z	0	0	0	0	0	0	0	0	0	0	0	0	0	0	0	0	0	0	0	0	91777.1	0	0	0	0
1.78min : 754.175m/z	0	0	0	0	0	0	0	0	0	0	0	0	0	1434.68	0	0	0	0	0	0	0	0	0	0	0
1.78min : 428.929m/z	0	0	0	0	0	0	0	0	0	0	0	0	0	0	0	0	0	0	0	0	0	2008.72	0	0	0
1.78min : 623.374m/z	0	0	0	0	0	0	0	0	0	0	0	0	0	0	0	0	0	0	0	0	0	0	0	0	0
1.78min : 524.909m/z	0	0	0	0	0	0	0	0	0	0	0	0	0	0	0	0	0	0	0	0	0	0	0	0	0
1.78min : 833.807m/z	0	0	0	0	0	0	0	0	0	0	0	0	0	0	0	0	0	0	0	0	0	0	0	0	0
1.78min : 479.902m/z	0	0	0	0	0	0	0	0	0	0	0	0	0	0	0	0	0	0	0	0	0	0	0	0	0
1.78min : 802.816m/z	0	1140.4	0	0	0	0	0	0	0	0	0	0	0	0	0	0	0	0	0	0	0	0	0	0	0
1.78min : 756.834m/z	0	0	0	0	0	0	0	0	0	0	0	0	0	0	0	0	0	0	0	0	0	0	0	0	0
1.78min : 653.381m/z	0	0	0	0	0	0	0	0	0	0	0	0	0	0	0	0	0	0	0	0	0	0	0	0	0
1.78min : 740.524m/z	0	0	0	0	0	0	0	0	0	0	0	0	0	0	0	0	0	0	0	0	0	0	0	0	0
1.78min : 423.953m/z	0	3583.11	0	0	0	0	3584.89	0	0	0	0	0	0	0	0	4528.92	0	0	0	4542.98	0	0	0	0	0
1.78min : 547.888m/z	0	0	0	0	0	0	0	0	0	0	0	0	0	0	0	0	0	0	0	0	0	0	0	0	2404.41
1.78min : 562.912m/z	0	0	0	0	0	0	0	0	0	0	0	0	0	0	0	0	0	0	0	0	0	0	0	0	0
1.78min : 706.863m/z	0	0	0	0	0	0	0	0	0	0	0	0	0	0	0	2182.11	0	0	0	0	0	0	0	0	0
1.78min : 535.879m/z	0	0	0	0	0	0	0	0	0	0	0	0	0	0	0	0	0	0	0	0	0	0	0	0	926.73
1.78min : 484.892m/z	0	0	0	0	0	0	0	0	0	0	0	0	0	0	0	0	0	0	0	0	0	0	0	0	0
1.78min : 684.838m/z	0	0	0	0	0	0	0	0	0	0	0	0	0	0	0	0	0	0	0	0	0	0	0	0	0
1.78min : 817.827m/z	0	0	0	0	0	0	0	0	0	0	0	0	0	0	0	0	0	0	0	0	0	0	0	0	0
1.78min : 590.867m/z	0	0	0	0	0	0	0	0	0	0	0	0	0	0	0	0	0	0	0	0	0	0	0	0	0
1.78min : 466.895m/z	0	0	0	0	0	0	0	0	0	0	0	0	0	0	0	0	0	0	0	0	0	0	0	0	0
1.78min : 337.924m/z	0	0	0	0	0	0	0	0	0	0	0	0	0	0	0	0	0	0	0	0	0	0	0	0	0
1.78min : 452.913m/z	0	0	0	0	0	0	0	0	0	0	0	0	0	0	0	0	0	0	0	0	5761.52	0	0	0	0
1.78min : 677.848m/z	0	0	0	0	0	0	0	0	0	0	0	0	0	0	0	0	0	1098.66	0	0	0	0	0	0	0
1.78min : 220.978m/z	0	0	0	0	0	0	0	0	0	0	0	0	0	0	0	0	0	0	0	0	133000	0	0	0	0
1.78min : 706.852m/z	0	0	0	0	0	0	0	0	0	0	0	0	0	0	0	0	0	0	0	0	0	0	0	0	0
1.78min : 266.016m/z	0	0	0	0	0	0	0	0	0	0	0	0	0	0	0	0	0	0	0	0	0	0	0	0	0
1.78min : 196.012m/z	0	0	0	0	0	0	0	0	0	0	16894.5	0	0	0	0	0	0	0	0	0	0	0	0	0	0
1.78min : 599.856m/z	0	0	0	0	0	0	0	0	0	0	0	0	0	0	0	0	0	0	0	0	0	0	0	0	0
1.78min : 462.925m/z	0	0	0	0	0	0	0	0	0	0	0	0	0	0	0	0	0	0	0	0	0	0	0	0	0
1.78min : 709.868m/z	0	0	0	0	0	0	0	0	0	0	0	0	0	0	0	0	0	0	0	841.53	0	0	0	0	0
1.78min : 595.363m/z	0	0	0	0	0	0	0	0	0	0	0	0	0	1639.59	0	0	0	0	0	0	0	0	0	0	0
1.78min : 685.348m/z	0	0	0	0	0	0	0	0	0	0	0	0	0	0	0	0	0	0	0	0	0	0	0	0	0
1.78min : 453.921m/z	0	0	0	0	0	0	0	0	0	0	0	0	0	0	0	0	0	0	0	6236.9	0	2315.79	0	0	0
1.78min : 521.897m/z	0	0	0	0	0	0	0	0	0	0	0	0	0	0	0	0	0	0	0	0	0	0	0	0	0
1.78min : 337.434m/z	0	0	0	0	0	0	0	0	0	0	0	0	0	0	0	0	0	0	0	0	0	0	0	0	0
1.78min : 605.857m/z	0	0	0	0	0	0	0	0	0	0	0	0	0	0	0	0	0	0	0	0	0	0	0	0	0
1.78min : 850.826m/z	0	0	0	0	0	0	0	0	0	0	0	0	0	1489.8	0	0	0	0	0	0	0	0	0	0	0
1.78min : 303.023m/z	0	0	0	0	0	0	0	0	0	0	0	0	0	0	0	0	0	0	0	0	0	0	0	0	0
1.78min : 478.890m/z	0	0	0	0	0	0	0	0	0	0	0	0	0	0	0	0	0	0	0	0	0	0	0	0	1541.81
1.78min : 454.912m/z	0	0	0	0	0	0	0	0	0	0	0	0	0	0	0	0	0	0	0	0	0	0	0	0	0
1.78min : 263.000m/z	0	0	0	0	0	0	0	0	0	0	0	0	0	0	0	0	0	0	0	0	19539.3	0	0	0	0
1.78min : 292.956m/z	0	0	0	0	9433.85	0	0	0	0	0	0	0	0	0	0	0	0	6373.68	0	0	0	0	0	0	0
1.78min : 678.190m/z	0	0	0	0	0	0	0	0	0	0	0	0	0	871.87	0	0	0	0	0	0	0	0	0	0	0
1.78min : 306.961m/z	0	0	0	0	0	0	0	0	0	0	0	0	0	0	0	0	0	0	14211.9	0	4229.05	0	0	0	0
1.78min : 513.386m/z	0	0	0	0	0	0	0	0	0	0	0	0	0	0	0	0	0	0	0	0	0	0	0	0	0
1.78min : 641.883m/z	0	0	1065	0	0	0	0	0	0	0	0	0	0	0	0	0	0	0	0	0	0	0	0	0	0
1.78min : 286.975m/z	0	0	0	0	0	0	0	0	0	0	0	0	0	0	0	0	0	0	0	0	0	0	0	0	0
1.78min : 520.379m/z	0	0	0	0	0	0	0	0	0	0	0	0	0	0	0	0	0	0	0	0	0	0	0	0	0
1.78min : 490.397m/z	0	0	0	0	0	0	0	0	0	0	0	0	0	0	0	0	0	0	0	0	0	0	0	0	0
1.78min : 672.859m/z	0	0	0	0	0	0	0	0	0	0	0	0	0	0	0	0	0	0	0	0	0	0	0	0	0
1.78min : 563.929m/z	0	0	0	0	0	0	0	0	0	0	0	0	0	0	0	0	0	0	0	0	0	0	0	0	0
1.78min : 493.871m/z	0	0	0	0	0	0	0	0	0	0	0	0	0	0	0	0	0	0	0	0	0	0	0	0	0
1.78min : 967.800m/z	0	0	0	0	0	0	0	0	0	0	0	0	0	1251.29	0	0	0	0	0	0	0	0	0	0	0
1.78min : 473.399m/z	0	0	0	0	0	0	0	0	0	0	0	0	0	0	0	0	0	0	0	0	0	0	0	0	0
1.78min : 778.345m/z	0	0	0	0	0	0	0	0	0	0	0	0	0	0	0	0	0	0	0	0	0	0	0	0	0
1.78min : 307.961m/z	0	0	0	0	0	0	0	0	0	0	0	0	0	0	0	0	0	0	0	0	0	0	0	0	0
1.78min : 270.961m/z	0	0	10836.3	0	8710.41	0	0	0	0	0	0	21084.1	0	0	0	19192.3	0	0	30375.5	0	0	0	0	0	0
1.78min : 291.466m/z	0	0	0	0	0	0	0	0	0	0	0	0	0	0	0	0	0	0	0	0	0	0	0	0	0
1.78min : 536.876m/z	0	0	0	0	0	0	0	0	0	0	0	0	0	0	0	0	0	0	0	0	0	0	0	0	0
1.78min : 436.900m/z	0	0	0	0	0	0	0	0	0	0	0	0	0	0	0	0	0	0	0	0	0	0	0	0	0
1.78min : 706.204m/z	0	0	0	0	0	0	0	0	0	0	0	0	0	0	0	0	0	0	0	0	0	0	0	0	0
1.78min : 478.905m/z	0	0	0	0	0	0	0	0	0	0	0	0	0	0	0	0	0	0	0	0	0	0	0	0	0
1.79min : 886.336m/z	0	0	0	0	0	0	0	0	0	0	0	0	0	0	0	0	0	0	0	0	0	0	0	0	0
1.79min : 199.491m/z	0	0	0	0	0	0	0	0	0	0	0	0	0	0	0	0	0	0	0	0	0	0	0	0	0
1.79min : 183.981m/z	0	0	0	0	0	0	0	0	0	0	0	0	0	0	0	0	0	0	15841.6	0	0	0	0	0	0
1.79min : 440.405m/z	0	0	0	0	0	0	0	0	0	0	0	0	0	0	0	0	0	0	0	0	0	0	0	0	0
1.79min : 602.859m/z	0	0	0	0	0	0	0	0	0	0	0	0	0	0	0	0	0	0	0	0	0	0	0	0	0
1.79min : 277.963m/z	0	3630.51	0	0	5093.87	0	0	0	0	0	0	0	0	0	0	0	0	0	0	0	0	0	0	0	0
1.79min : 657.370m/z	0	0	0	0	0	0	0	0	0	0	0	0	0	0	0	0	0	0	0	0	0	0	0	0	0
1.79min : 801.169m/z	0	0	0	0	0	0	0	0	0	0	0	0	0	871.41	0	0	0	0	0	0	0	0	0	0	0
1.79min : 734.202m/z	0	0	0	0	0	0	0	0	0	0	0	0	0	0	0	0	0	0	0	0	0	0	0	0	0
1.79min : 762.841m/z	0	0	0	0	0	0	0	0	0	0	0	0	0	0	0	0	0	0	0	0	0	0	0	0	0
1.79min : 165.035m/z	47603.4	55133.6	81132.2	36735.3	100731	82633.9	78517.5	93778.1	46501.8	55379.2	76978.6	146082	34279.2	70233.7	84055.7	73308.5	94071.7	58768.6	125895	71096.1	59756	60141.1	28426.8	25456.7	58996.2
1.79min : 320.947m/z	0	0	0	0	0	0	0	0	0	0	0	0	0	0	0	0	0	0	0	0	0	0	0	0	0
1.79min : 640.353m/z	0	0	0	0	0	0	0	0	0	0	0	0	0	0	0	0	0	0	0	0	0	0	0	0	0
1.79min : 350.940m/z	0	0	0	0	0	0	0	0	0	0	0	0	0	0	0	0	0	0	0	0	0	0	0	0	0
1.79min : 699.878m/z	0	0	0	0	0	0	0	0	0	0	0	0	0	0	0	0	0	0	0	0	0	0	0	0	0
1.79min : 671.837m/z	0	1033.63	0	0	0	0	0	0	0	0	0	0	0	0	0	0	0	0	0	0	0	0	0	0	0
1.79min : 571.863m/z	0	0	0	0	0	0	0	0	0	0	0	0	0	0	0	0	0	0	0	0	0	0	0	0	0
1.79min : 462.913m/z	0	0	0	0	0	0	0	0	0	0	0	0	0	0	0	0	0	0	0	0	0	0	0	0	0
1.79min : 768.829m/z	0	0	0	0	0	0	0	0	0	0	0	0	0	0	0	0	0	0	0	0	0	0	0	0	0
1.79min : 337.430m/z	0	0	0	0	0	0	0	0	0	0	0	0	0	0	0	0	0	0	0	0	0	0	0	0	0
1.79min : 494.382m/z	0	0	0	0	0	0	0	0	0	0	0	0	0	0	0	0	0	0	0	0	0	0	0	0	0
1.79min : 560.920m/z	0	0	0	0	0	0	0	0	0	0	0	0	0	0	0	0	0	0	0	0	0	0	0	0	0
1.79min : 273.945m/z	0	0	0	0	0	0	0	0	0	0	0	0	0	0	0	0	0	0	0	0	0	0	0	0	0
1.79min : 334.959m/z	0	0	0	0	0	0	0	0	0	0	0	0	0	0	0	0	0	0	31720.4	0	12896.6	0	0	0	0
1.79min : 558.877m/z	0	0	0	0	0	0	0	0	0	0	0	0	0	0	0	0	0	0	0	0	0	0	0	0	0
1.79min : 377.421m/z	0	0	0	0	0	0	0	0	0	0	0	0	0	0	0	0	0	0	0	0	0	0	0	0	0
1.79min : 882.822m/z	0	0	0	0	0	0	0	0	0	0	0	0	0	0	0	0	0	0	0	0	0	0	0	0	0
1.79min : 147.030m/z	200933	147027	134822	119162	222602	175576	197663	164369	52596.9	139016	225431	226142	69366.3	0	0	205306	0	159449	350767	170046	167140	132234	54266.1	38664.3	0
1.79min : 870.834m/z	0	0	0	0	0	0	0	0	0	0	0	0	0	2630.17	0	0	0	0	0	0	0	0	0	0	0
1.79min : 492.955m/z	0	0	0	0	0	0	0	0	0	0	0	0	0	0	0	0	0	0	0	0	0	0	0	0	0
1.79min : 141.502m/z	0	0	0	0	0	0	0	0	0	0	0	0	0	0	0	0	0	0	0	0	0	0	0	0	0
1.79min : 255.939m/z	0	2637.64	0	0	0	0	0	0	0	0	0	0	0	7453.38	0	0	0	0	0	0	0	0	0	0	0
1.79min : 404.426m/z	0	0	0	0	0	0	0	0	0	0	0	0	0	0	0	0	0	0	0	0	0	0	0	0	0
1.79min : 684.845m/z	0	0	0	0	0	0	0	0	0	0	0	0	0	0	0	0	0	0	0	0	0	0	0	0	0
1.79min : 538.372m/z	0	0	0	0	0	0	1222.26	0	0	0	0	0	0	0	0	0	0	0	0	0	0	0	0	0	0
1.79min : 332.963m/z	0	0	0	0	0	0	0	0	0	0	0	0	0	0	0	0	0	0	0	0	0	0	0	0	0
1.79min : 314.958m/z	0	0	0	0	0	0	0	0	0	0	0	0	0	0	0	0	0	0	0	0	0	0	0	0	0
1.79min : 630.908m/z	0	0	0	0	0	0	0	0	0	0	0	0	0	0	0	0	0	0	0	0	0	0	0	0	0
1.79min : 593.868m/z	0	0	0	0	0	0	0	0	0	0	0	0	0	0	0	0	0	0	0	0	0	0	0	0	0
1.79min : 320.961m/z	0	0	0	0	0	0	0	0	0	0	0	0	0	0	0	0	0	0	0	0	0	0	0	0	0
1.79min : 364.923m/z	0	0	0	0	0	0	0	0	0	0	0	0	0	0	0	0	0	0	0	0	0	0	0	0	0
1.79min : 793.166m/z	0	0	0	0	0	0	0	0	0	0	0	0	0	0	0	0	0	0	0	0	0	0	0	0	0
1.79min : 552.935m/z	0	0	0	0	0	0	0	0	0	0	0	0	0	5364.5	0	0	0	0	0	0	0	0	0	0	0
1.79min : 520.910m/z	0	0	0	0	0	0	0	0	0	0	0	0	0	0	0	0	0	0	0	0	0	0	0	0	0
1.79min : 398.915m/z	0	0	0	0	0	0	0	0	0	0	0	0	0	0	0	0	0	0	0	0	0	0	0	0	0
1.79min : 534.933m/z	0	0	0	0	0	0	0	0	0	0	0	0	0	0	0	0	0	0	0	0	0	0	0	0	0
1.79min : 834.818m/z	0	0	0	0	0	0	0	0	0	0	0	0	0	2060.11	0	0	0	0	0	0	0	0	0	0	0
1.79min : 560.924m/z	0	0	0	0	0	0	0	0	0	0	0	0	0	0	0	0	0	0	0	0	0	0	0	0	0
1.79min : 371.439m/z	0	0	0	0	0	0	0	0	0	0	0	0	0	0	0	0	0	0	0	0	0	0	0	0	0
1.79min : 331.449m/z	0	0	0	0	0	0	0	0	0	0	0	0	0	0	0	0	0	0	0	0	0	0	0	0	0
1.79min : 615.879m/z	0	0	0	0	0	0	0	0	0	0	0	0	0	0	0	0	0	0	0	0	0	0	0	0	0
1.79min : 783.842m/z	0	0	0	0	0	0	0	0	0	0	0	0	0	0	0	0	0	0	0	0	0	0	0	0	0
1.79min : 598.848m/z	0	0	0	0	0	0	0	0	0	0	0	0	0	0	0	0	0	0	0	0	0	0	0	0	0
1.79min : 325.459m/z	0	0	0	0	0	0	0	0	0	0	0	0	0	0	0	0	0	0	0	0	0	0	0	0	0
1.79min : 153.008m/z	0	0	0	0	8660.48	8471.52	0	12057.7	0	11628.3	0	13236.7	0	11916.5	10549.7	12566	12402.3	6044.87	0	0	14435	0	0	0	0
1.79min : 618.876m/z	0	0	0	0	0	0	0	0	0	0	0	0	0	0	0	0	0	0	0	0	0	0	0	0	0
1.79min : 627.861m/z	0	0	0	0	0	0	0	0	0	0	0	0	0	0	0	0	0	0	0	0	0	0	0	0	0
1.79min : 450.924m/z	0	0	0	0	0	0	0	0	0	0	0	0	0	0	0	0	0	0	0	0	0	0	0	0	0
1.79min : 308.456m/z	0	0	0	0	0	0	0	0	0	0	0	0	0	0	0	0	0	0	0	0	0	0	0	0	0
1.79min : 999.801m/z	0	0	0	0	0	0	0	0	0	0	0	0	0	796.39	0	0	0	0	0	0	0	0	0	0	0
1.79min : 304.027m/z	0	0	0	0	0	0	0	0	0	0	0	0	0	0	0	0	0	0	0	0	0	0	0	0	0
1.79min : 846.503m/z	0	0	0	0	0	0	0	0	0	0	0	0	0	0	0	0	0	0	0	0	0	0	0	0	0
1.79min : 967.573m/z	0	0	0	0	0	0	0	0	0	0	0	0	0	0	0	0	0	0	0	0	0	0	0	0	0
1.79min : 307.969m/z	0	0	0	0	0	0	0	0	0	0	0	0	0	0	0	0	0	0	0	0	0	0	0	0	0
1.79min : 527.895m/z	0	0	0	0	0	0	0	0	0	0	0	0	0	0	0	0	0	0	0	0	0	0	0	0	0
1.79min : 593.393m/z	0	0	0	0	0	0	0	0	0	0	0	0	0	3718.06	0	0	0	0	0	0	0	0	0	0	0
1.79min : 169.046m/z	58054.2	48386.9	39019.5	35799.9	65156	53947.8	61057.8	51045.5	13756.7	37087.9	58367.8	75527.2	18652.2	83223.2	65972.8	57370.2	81989.3	49315.3	116391	59712.3	47516.3	39778.8	18261.9	10422.7	42996.1
1.79min : 275.945m/z	0	0	0	0	0	0	0	0	0	0	0	0	0	0	0	0	0	0	0	0	0	0	0	0	0
1.79min : 146.029m/z	1.27728e+06	854798	898292	736278	1.4629e+06	1.15891e+06	1.2925e+06	1.07666e+06	280030	881217	1.1923e+06	1.41914e+06	408751	1.95615e+06	1.55062e+06	1.27395e+06	1.7148e+06	935676	2.19291e+06	1.10245e+06	1.01223e+06	882604	340587	195062	994740
1.79min : 130.016m/z	169379	108723	80611.6	89920.7	201332	146616	152516	111466	22252.6	94757.3	124580	153612	24888.2	238461	182228	157258	206179	134508	260222	125305	115622	92461.5	20981.7	12036.6	97023.6
1.79min : 261.008m/z	0	0	0	0	0	0	0	0	0	0	0	0	0	0	0	0	0	0	0	0	0	0	0	0	0
1.79min : 250.933m/z	38828.1	35569.9	30051	18300.3	30690.4	35697.5	51410.6	49298	13238.4	40722.2	44604.2	0	0	0	42256.6	48862	52396.2	27844.4	79554.9	51598.6	0	34884.2	0	0	28864.9
1.79min : 128.019m/z	1.19341e+06	820374	612815	694120	1.41989e+06	909755	1.2311e+06	766988	169172	686083	818138	897015	215401	2.08241e+06	1.49862e+06	1.13297e+06	1.57161e+06	1.08354e+06	1.63941e+06	1.0954e+06	810906	612531	179117	82654.4	733946
1.79min : 364.918m/z	0	0	0	0	0	0	0	0	0	0	0	0	0	0	0	0	0	0	0	0	0	0	0	0	0
1.79min : 596.855m/z	0	0	0	0	0	0	0	0	0	0	0	0	0	0	0	0	0	0	0	0	0	0	0	0	0
1.79min : 824.821m/z	0	0	0	0	0	0	0	0	0	0	0	0	0	0	0	0	0	0	0	0	0	0	0	0	0
1.79min : 795.504m/z	0	0	0	0	0	0	0	0	0	0	0	0	0	0	0	0	0	0	0	0	0	0	0	0	0
1.79min : 637.355m/z	0	0	0	0	0	0	0	0	0	0	0	0	0	0	0	0	0	0	0	0	0	0	0	0	0
1.79min : 798.169m/z	0	0	0	0	0	0	0	0	0	0	0	0	0	690.86	0	0	0	0	0	0	0	0	0	0	0
1.79min : 110.008m/z	296133	185051	100983	131975	380106	227638	275569	178784	34238.4	160694	151444	188834	34901.1	513398	330039	244446	360307	275119	420363	276008	205651	149598	0	11788	182446
1.79min : 359.938m/z	0	0	0	0	0	0	0	0	0	0	0	0	0	0	0	0	0	0	0	0	0	0	0	0	0
1.79min : 421.406m/z	0	0	0	0	0	0	0	0	0	0	0	0	0	0	0	0	0	0	2717.81	0	0	0	0	0	0
1.79min : 633.886m/z	0	0	0	0	0	0	0	0	0	0	0	0	0	0	0	0	0	0	0	0	0	0	0	0	0
1.79min : 237.033m/z	0	6434.27	15372	9458.39	0	0	0	0	0	9121.7	0	0	0	0	14119.2	0	15841.1	0	0	6756.78	0	0	0	0	0
1.79min : 148.027m/z	185735	130171	125615	108539	209739	160180	190506	147989	34965.8	126010	208964	201514	67654.7	267062	208357	193278	238025	140679	266153	156644	154489	120584	55381.2	29267.7	130244
1.79min : 442.917m/z	0	0	0	0	0	0	0	0	0	0	0	0	0	0	0	0	0	0	0	0	0	0	0	0	0
1.79min : 453.917m/z	0	0	0	0	0	0	0	0	0	0	0	0	0	0	0	0	0	0	0	0	0	0	0	0	3457.88
1.79min : 520.901m/z	0	0	0	0	0	0	0	0	0	0	0	0	0	0	5452.42	0	0	0	0	0	0	0	0	0	0
1.79min : 590.860m/z	0	0	0	0	0	0	0	0	0	0	0	0	0	0	0	0	0	0	0	0	0	0	0	0	0
1.79min : 576.878m/z	0	0	0	0	0	0	0	0	0	0	0	0	0	0	0	0	0	0	0	0	0	0	0	0	0
1.79min : 151.035m/z	50032.5	31301.9	24134.8	26745.4	52938.4	42397.9	49048.7	34467.1	0	26511	33274.2	44991.7	0	70287.2	54978.5	37570.3	69936.3	43568.9	85762.6	43194.8	37641.5	27988.2	0	0	33513.2
1.79min : 250.929m/z	0	0	0	0	0	0	0	0	0	0	0	0	0	0	0	0	0	0	0	0	0	0	0	0	0
1.79min : 534.921m/z	0	0	0	0	0	0	0	0	0	0	0	0	0	0	0	0	0	0	0	0	0	0	0	0	0
1.79min : 420.412m/z	0	0	0	0	0	0	0	0	0	0	0	0	0	0	0	0	0	0	0	0	0	1197.63	0	0	0
1.79min : 448.939m/z	0	0	3866.88	0	0	0	0	0	0	0	0	0	0	0	0	0	0	0	30536.3	0	0	0	0	0	10946.2
1.79min : 447.399m/z	0	0	0	0	0	0	0	0	0	0	0	0	0	0	0	0	0	0	0	0	0	0	0	0	0
1.79min : 536.373m/z	0	0	0	0	0	0	0	0	0	0	0	0	0	0	0	0	0	0	0	0	0	0	0	0	0
1.79min : 708.864m/z	0	0	0	0	0	0	0	0	0	0	0	0	0	0	0	2029.26	0	0	0	0	0	0	0	0	0
1.79min : 261.005m/z	0	0	0	0	0	0	0	0	0	0	0	0	0	0	0	0	0	0	0	0	0	0	0	0	58837.8
1.79min : 383.436m/z	0	0	0	0	0	0	0	0	0	0	0	0	0	0	0	0	0	0	0	0	0	0	0	0	0
1.79min : 464.926m/z	0	0	0	0	0	0	0	0	0	0	0	0	0	0	0	0	0	0	0	0	0	0	0	0	0
1.79min : 129.020m/z	172084	120249	85265.4	95309.5	200372	139359	170587	116369	28329.1	97669.9	127410	137006	32504.6	0	214713	166387	222548	143550	255694	160478	119643	93858	25418.5	0	108856
1.79min : 158.003m/z	0	0	0	0	0	0	0	0	0	0	0	0	0	0	0	0	0	0	0	0	0	0	0	0	0
1.79min : 303.457m/z	0	0	0	0	0	1122.51	0	0	0	0	0	0	0	0	0	0	0	0	0	0	0	0	0	0	0
1.79min : 488.894m/z	0	0	0	0	0	0	0	0	0	0	0	0	0	0	0	0	0	0	0	0	0	0	0	0	0
1.79min : 609.887m/z	0	0	0	0	0	0	0	0	0	0	0	0	0	1892.56	0	0	0	0	0	0	0	0	0	0	0
1.79min : 340.444m/z	0	0	0	0	0	0	0	0	0	0	0	0	0	0	2446.69	0	0	0	0	0	0	0	0	0	0
1.79min : 220.985m/z	0	0	0	0	0	0	0	0	0	0	0	0	0	0	0	0	0	0	0	0	0	0	0	0	0
1.79min : 151.008m/z	41507.8	28128	26421	28833.4	47241.4	37437.9	38694.9	36276.9	11538.8	29321	42557.3	51423.5	0	60605.5	39297.1	44598.2	56013.6	36093.4	87166.7	36422.7	37537.1	28400.3	0	0	33913.4
1.79min : 544.920m/z	0	0	0	0	0	0	0	0	0	0	0	0	0	0	0	0	0	0	0	0	0	0	0	0	0
1.79min : 724.879m/z	0	0	0	0	0	0	0	0	0	0	0	0	0	0	0	0	0	0	0	0	0	0	0	0	0
1.79min : 465.411m/z	0	0	0	0	0	0	0	0	0	0	0	0	0	2927.68	0	0	0	0	0	0	0	0	0	0	0
1.79min : 106.992m/z	0	0	0	0	0	0	0	0	0	0	0	0	0	0	0	0	0	0	0	0	0	0	0	0	0
1.79min : 551.936m/z	0	0	0	0	0	0	0	0	0	0	0	0	0	0	0	0	2119.02	0	0	0	0	0	0	0	0
1.79min : 491.898m/z	0	0	0	0	0	0	0	0	0	0	0	0	0	0	0	0	0	0	0	0	0	0	0	0	0
1.79min : 521.885m/z	0	0	0	0	0	0	0	0	0	0	0	0	0	0	0	0	0	0	0	0	0	0	0	0	0
1.79min : 538.934m/z	0	0	0	0	0	602.73	0	0	0	0	0	0	0	0	0	0	0	0	0	0	0	0	0	0	0
1.79min : 671.841m/z	0	0	0	0	0	0	0	0	0	0	0	0	0	0	0	0	0	0	0	0	0	0	0	0	0
1.79min : 244.001m/z	0	0	0	0	0	0	0	0	0	0	0	0	0	0	0	0	0	0	0	0	0	0	0	0	0
1.79min : 306.970m/z	0	0	0	0	0	0	0	0	0	0	0	0	0	0	0	0	0	0	0	0	0	0	0	0	0
1.79min : 352.976m/z	0	0	0	0	0	11862.1	0	0	0	0	0	0	0	0	0	0	0	0	0	0	0	0	0	0	0
1.79min : 707.873m/z	0	0	0	0	0	0	0	0	0	0	0	0	0	0	0	0	0	0	0	0	0	0	0	0	0
1.79min : 270.965m/z	0	0	0	0	0	0	0	0	0	0	0	0	0	0	0	0	0	0	0	0	0	0	0	0	0
1.79min : 250.938m/z	0	0	0	0	0	0	0	0	0	0	0	0	0	0	0	0	0	0	0	0	0	0	0	0	0
1.79min : 796.821m/z	0	0	0	0	0	0	0	0	0	0	0	0	0	0	0	0	0	0	0	0	0	0	0	0	0
1.79min : 342.427m/z	0	0	0	0	0	0	0	0	0	0	0	0	0	0	0	0	0	0	0	0	0	0	0	0	0
1.79min : 927.831m/z	0	0	0	0	0	0	0	0	0	0	0	0	0	0	0	0	0	763.14	0	0	0	0	0	0	0
1.79min : 111.009m/z	42189.1	29320.9	17805.9	20435.2	57055	38540.4	45176.7	27433.2	0	24136.2	24467.5	27770.2	0	74545.9	48574.8	38833.5	60241.6	38202.5	63269.5	40106.2	31217.4	23445.5	0	0	24629.4
1.79min : 328.992m/z	0	0	0	0	2749.67	0	4388.43	0	0	0	6129.51	0	0	0	0	5527.35	0	0	7075.6	0	0	0	0	0	0
1.79min : 665.861m/z	0	0	0	0	0	1256.09	0	0	0	0	0	0	0	2126.82	0	0	0	0	0	0	0	0	0	0	0
1.79min : 273.949m/z	0	39570.4	0	0	37423.8	0	52809.9	36412.5	0	29746.4	27194.3	35469	0	78117.3	44101.1	47977.3	66803.5	0	68363.4	55777.9	0	29281.5	0	0	0
1.79min : 166.037m/z	0	0	0	0	0	13995.4	0	0	8488.26	0	0	0	0	0	0	12593.2	0	0	0	0	0	0	0	0	0
1.79min : 619.854m/z	0	0	0	0	0	0	0	0	0	0	0	0	0	0	0	0	0	0	0	0	0	0	0	0	0
1.79min : 369.938m/z	0	0	0	0	0	0	0	0	0	0	0	0	0	0	0	0	2919.94	0	0	0	0	0	0	0	0
1.79min : 544.408m/z	0	0	0	0	0	0	0	0	0	0	0	0	0	0	0	0	0	0	0	0	0	0	0	0	0
1.79min : 455.911m/z	0	0	0	0	0	0	0	0	0	0	0	0	0	0	0	2191.32	0	0	0	0	0	0	0	0	0
1.79min : 916.292m/z	0	0	0	0	0	0	0	0	0	0	0	0	0	720.93	0	0	0	0	0	0	0	0	0	0	0
1.79min : 636.865m/z	0	0	0	0	0	0	0	0	0	0	0	0	0	0	0	0	0	0	0	0	0	0	0	0	0
1.79min : 617.863m/z	0	0	0	0	0	0	0	0	0	0	0	0	0	0	0	0	0	0	0	0	0	0	0	0	0
1.79min : 349.445m/z	0	0	0	0	0	0	0	0	0	0	0	0	0	0	0	0	0	0	0	0	0	0	0	0	0
1.79min : 466.403m/z	0	0	0	0	0	0	0	0	0	0	0	0	0	0	0	0	0	0	0	0	0	0	0	0	1351.07
1.79min : 174.025m/z	24198.8	16590.1	17067.1	14027.4	27043.9	23363.8	22221.7	18967.8	0	17172.3	22736.2	20738.5	0	34727.1	28978.5	20545.7	34822.4	19337.6	39561.3	24565.3	18834.4	13472.4	0	0	15023.9
1.79min : 866.821m/z	0	0	0	0	0	0	0	0	0	0	0	0	0	0	0	0	0	0	0	0	0	0	0	0	0
1.79min : 530.901m/z	0	0	0	0	0	0	0	0	0	0	0	0	0	0	0	0	0	0	0	0	0	0	0	0	0
1.79min : 167.964m/z	0	0	0	0	9678.31	0	0	0	8257.93	0	21298.2	24477.8	0	0	0	0	0	0	0	0	0	0	0	0	7258.92
1.79min : 417.924m/z	0	0	0	0	0	0	0	0	0	0	0	0	0	0	0	0	2003.34	0	0	0	0	0	0	0	0
1.79min : 331.444m/z	0	0	0	0	0	1815.69	0	0	0	2677.49	0	0	0	0	0	0	0	0	0	0	0	0	0	0	0
1.79min : 557.887m/z	0	0	0	0	0	0	0	0	0	0	0	0	0	0	0	0	0	0	0	0	0	0	0	0	0
1.79min : 510.890m/z	0	0	0	0	0	0	0	0	0	0	0	0	0	0	0	0	0	0	0	0	0	0	0	0	0
1.79min : 348.935m/z	0	0	0	0	0	0	0	0	0	0	0	0	0	0	0	0	0	0	0	0	0	0	0	0	0
1.79min : 454.920m/z	0	0	0	0	0	0	0	0	0	0	0	0	0	0	0	0	0	0	0	0	0	0	0	0	0
1.79min : 812.802m/z	0	0	0	0	0	0	0	0	0	0	0	0	0	0	2320.98	0	0	0	0	0	0	0	0	0	0
1.79min : 580.931m/z	0	0	0	0	0	0	0	0	0	0	0	0	0	2859.3	0	0	0	0	0	0	0	0	0	0	0
1.79min : 112.006m/z	38457.6	26777	18632.7	21340.1	47894.8	32864.6	39662.1	27779.4	0	26514.6	24945.6	26582	0	69147.2	48915.7	35164.8	58153.4	36429.6	57167.8	40097.7	25808.2	21854.4	0	0	26204.4
1.79min : 685.836m/z	0	0	0	0	0	0	0	0	0	0	0	0	0	0	0	0	0	0	0	0	0	0	0	0	0
1.79min : 220.981m/z	300663	143764	87204.9	163769	327098	217454	207204	134385	0	105020	86705.8	97110.4	0	426907	321436	231738	319516	234541	308688	188565	0	105015	0	0	119230
1.79min : 423.956m/z	0	0	0	0	0	0	0	0	0	0	0	0	0	0	0	0	0	0	0	0	0	0	0	0	0
1.79min : 325.965m/z	0	0	0	0	0	0	0	0	0	0	0	0	0	0	0	0	0	0	0	0	0	0	0	0	0
1.79min : 529.880m/z	0	0	0	0	0	0	1786.79	0	0	0	0	0	0	0	0	0	0	0	0	0	0	0	0	0	0
1.79min : 675.350m/z	0	0	0	0	0	0	0	0	0	0	0	0	0	0	0	0	0	0	0	0	0	0	0	0	0
1.79min : 571.868m/z	0	0	0	0	0	0	0	0	0	0	0	0	0	0	0	0	0	0	0	0	0	0	0	0	0
1.79min : 899.794m/z	0	0	0	0	0	0	0	0	0	0	0	0	0	0	0	0	0	0	0	0	0	0	0	0	0
1.79min : 588.885m/z	0	0	0	0	0	0	0	0	0	0	0	0	0	0	0	0	0	0	0	0	0	0	0	0	0
1.79min : 547.378m/z	0	0	0	0	0	0	0	0	0	0	0	0	0	0	0	0	0	0	0	0	0	0	0	0	0
1.79min : 485.878m/z	0	0	0	0	0	0	0	0	0	0	0	0	0	0	0	0	0	0	0	0	0	0	0	0	0
1.79min : 823.142m/z	0	0	0	0	0	0	0	0	0	0	0	0	0	0	0	0	0	0	0	0	0	0	0	0	0
1.79min : 289.968m/z	7631.52	0	0	0	0	0	0	0	0	0	0	0	0	0	0	0	0	0	0	0	0	0	0	0	0
1.79min : 326.439m/z	0	0	0	0	0	0	0	0	0	0	0	0	0	0	0	0	0	0	0	0	0	0	0	0	0
1.79min : 686.349m/z	0	0	0	0	0	0	0	0	0	0	0	0	0	0	0	0	0	0	0	0	0	0	0	0	0
1.79min : 432.908m/z	0	0	0	0	0	0	0	0	0	0	0	0	0	0	0	0	0	0	0	0	0	0	0	0	0
1.79min : 996.805m/z	0	0	0	0	0	0	0	0	0	0	0	0	0	0	0	0	0	391.9	0	0	0	0	0	0	0
1.79min : 150.507m/z	0	0	0	0	0	0	0	8723.04	0	0	0	0	0	0	0	0	0	0	0	0	0	0	0	0	0
1.79min : 664.368m/z	0	0	0	0	0	1038.92	0	0	0	0	0	0	0	0	0	0	0	0	0	0	0	0	0	0	0
1.79min : 679.870m/z	1554.08	0	0	0	0	0	0	0	0	0	0	0	0	0	0	0	0	0	0	0	0	0	0	0	0
1.79min : 743.845m/z	0	0	0	0	0	0	0	0	0	0	0	0	0	0	0	0	0	0	0	0	0	0	0	0	0
1.79min : 673.358m/z	894.41	0	0	0	0	0	0	0	0	0	0	0	0	0	0	0	0	0	0	0	0	0	0	0	0
1.79min : 553.372m/z	0	0	0	0	0	0	0	0	0	0	0	0	0	0	0	0	0	0	0	0	0	0	0	0	0
1.79min : 442.881m/z	0	0	0	0	0	0	0	0	0	0	0	0	0	0	0	0	0	0	0	0	0	0	0	0	0
1.79min : 243.998m/z	241653	118100	49915.4	131589	307551	174107	163669	85887.4	0	71597.5	52097.5	67298.4	0	399327	257145	170045	281548	214791	216274	154494	0	71627.5	0	0	83493.1
1.79min : 184.977m/z	0	0	0	0	0	0	0	0	0	0	0	0	0	0	0	0	0	0	0	0	0	0	0	0	0
1.79min : 419.415m/z	0	0	0	0	0	0	0	0	0	0	0	0	0	0	0	0	0	0	0	0	0	0	0	0	0
1.79min : 182.981m/z	38787.4	24467.5	27357.5	13564.8	0	21214.6	33355.9	36266.6	18949.5	36760.7	61703.2	66606	25424.8	26874	70150.6	29470.5	43270.6	0	69680.2	33868.6	45780.3	27863.6	0	0	30006.6
1.79min : 539.871m/z	0	0	0	0	0	0	0	0	0	0	0	0	0	0	0	0	0	0	0	0	0	0	0	0	0
1.79min : 478.895m/z	0	0	0	0	0	0	0	0	0	0	0	0	0	0	0	3269.5	0	0	0	0	0	0	0	0	0
1.79min : 615.366m/z	0	0	0	0	0	0	0	0	0	0	0	0	0	0	0	0	0	0	0	0	0	0	0	0	0
1.79min : 615.872m/z	0	0	0	0	0	0	0	0	0	0	0	0	0	0	0	0	0	0	0	0	0	0	0	0	0
1.79min : 632.361m/z	0	0	0	0	0	0	0	0	0	0	0	0	0	0	0	0	0	0	0	0	0	0	0	0	0
1.79min : 743.326m/z	0	0	0	0	0	0	0	0	0	0	0	0	0	0	0	0	0	0	0	0	0	0	0	0	0
1.79min : 401.416m/z	0	0	0	0	0	0	0	0	0	0	0	0	0	0	0	0	0	0	0	0	0	0	0	0	0
1.79min : 390.422m/z	0	0	0	0	0	0	0	0	0	0	0	0	0	0	0	0	0	0	0	0	0	0	0	0	0
1.79min : 544.905m/z	0	0	0	0	0	0	0	0	0	0	0	0	0	0	0	0	0	0	0	0	0	0	0	0	0
1.79min : 290.469m/z	0	0	0	0	0	0	0	0	0	0	0	0	0	0	0	0	0	0	0	0	0	0	0	0	0
1.79min : 268.968m/z	0	0	0	0	0	0	0	0	0	0	0	0	0	0	0	0	0	0	0	0	0	0	0	0	0
1.79min : 395.426m/z	0	0	0	0	0	0	0	0	0	0	0	0	0	0	0	2027.34	0	0	0	0	0	0	0	0	0
1.79min : 435.907m/z	0	0	0	0	0	0	0	0	0	0	0	0	0	0	0	0	0	0	0	0	0	0	0	0	0
1.79min : 446.943m/z	0	0	0	0	0	0	0	0	0	0	0	0	0	0	0	0	0	0	0	0	0	0	0	0	0
1.79min : 257.981m/z	0	0	0	0	0	0	0	0	0	0	0	0	0	0	0	0	0	0	0	0	0	0	0	0	0
1.79min : 604.856m/z	0	0	0	0	0	0	0	0	0	0	0	0	0	0	0	0	0	0	0	0	0	0	0	0	0
1.79min : 367.935m/z	0	0	0	0	0	0	0	0	0	0	0	0	0	0	0	0	0	0	0	0	0	0	0	0	0
1.79min : 464.908m/z	0	0	0	0	0	0	0	0	0	0	0	0	0	0	0	0	0	0	0	0	0	0	0	0	0
1.79min : 446.938m/z	0	0	0	0	0	0	0	0	0	0	0	0	0	0	0	0	0	0	0	0	12497.8	0	0	0	0
1.79min : 679.858m/z	0	0	0	0	0	0	0	0	0	0	0	0	0	0	0	0	0	0	0	0	0	0	0	0	0
1.79min : 432.415m/z	2328.09	0	0	0	0	0	0	0	0	0	0	0	0	0	0	0	0	0	0	2407.61	0	0	0	0	0
1.79min : 328.543m/z	0	0	0	0	0	0	0	0	0	0	0	0	0	0	0	0	0	0	0	0	0	0	0	0	0
1.79min : 677.845m/z	0	0	0	0	0	0	0	0	0	0	0	0	0	0	0	0	0	0	0	0	0	0	0	0	0
1.79min : 681.850m/z	0	0	0	0	0	0	0	0	0	0	0	0	0	0	0	0	0	0	0	0	0	0	0	0	0
1.79min : 413.865m/z	0	0	0	0	0	0	0	0	0	0	0	0	0	0	0	0	0	0	0	0	0	0	0	0	0
1.79min : 781.356m/z	0	0	0	0	0	0	0	0	0	0	0	0	0	0	0	0	0	0	0	0	0	0	0	0	0
1.79min : 636.858m/z	0	0	0	0	0	0	0	0	0	0	0	0	0	0	0	0	0	0	0	0	0	0	0	0	0
1.79min : 644.874m/z	0	0	0	0	0	0	0	0	0	0	0	0	0	0	0	0	0	0	0	0	0	0	0	0	0
1.79min : 660.882m/z	0	0	0	0	0	0	0	0	0	0	0	0	0	0	0	0	0	0	0	0	0	0	0	0	0
1.79min : 410.417m/z	0	0	0	0	0	0	0	0	0	0	0	0	0	0	0	0	0	0	0	0	0	0	0	0	0
1.79min : 389.410m/z	0	0	0	0	0	0	0	0	0	0	0	0	0	0	0	0	0	0	0	0	0	0	0	0	0
1.79min : 432.914m/z	0	0	0	0	0	0	0	0	0	0	0	0	0	0	0	0	0	0	0	0	0	0	0	0	0
1.79min : 376.928m/z	0	0	0	0	0	0	0	0	0	0	0	0	0	3909.38	0	0	0	1715.32	0	0	0	0	0	0	0
1.79min : 382.941m/z	0	2566.84	0	0	0	0	0	0	0	0	0	0	0	0	0	0	0	0	0	0	0	0	0	0	0
1.79min : 834.813m/z	0	0	0	0	0	0	0	0	0	0	0	0	0	0	0	0	0	0	0	0	0	0	0	0	0
1.79min : 747.868m/z	0	0	0	0	0	0	0	0	0	0	0	0	0	1847.26	0	0	0	0	0	0	0	0	0	0	0
1.79min : 366.942m/z	0	0	0	0	0	0	0	0	0	0	0	0	0	0	0	0	0	0	0	0	0	0	0	0	0
1.79min : 199.495m/z	0	0	0	0	0	0	0	0	0	0	0	0	0	0	0	0	0	0	0	0	0	0	0	0	0
1.79min : 304.966m/z	0	0	0	0	0	0	0	0	0	0	0	0	0	0	0	0	0	0	0	0	8178.36	0	0	0	0
1.79min : 448.948m/z	0	0	0	0	0	36421.5	0	0	0	0	0	0	0	0	0	0	0	0	0	0	0	0	0	0	0
1.79min : 167.033m/z	0	0	12122.5	4862.38	12195.1	12032.5	10920.3	14557.2	0	0	0	17658.3	0	0	0	0	11862.8	8827.63	0	11299.1	0	8611.78	0	0	0
1.79min : 563.926m/z	0	0	0	0	0	0	0	0	0	0	0	0	0	0	0	0	0	0	0	0	0	0	0	0	0
1.79min : 916.806m/z	0	0	0	0	0	0	0	0	0	0	0	0	0	0	0	0	0	0	0	0	0	0	0	0	0
1.79min : 339.441m/z	0	0	0	0	0	0	0	0	0	0	0	0	0	0	0	0	0	0	0	0	0	0	0	0	0
1.79min : 562.920m/z	9347.7	0	0	0	0	0	0	0	0	0	0	0	0	0	8797.04	0	0	0	0	0	0	0	0	0	0
1.79min : 430.418m/z	0	0	0	0	0	0	0	0	0	0	0	0	0	0	0	0	0	0	0	0	0	0	0	0	0
1.79min : 452.923m/z	0	0	0	0	0	0	0	0	0	0	0	0	0	0	0	0	0	0	0	0	0	0	0	0	0
1.79min : 856.308m/z	0	0	0	0	0	0	0	0	0	0	0	0	0	804.05	0	0	0	0	0	0	0	0	0	0	0
1.79min : 562.916m/z	0	0	0	0	0	0	0	0	0	0	0	0	0	0	0	0	0	0	0	0	0	0	0	0	0
1.79min : 754.853m/z	0	0	0	0	0	0	0	0	0	0	0	0	0	0	0	0	0	0	0	0	0	0	0	0	0
1.79min : 513.399m/z	0	0	0	0	0	0	0	0	0	0	0	0	0	1838.71	0	0	0	0	0	0	0	0	0	0	0
1.79min : 462.918m/z	0	0	0	0	0	0	0	0	0	0	0	0	0	0	14885.5	0	0	0	0	0	0	0	0	0	0
1.79min : 497.889m/z	0	0	0	0	0	0	0	0	0	0	0	0	0	0	0	0	0	0	0	0	0	0	0	0	0
1.79min : 833.180m/z	0	0	0	0	0	0	0	0	0	0	0	0	0	0	0	0	0	0	0	0	0	0	0	0	0
1.79min : 689.357m/z	0	0	0	0	0	0	0	0	0	0	0	0	0	0	0	0	0	0	0	0	0	0	0	0	0
1.79min : 263.006m/z	0	0	0	0	0	30960.8	0	0	0	0	0	0	0	0	0	0	0	0	0	0	0	0	0	0	0
1.79min : 453.405m/z	0	0	0	0	0	0	0	0	0	0	0	0	0	0	0	0	0	0	0	0	0	0	0	0	0
1.79min : 614.870m/z	0	0	0	0	0	0	0	0	0	0	0	0	0	0	0	0	0	0	0	0	0	0	0	0	1275.31
1.79min : 642.873m/z	0	0	0	0	0	0	0	0	0	0	0	0	0	0	0	0	0	0	0	0	0	0	0	0	0
1.79min : 143.046m/z	0	0	0	7351.86	0	0	0	0	0	0	13441.6	0	0	0	0	0	0	0	16686.8	0	0	0	0	0	0
1.79min : 758.834m/z	0	0	0	0	0	0	0	0	0	0	0	0	0	0	0	0	0	0	0	0	0	0	0	0	0
1.79min : 645.385m/z	0	0	0	0	0	0	0	0	0	0	0	0	0	0	0	0	0	0	0	0	0	0	0	0	0
1.79min : 258.932m/z	0	0	0	0	0	0	0	0	0	0	0	0	0	0	0	0	0	0	0	0	0	0	0	0	0
1.79min : 431.419m/z	0	0	0	0	0	0	0	0	0	0	0	0	0	0	0	0	0	0	0	0	0	0	0	0	0
1.79min : 664.849m/z	0	0	0	0	0	0	0	0	0	0	0	0	0	0	0	0	0	0	0	0	0	0	0	0	0
1.79min : 971.060m/z	0	0	0	0	0	0	0	0	0	0	0	0	0	0	0	0	0	0	0	0	0	0	0	0	0
1.79min : 736.329m/z	0	0	0	0	0	0	0	0	0	0	0	0	0	0	0	0	0	0	0	0	0	0	0	0	0
1.79min : 306.456m/z	0	0	0	0	0	0	0	0	0	0	0	0	0	0	0	0	0	0	0	0	0	0	0	0	0
1.79min : 800.808m/z	0	0	0	0	0	0	0	0	0	0	0	0	0	0	0	0	0	0	0	0	0	0	0	0	0
1.79min : 334.966m/z	0	0	0	0	0	28842.3	0	0	0	0	0	0	0	0	0	0	0	0	0	0	0	0	0	0	0
1.79min : 708.873m/z	0	0	0	0	0	0	0	0	0	0	0	0	0	0	0	0	0	0	0	0	0	0	0	0	0
1.79min : 793.591m/z	0	0	0	0	0	0	0	0	0	0	0	0	0	0	0	0	0	0	0	0	0	0	0	0	0
1.79min : 273.952m/z	0	0	0	0	0	42738.2	0	0	0	0	0	0	0	0	0	0	0	0	0	0	0	0	0	0	0
1.79min : 433.911m/z	3819.33	0	0	0	0	0	0	0	0	0	0	0	0	0	0	0	0	0	0	0	0	0	0	0	0
1.79min : 686.334m/z	0	0	0	0	0	0	0	0	0	0	0	0	0	0	0	0	0	0	0	0	0	0	0	0	0
1.79min : 275.948m/z	0	0	0	0	0	0	0	0	0	5082.17	0	0	0	0	0	0	0	0	0	14027.5	0	7063.11	0	0	0
1.79min : 957.078m/z	0	0	0	0	0	0	0	0	0	0	0	0	0	0	0	0	0	0	0	0	0	0	0	0	0
1.79min : 518.899m/z	0	0	0	0	0	0	0	0	0	0	0	0	0	0	0	0	0	0	0	0	2915.14	0	0	0	0
1.79min : 599.861m/z	0	0	0	0	0	0	0	0	0	0	0	0	0	0	0	0	0	0	0	0	0	0	0	0	0
1.79min : 374.931m/z	0	0	0	0	0	0	0	0	0	0	0	0	0	0	0	0	0	0	0	0	0	0	0	0	0
1.79min : 309.986m/z	0	0	0	0	0	0	0	0	0	0	0	0	11036.6	0	0	0	0	0	0	0	0	0	0	0	0
1.79min : 455.906m/z	0	0	0	0	0	0	0	0	0	0	0	0	0	0	0	0	0	0	0	0	0	0	0	0	0
1.79min : 435.912m/z	0	0	0	0	0	0	0	0	0	0	0	0	0	0	0	0	0	0	0	0	0	0	0	0	0
1.79min : 636.852m/z	0	0	0	0	0	0	0	0	0	0	0	0	0	0	0	0	0	0	0	0	0	0	0	0	0
1.79min : 571.391m/z	0	0	0	0	927.62	0	0	0	0	0	0	0	0	0	0	0	0	0	0	0	0	0	0	0	0
1.79min : 580.862m/z	0	0	0	0	0	0	0	0	0	0	0	0	0	0	1020.36	0	0	0	0	0	0	0	0	0	0
1.79min : 628.896m/z	0	0	0	0	0	0	0	0	0	0	0	0	0	0	0	0	0	0	0	0	0	0	0	0	0
1.79min : 688.847m/z	0	0	0	0	0	0	0	0	0	0	0	0	0	2916.62	0	0	0	0	0	0	0	0	0	0	0
1.79min : 864.819m/z	0	0	0	0	0	0	0	0	0	0	0	0	0	1731.34	0	0	0	0	0	0	0	0	0	0	0
1.79min : 514.929m/z	0	0	0	0	0	0	0	0	0	0	0	0	0	0	0	0	9340.13	0	0	0	0	0	0	0	0
1.79min : 282.457m/z	0	0	0	0	0	0	0	0	0	0	0	0	0	0	0	0	0	0	0	0	0	0	0	0	0
1.79min : 303.027m/z	5124.6	0	0	3912.11	0	0	0	21783.5	0	12079.1	0	0	0	10210.3	0	0	0	16165.1	0	0	0	0	0	0	0
1.79min : 452.919m/z	0	0	0	8236.8	0	0	0	0	0	4877.14	0	0	0	0	0	0	17649	0	0	0	0	0	0	0	0
1.79min : 574.864m/z	0	0	0	0	0	0	0	0	0	0	0	0	0	0	0	0	0	0	0	0	0	0	0	0	0
1.79min : 759.162m/z	0	0	0	0	0	0	0	0	0	0	0	0	0	0	0	0	0	0	0	0	0	0	0	0	0
1.79min : 856.175m/z	0	0	0	0	0	0	0	0	0	0	0	0	0	0	0	0	0	0	0	0	0	0	0	0	0
1.79min : 252.975m/z	0	0	0	0	0	0	0	0	0	0	0	0	0	0	0	0	0	0	0	0	0	0	0	0	0
1.79min : 818.597m/z	0	0	0	0	0	0	0	0	0	0	0	0	0	0	0	0	0	429.43	0	0	0	0	0	0	0
1.79min : 214.014m/z	0	0	0	0	0	0	0	0	0	0	0	0	0	0	0	0	0	0	0	0	12812.6	0	0	0	0
1.79min : 452.413m/z	0	0	0	0	0	0	0	0	0	0	0	0	0	0	0	0	0	0	0	0	0	0	0	0	0
1.79min : 758.850m/z	0	0	0	0	0	0	0	0	0	0	0	0	0	0	0	0	0	1471.41	0	0	0	0	0	0	0
1.79min : 703.846m/z	0	0	0	0	0	0	0	0	0	0	0	0	0	0	0	0	2229.79	0	0	1125.29	0	0	0	0	0
1.79min : 449.415m/z	0	0	0	0	0	0	0	0	0	0	0	0	0	0	0	0	0	0	0	0	0	0	0	0	0
1.79min : 532.936m/z	0	0	0	0	0	0	0	0	0	0	0	0	0	0	0	0	0	0	0	0	0	0	0	0	0
1.79min : 457.906m/z	0	0	0	0	0	0	0	0	0	0	0	0	0	0	2157.57	0	0	0	0	0	0	0	0	0	0
1.79min : 806.503m/z	0	0	0	0	0	0	0	0	0	0	0	0	0	843.57	0	0	0	0	0	0	0	0	0	0	0
1.79min : 304.969m/z	0	0	0	0	0	0	0	0	0	0	0	0	0	0	0	0	0	0	0	0	0	0	0	0	0
1.79min : 444.961m/z	0	0	0	0	0	0	0	0	0	0	0	0	0	0	0	0	0	0	0	1791.2	0	0	0	0	0
1.79min : 251.934m/z	0	0	0	0	0	0	0	0	0	0	0	0	0	0	0	0	0	0	0	0	0	0	0	0	0
1.79min : 511.898m/z	0	0	0	0	0	0	0	0	0	0	0	0	0	3004.61	0	0	0	0	0	0	0	0	0	0	0
1.79min : 341.931m/z	0	0	0	0	0	0	0	0	0	0	0	0	0	0	0	0	0	0	0	0	0	0	0	0	0
1.79min : 804.823m/z	0	0	0	0	0	0	0	0	0	0	0	0	0	2040.42	0	0	0	0	0	0	0	0	0	0	0
1.79min : 486.892m/z	0	0	0	0	0	0	0	0	0	0	0	0	0	0	0	0	0	0	0	0	0	0	0	0	0
1.79min : 332.959m/z	0	0	0	0	0	0	0	0	0	0	0	0	0	0	0	0	0	0	0	0	24125.3	0	0	0	0
1.79min : 171.959m/z	0	0	0	0	0	0	0	0	0	0	0	0	0	0	0	0	0	0	0	0	0	0	0	0	0
1.79min : 867.816m/z	1636.57	0	0	0	0	0	0	0	0	0	0	0	0	0	0	0	0	0	0	0	0	0	0	0	0
1.79min : 757.834m/z	0	0	0	0	0	0	0	0	0	0	0	0	0	0	0	0	0	0	0	0	0	0	0	0	0
1.79min : 439.927m/z	0	0	0	0	0	0	0	0	0	0	0	0	0	0	0	0	0	0	0	0	0	0	0	0	0
1.79min : 853.179m/z	0	0	0	0	0	0	0	0	0	0	0	0	0	0	0	0	0	0	0	0	0	0	0	0	0
1.79min : 681.868m/z	0	0	0	0	0	0	0	0	0	0	0	0	0	0	0	0	0	0	0	0	0	0	0	0	0
1.79min : 728.860m/z	0	0	0	0	0	0	0	0	0	0	0	0	0	0	0	0	0	0	0	0	0	0	0	0	0
1.79min : 500.891m/z	0	0	0	0	0	0	0	0	0	0	0	0	0	0	0	0	3426.16	0	0	0	0	0	0	0	0
1.79min : 782.811m/z	1228.22	0	0	0	0	0	0	0	0	0	0	0	0	2272.7	0	0	0	0	0	0	0	0	0	0	0
1.79min : 640.874m/z	0	0	0	0	0	0	0	0	0	0	0	0	0	0	0	0	0	0	0	0	0	0	0	0	0
1.79min : 641.886m/z	0	0	0	0	0	0	0	0	0	0	0	0	0	0	0	0	0	0	0	0	0	0	0	0	0
1.79min : 913.805m/z	0	0	0	0	0	0	0	0	0	0	0	0	0	2822.17	0	0	0	0	0	0	0	0	0	0	0
1.79min : 372.015m/z	0	0	0	0	0	0	0	0	0	0	0	0	0	0	0	0	0	0	0	0	0	0	0	0	0
1.79min : 352.968m/z	0	0	0	0	0	0	0	0	0	0	0	0	0	0	0	0	0	0	0	0	0	0	0	0	0
1.79min : 625.378m/z	0	0	0	0	0	0	0	0	0	0	0	0	0	3674.34	0	0	0	0	0	0	0	0	0	0	0
1.79min : 374.985m/z	0	1853.22	0	0	10105.2	0	0	0	0	0	0	0	0	0	0	3055.46	5523.66	0	0	0	0	0	0	0	1649.43
1.79min : 537.885m/z	0	0	0	0	0	0	0	0	0	0	0	0	0	0	0	0	0	0	0	0	0	0	0	0	0
1.79min : 418.952m/z	0	0	0	0	0	0	0	0	0	0	0	0	0	0	11246.1	0	0	0	5689.35	0	2199.8	0	0	0	0
1.79min : 799.824m/z	0	0	0	0	0	0	0	0	0	0	0	0	0	0	0	0	5298.16	0	0	0	0	0	0	0	0
1.79min : 585.892m/z	0	0	0	0	0	0	0	0	0	0	0	0	0	2030.19	0	0	0	0	0	0	0	0	0	0	0
1.79min : 340.441m/z	0	0	0	0	0	0	0	0	0	0	0	0	0	0	0	0	0	0	0	0	0	0	0	0	0
1.79min : 341.937m/z	0	0	0	0	0	0	0	3816.53	0	0	0	0	0	0	0	4018.51	0	0	0	2910.17	0	0	0	0	0
1.79min : 468.911m/z	0	0	0	0	0	0	0	0	0	0	0	0	0	0	0	0	0	0	0	0	0	0	0	0	0
1.79min : 844.832m/z	0	0	0	0	0	0	0	0	0	0	0	0	0	0	0	0	0	0	0	0	0	0	0	0	0
1.79min : 686.849m/z	0	0	0	0	0	1200.39	0	0	0	0	0	0	0	0	0	0	0	0	0	0	0	0	0	0	0
1.79min : 728.850m/z	0	0	0	0	0	0	0	0	0	0	0	0	0	0	0	0	0	0	0	0	0	0	0	0	0
1.79min : 590.863m/z	0	0	0	0	0	0	0	0	0	0	0	0	0	0	0	0	0	0	0	0	0	0	0	0	0
1.79min : 576.865m/z	0	0	0	0	0	0	0	0	0	0	0	0	0	0	0	0	0	0	0	0	0	0	0	0	0
1.79min : 839.799m/z	947.92	0	0	0	0	0	0	0	0	0	0	0	0	0	0	0	0	0	0	0	0	0	0	0	0
1.79min : 799.828m/z	0	0	0	0	0	0	0	0	0	0	0	0	0	0	0	0	0	4787.18	0	0	0	0	0	0	0
1.79min : 689.847m/z	0	0	0	0	0	0	0	0	0	0	0	0	0	0	1841.2	0	0	0	0	0	0	0	0	0	0
1.79min : 263.003m/z	17478.4	19706.3	0	19544.5	55788.1	0	29481.9	29074	0	10949.5	0	0	0	34574.4	37658.2	26491.6	40347.1	35362.7	38385.1	0	0	15583	0	0	14852.5
1.79min : 524.390m/z	0	0	0	0	0	0	0	0	0	0	0	0	0	0	0	0	0	0	0	0	0	0	0	0	0
1.79min : 315.458m/z	0	0	0	0	0	0	4065.73	0	0	0	0	0	0	0	0	0	0	0	0	0	0	0	0	0	0
1.79min : 276.982m/z	0	0	0	0	0	0	0	0	0	0	0	0	0	0	0	0	0	0	0	0	0	0	0	0	0
1.79min : 676.209m/z	0	0	0	0	0	0	0	0	0	0	0	0	0	0	0	0	0	0	0	0	0	0	0	0	0
1.79min : 503.878m/z	0	0	0	0	0	0	0	0	0	0	0	0	0	0	0	0	0	0	0	0	0	0	0	0	0
1.79min : 739.190m/z	0	0	0	0	0	0	0	0	0	0	0	0	0	0	0	0	0	0	0	0	0	0	0	0	0
1.79min : 819.831m/z	0	0	0	0	0	0	0	0	0	0	0	0	0	0	0	0	0	0	0	0	0	0	0	0	0
1.79min : 693.846m/z	0	0	0	0	0	0	0	0	0	0	0	0	0	0	0	0	0	0	0	0	0	0	0	0	0
1.79min : 814.845m/z	0	0	0	0	0	0	0	0	0	0	0	0	0	0	0	0	0	0	0	0	0	0	0	0	0
1.79min : 536.879m/z	0	0	0	0	0	0	0	0	0	0	0	0	0	0	0	0	0	0	0	0	0	0	0	0	0
1.79min : 415.931m/z	0	0	0	0	0	0	0	0	0	0	0	0	0	0	0	0	5008.44	0	0	0	0	0	0	0	0
1.79min : 236.997m/z	0	0	0	0	0	0	0	0	0	0	0	0	0	0	0	0	0	0	0	0	0	0	0	0	0
1.79min : 170.047m/z	0	8470.27	0	0	11657.7	11447	12243.3	0	0	10519.3	0	0	0	18500.6	12914.5	11485.6	0	0	0	10407	0	0	0	0	0
1.79min : 622.869m/z	0	0	0	0	0	0	0	0	0	0	0	0	0	0	0	0	0	0	0	0	0	0	0	0	0
1.80min : 306.452m/z	0	0	0	0	0	0	0	0	0	0	0	0	0	0	0	0	0	0	4927.66	0	3672.4	0	0	0	0
1.80min : 355.975m/z	0	0	0	0	0	0	0	0	0	0	0	0	0	0	0	0	0	0	0	0	0	0	0	0	0
1.80min : 556.875m/z	0	0	0	0	0	0	0	0	0	0	0	0	0	0	0	0	0	0	0	0	0	0	0	0	0
1.80min : 257.971m/z	0	0	0	0	0	0	0	0	0	0	0	0	0	0	0	0	0	0	0	0	0	0	0	0	0
1.80min : 769.830m/z	0	0	0	0	0	0	0	0	0	0	0	0	0	0	0	0	0	0	0	0	0	0	0	0	0
1.80min : 644.393m/z	0	0	0	0	0	0	0	0	0	0	0	0	0	0	0	0	0	0	0	0	0	0	0	0	0
1.80min : 336.464m/z	0	0	0	0	0	0	0	0	0	0	0	0	0	0	0	0	0	0	0	0	0	0	0	0	0
1.80min : 640.887m/z	0	0	0	0	0	24657.9	0	0	0	0	0	0	0	0	0	0	0	71510.1	0	13550.8	0	2678.31	0	0	0
1.80min : 887.805m/z	0	0	0	0	0	0	0	0	0	0	0	0	0	0	0	0	0	0	0	0	0	0	0	0	0
1.80min : 561.364m/z	0	0	0	0	0	0	0	0	0	0	0	0	0	0	0	0	0	0	0	0	0	0	0	0	0
1.80min : 416.926m/z	0	0	0	0	0	0	0	0	0	0	0	0	0	0	0	0	0	0	0	0	0	0	0	0	0
1.80min : 738.855m/z	0	0	0	0	0	0	0	0	0	0	0	0	0	0	0	0	0	0	0	0	0	0	0	0	0
1.80min : 658.898m/z	0	0	0	0	0	6672.07	0	0	0	0	0	0	0	0	0	0	0	0	0	0	0	0	0	0	0
1.80min : 686.841m/z	0	0	0	0	0	0	0	0	0	0	0	0	0	2845.56	0	0	1834.53	0	0	0	0	0	0	0	0
1.80min : 663.365m/z	0	0	0	0	0	0	0	0	0	0	0	0	0	0	0	0	0	0	0	0	0	0	0	0	0
1.80min : 714.361m/z	0	0	0	0	0	0	0	0	0	0	0	0	0	0	0	0	997.17	0	0	0	0	0	0	0	0
1.80min : 639.353m/z	0	0	0	0	0	0	0	0	0	0	0	0	0	1945.43	0	0	0	0	0	0	0	0	0	0	0
1.80min : 706.866m/z	0	0	0	0	0	0	0	0	0	0	0	0	0	0	0	0	0	0	0	0	0	0	0	0	0
1.80min : 361.435m/z	0	0	0	0	0	0	0	0	0	0	0	0	0	0	0	0	1807.99	0	0	0	0	0	0	0	0
1.80min : 504.886m/z	0	0	0	0	0	0	0	0	0	0	0	0	0	0	0	0	0	0	0	0	0	0	0	0	0
1.80min : 744.889m/z	0	0	0	0	0	1577.32	0	0	0	0	0	0	0	0	0	0	0	0	0	0	0	0	0	0	0
1.80min : 546.898m/z	0	0	0	0	0	0	0	0	0	0	0	0	0	0	0	0	0	0	0	0	0	0	0	0	0
1.80min : 545.915m/z	0	0	0	0	0	0	0	0	0	0	0	0	0	0	0	0	0	0	0	0	0	0	0	0	0
1.80min : 730.358m/z	0	0	0	0	0	0	0	0	0	0	0	0	0	0	0	0	0	0	0	0	0	0	0	0	0
1.80min : 350.974m/z	0	0	0	0	0	0	0	0	0	5869.55	0	0	0	0	0	0	0	0	0	0	0	0	0	0	0
1.80min : 586.875m/z	0	0	0	0	0	0	0	0	0	0	0	0	0	0	0	0	0	0	0	0	0	0	0	0	0
1.80min : 893.307m/z	0	0	0	0	0	0	0	0	0	0	0	0	0	0	0	0	0	0	0	0	0	0	0	0	0
1.80min : 871.833m/z	0	0	0	0	0	0	0	0	0	0	0	0	0	0	0	0	0	0	0	0	0	0	0	0	0
1.80min : 833.829m/z	0	0	0	0	0	0	0	0	0	0	0	0	0	0	0	0	0	0	0	0	0	0	0	0	0
1.80min : 606.864m/z	0	0	0	0	0	0	0	0	0	0	0	0	0	0	0	0	0	0	0	0	0	0	0	0	0
1.80min : 733.839m/z	0	0	0	0	0	0	0	0	0	0	0	0	0	3662.29	1186.85	0	0	0	0	0	0	0	0	0	0
1.80min : 637.854m/z	1742.42	0	0	0	0	0	0	0	0	0	0	0	0	0	0	0	0	0	0	0	0	0	0	0	0
1.80min : 666.854m/z	0	0	0	0	0	0	0	0	0	0	0	0	0	0	0	0	0	0	0	0	0	0	0	0	0
1.80min : 504.940m/z	0	0	0	0	0	0	0	0	0	0	0	0	0	0	0	0	0	0	0	0	0	0	0	0	0
1.80min : 802.819m/z	0	0	0	0	0	0	0	0	0	0	0	0	0	3551.95	0	0	0	0	0	0	0	0	0	0	0
1.80min : 588.869m/z	0	0	0	0	0	0	0	0	0	0	0	0	0	0	0	0	0	0	0	0	0	0	0	0	0
1.80min : 442.964m/z	0	0	0	0	0	0	0	0	0	0	0	0	0	0	0	0	0	0	0	0	0	0	0	0	0
1.80min : 574.368m/z	0	0	0	0	0	0	0	0	0	0	0	0	0	0	0	0	0	0	0	0	0	0	0	0	0
1.80min : 740.196m/z	0	0	0	0	0	0	0	0	0	0	0	0	0	0	0	0	0	0	0	0	0	0	0	0	0
1.80min : 512.395m/z	0	0	0	0	0	0	0	0	0	0	0	0	0	0	0	0	0	0	0	0	0	0	0	0	0
1.80min : 311.985m/z	0	0	0	10228.3	0	0	0	0	0	0	0	0	0	0	0	0	14151.4	0	0	0	0	0	0	0	0
1.80min : 582.881m/z	0	0	0	0	0	0	0	0	0	0	0	0	0	0	0	0	0	0	0	0	0	0	0	0	0
1.80min : 618.922m/z	0	0	0	0	0	0	0	0	0	0	0	0	0	0	0	0	0	0	0	0	0	0	0	0	0
1.80min : 674.882m/z	0	0	0	0	0	0	0	0	0	0	0	0	0	0	0	0	0	0	0	0	0	0	0	0	0
1.80min : 586.867m/z	0	0	0	0	0	0	0	0	0	0	0	0	0	0	0	0	0	0	0	0	0	0	0	0	0
1.80min : 632.888m/z	0	0	0	0	0	0	0	0	0	0	0	0	0	0	2898.74	0	0	0	0	0	0	0	0	0	0
1.80min : 857.830m/z	0	0	0	0	0	0	0	0	0	0	0	0	0	0	0	0	0	915.24	0	0	0	0	0	0	0
1.80min : 324.460m/z	0	0	0	0	0	0	2507.82	0	0	0	0	0	0	0	3287.8	0	0	0	0	0	0	0	0	0	2287.45
1.80min : 403.931m/z	0	0	0	0	0	0	0	0	0	0	0	0	0	0	0	0	0	0	0	0	0	0	0	0	0
1.80min : 814.802m/z	0	0	0	0	0	0	0	0	0	0	0	0	0	0	0	0	0	0	0	0	0	0	0	0	0
1.80min : 280.965m/z	0	0	0	0	0	0	0	0	0	0	0	0	0	0	0	0	0	0	0	7112.06	0	0	0	0	0
1.80min : 701.867m/z	0	0	0	0	0	0	0	0	0	0	0	0	0	0	0	0	0	0	0	0	0	0	0	0	0
1.80min : 665.846m/z	0	0	0	0	0	0	0	0	0	0	0	0	0	0	0	0	0	0	0	0	0	0	0	0	0
1.80min : 524.894m/z	0	0	0	0	0	0	0	0	0	0	0	0	0	0	0	0	0	0	0	0	0	0	0	0	0
1.80min : 628.907m/z	0	0	0	0	0	0	0	0	0	0	0	0	0	0	0	0	0	0	0	0	0	0	0	0	0
1.80min : 505.891m/z	0	0	0	0	0	0	0	0	0	0	0	0	0	0	0	0	0	0	0	0	0	0	0	0	0
1.80min : 200.988m/z	0	0	0	0	0	0	0	0	0	0	0	0	0	0	0	0	0	0	0	0	54142.4	0	0	0	0
1.80min : 736.841m/z	0	0	0	0	0	0	0	0	0	0	0	0	0	0	0	0	0	0	0	0	0	0	0	0	0
1.80min : 702.381m/z	0	0	0	0	0	0	0	0	0	0	0	0	0	0	0	0	0	0	0	0	0	0	0	0	0
1.80min : 764.854m/z	0	0	0	0	0	0	0	0	0	0	0	0	0	2441.65	0	0	0	0	0	0	0	0	0	0	0
1.80min : 654.860m/z	0	0	0	0	0	0	0	0	0	0	0	0	0	0	0	0	0	0	0	0	0	0	0	0	0
1.80min : 366.937m/z	0	3306.87	0	2470.75	0	0	0	0	0	0	0	0	0	0	0	0	0	0	0	0	0	0	0	0	0
1.80min : 527.372m/z	0	0	0	0	0	0	0	0	0	0	0	0	0	0	0	0	2538.71	0	0	0	0	0	0	0	0
1.80min : 487.886m/z	0	0	0	0	0	0	0	0	0	0	0	0	0	0	0	0	0	0	0	0	0	0	0	0	0
1.80min : 619.859m/z	0	0	0	477.2	0	0	0	0	0	0	0	0	0	0	0	0	1454.11	0	0	0	0	0	0	0	0
1.80min : 664.356m/z	0	0	0	0	0	0	0	0	0	0	0	0	0	0	0	0	0	0	0	0	0	0	0	0	0
1.80min : 474.916m/z	0	0	0	0	0	0	0	0	0	0	0	0	0	0	0	0	0	1258.32	0	0	0	0	0	0	0
1.80min : 890.820m/z	0	0	0	0	0	0	0	0	0	0	0	0	0	1578.15	0	0	0	0	0	0	0	0	0	0	0
1.80min : 927.812m/z	0	0	0	0	0	0	0	0	0	0	0	0	0	0	0	0	0	0	0	0	0	0	0	0	0
1.80min : 789.823m/z	0	0	0	0	0	0	0	0	0	0	0	0	0	1733.01	0	0	0	0	0	0	0	0	0	0	0
1.80min : 763.357m/z	0	0	0	0	0	0	0	0	0	0	0	0	0	2276.95	0	0	0	0	0	0	0	0	0	0	0
1.80min : 716.377m/z	0	0	0	0	0	0	0	0	0	0	0	0	0	2586.71	0	0	0	0	0	0	0	0	0	0	0
1.80min : 724.871m/z	0	0	0	0	0	0	0	0	0	0	0	0	0	0	0	0	0	0	0	0	0	0	0	0	0
1.80min : 771.176m/z	0	0	0	0	0	0	0	0	0	0	0	0	0	0	0	0	0	0	0	0	0	0	0	0	0
1.80min : 741.830m/z	0	0	0	0	0	0	0	0	0	0	0	0	0	0	0	0	0	0	0	0	0	0	0	0	0
1.80min : 596.362m/z	0	0	0	0	0	0	0	0	0	0	0	0	0	0	0	0	0	0	0	0	0	0	0	0	0
1.80min : 583.892m/z	0	0	0	0	0	0	0	0	0	0	0	0	0	5255.17	0	0	0	0	0	0	0	0	0	0	0
1.80min : 888.827m/z	0	0	0	0	0	0	0	0	0	0	0	0	0	0	0	0	0	0	0	0	0	0	0	0	0
1.80min : 745.879m/z	0	0	0	0	0	0	0	0	0	0	0	0	0	0	0	0	0	0	0	0	0	0	0	0	0
1.80min : 889.833m/z	0	0	0	0	0	0	0	0	0	0	0	0	0	0	0	0	0	0	0	0	0	0	0	0	0
1.80min : 784.831m/z	0	0	0	0	0	0	0	0	0	0	0	0	0	0	0	0	0	0	0	0	0	0	0	0	0
1.80min : 894.794m/z	0	0	0	0	0	0	0	0	0	0	0	0	0	0	0	0	0	0	0	0	0	0	0	0	0
1.80min : 724.876m/z	0	0	0	0	0	0	0	0	0	0	0	0	0	0	0	0	0	0	0	0	0	0	0	0	0
1.80min : 650.878m/z	0	0	0	0	0	0	0	0	0	0	0	0	0	0	0	0	0	0	0	0	0	0	0	0	0
1.80min : 697.855m/z	0	0	0	0	0	0	0	0	0	0	0	0	0	0	0	0	0	0	0	0	0	0	0	0	0
1.80min : 877.511m/z	0	0	0	0	0	0	0	0	0	0	0	0	0	0	0	0	0	0	0	0	0	0	0	0	0
1.80min : 740.354m/z	0	0	0	0	0	0	0	0	0	0	0	0	0	0	0	0	0	0	0	0	0	0	0	0	0
1.80min : 518.904m/z	0	0	3416.38	0	0	0	0	0	0	0	0	0	0	0	0	0	0	0	0	0	0	0	0	0	0
1.80min : 823.184m/z	0	0	0	0	0	0	0	0	0	0	0	0	0	0	0	0	0	0	0	0	0	0	0	0	0
1.80min : 758.870m/z	0	0	0	0	0	0	0	0	0	0	0	0	0	0	0	0	0	0	0	0	0	0	0	0	0
1.80min : 929.334m/z	0	0	0	0	0	0	0	0	0	0	0	0	0	0	0	0	0	0	0	0	0	0	0	0	0
1.80min : 794.511m/z	0	0	0	0	0	0	0	0	0	0	0	0	0	0	0	0	0	0	0	0	0	0	0	0	0
1.80min : 737.186m/z	0	0	0	0	0	0	0	0	0	0	0	0	0	0	0	0	0	0	0	0	0	0	0	0	0
1.80min : 623.380m/z	0	0	0	0	0	0	0	0	0	0	0	0	0	0	0	0	0	0	0	0	0	0	0	0	0
1.80min : 855.338m/z	0	0	0	0	0	0	0	0	0	0	0	0	0	0	0	0	0	0	0	0	0	0	0	0	0
1.80min : 502.895m/z	0	0	0	0	0	0	0	0	0	0	0	0	0	0	0	0	0	0	0	0	0	0	0	0	0
1.80min : 334.962m/z	39706.2	19428.4	6814.7	21287.5	55169.7	0	23992	11952.9	0	8052.45	0	0	0	61172	38959.2	25473.8	45705.9	36187.6	0	28434	0	9800.54	0	0	10378.4
1.80min : 680.836m/z	0	0	0	0	0	0	0	0	0	0	0	0	0	0	0	0	0	0	0	0	0	0	0	0	0
1.80min : 819.823m/z	0	0	0	0	0	0	0	0	0	0	0	0	0	0	0	0	0	0	0	0	0	0	0	0	0
1.80min : 624.870m/z	0	0	0	0	0	0	0	0	0	0	0	0	0	0	0	0	0	0	0	0	0	0	0	0	0
1.80min : 638.358m/z	0	0	0	0	0	0	0	0	0	0	0	0	0	0	0	0	0	0	0	0	0	0	0	0	0
1.80min : 377.427m/z	0	0	0	0	0	0	0	0	0	0	0	0	0	0	0	0	0	0	0	0	0	0	0	0	0
1.80min : 816.823m/z	0	0	0	0	0	0	0	0	0	0	0	0	0	0	0	0	0	0	0	0	0	0	0	0	0
1.80min : 688.839m/z	0	0	0	0	0	0	0	0	0	0	0	0	0	0	0	0	0	0	0	0	0	0	0	0	0
1.80min : 456.406m/z	0	0	0	0	0	0	0	0	0	0	0	0	0	0	0	0	0	0	0	0	0	0	0	0	0
1.80min : 506.935m/z	0	0	0	0	0	0	0	0	0	0	0	0	0	0	0	0	0	0	0	0	0	0	0	0	0
1.80min : 355.978m/z	0	3880.97	0	0	0	0	5528.53	0	0	0	0	0	0	22857.7	9933.44	6572.56	0	0	0	6460.69	0	0	0	0	0
1.80min : 538.885m/z	0	0	0	0	0	0	0	0	0	0	0	0	0	0	0	0	0	0	0	0	0	0	0	0	0
1.80min : 745.517m/z	0	0	0	0	0	0	0	0	0	0	0	0	0	802.13	0	0	0	0	0	0	0	0	0	0	0
1.80min : 829.581m/z	0	0	0	0	0	0	0	0	0	0	0	0	0	0	0	0	0	0	0	0	0	0	0	0	0
1.80min : 448.942m/z	50556.3	18929.6	0	28953.3	87900.8	0	0	9592.63	0	6175.11	0	0	0	100584	49167.8	27209	59866.9	63329.4	0	27946.7	0	8376.43	0	0	0
1.80min : 760.186m/z	0	0	0	0	0	0	0	0	0	0	0	0	0	0	0	0	0	0	0	0	0	0	0	0	0
1.80min : 723.206m/z	0	0	0	0	0	0	0	0	0	0	0	0	0	0	0	0	0	0	0	0	0	0	0	0	0
1.80min : 703.536m/z	0	0	0	0	0	0	0	0	0	0	0	0	0	0	0	0	0	0	0	0	0	0	0	0	0
1.80min : 223.987m/z	0	0	0	0	0	0	0	0	0	0	0	0	0	0	0	0	28943.4	0	0	0	0	0	0	0	0
1.80min : 679.876m/z	0	0	0	0	0	0	0	0	0	0	0	0	0	0	0	0	0	0	0	0	0	0	0	0	0
1.80min : 580.390m/z	0	0	0	0	0	0	0	0	0	0	0	0	0	0	0	0	0	0	0	0	0	0	0	0	0
1.80min : 793.826m/z	0	0	0	0	0	0	0	0	0	0	0	0	0	0	0	0	0	0	0	0	0	0	0	0	0
1.80min : 822.834m/z	0	0	0	0	0	0	0	0	0	0	0	0	0	0	0	0	0	0	0	0	0	0	0	0	0
1.80min : 626.851m/z	0	0	0	0	0	0	0	0	0	0	0	0	0	0	0	0	0	0	0	0	0	0	0	0	0
1.80min : 730.198m/z	0	0	0	0	0	0	0	0	0	0	0	0	0	0	0	0	0	0	0	0	0	0	0	0	0
1.80min : 171.044m/z	8278.35	0	0	0	0	9210.33	0	0	0	0	0	0	0	13464.8	10039.5	8679.44	13128.8	7437.2	0	0	0	0	0	0	0
1.80min : 549.881m/z	2123.02	0	0	0	0	0	0	0	0	0	0	0	0	0	0	0	0	0	0	0	0	0	0	0	0
1.80min : 939.821m/z	0	0	0	0	0	0	0	0	0	0	0	0	0	0	0	0	0	0	0	0	0	0	0	0	0
1.80min : 818.826m/z	0	0	0	0	0	0	0	0	0	0	0	0	0	0	0	0	0	0	0	0	0	0	0	0	0
1.80min : 731.527m/z	0	0	0	0	0	0	0	0	0	0	0	0	0	0	0	0	0	0	0	0	0	0	0	0	0
1.80min : 778.327m/z	0	0	0	0	0	0	0	0	0	0	0	0	0	0	0	0	0	0	0	0	0	0	0	0	0
1.80min : 490.968m/z	0	0	0	0	0	2632.17	0	0	0	0	0	0	0	0	0	0	0	0	0	0	0	0	0	0	0
1.80min : 440.428m/z	0	0	0	0	0	0	0	0	0	0	0	0	0	0	0	0	0	0	0	0	0	0	0	0	0
1.80min : 336.921m/z	3592.1	0	0	0	0	0	0	0	0	0	0	0	0	0	0	0	0	0	0	0	0	0	0	0	0
1.80min : 665.555m/z	0	0	0	0	0	0	0	0	0	0	0	0	0	0	0	0	0	0	0	0	0	0	0	0	0
1.80min : 676.888m/z	0	0	0	0	0	0	0	0	0	0	0	0	0	0	0	0	0	0	0	0	0	0	0	0	0
1.80min : 866.332m/z	0	0	0	0	0	0	0	0	0	0	0	0	0	0	0	0	0	0	0	0	0	0	0	0	0
1.80min : 773.543m/z	0	0	0	0	0	0	0	0	0	0	0	0	0	0	0	0	0	396.25	0	0	0	0	0	0	0
1.80min : 820.839m/z	0	0	0	0	0	0	0	0	0	0	0	0	0	1670.48	0	0	0	0	0	0	0	0	0	0	0
1.80min : 446.946m/z	0	0	0	0	0	0	0	0	0	0	0	0	0	0	0	0	0	0	0	0	0	0	0	0	0
1.80min : 399.421m/z	0	0	0	0	0	0	0	0	0	0	0	0	0	0	0	2033.86	0	0	0	0	0	0	0	0	0
1.80min : 468.404m/z	0	0	0	0	0	0	0	0	0	0	0	0	0	0	0	0	0	0	0	0	0	0	0	0	0
1.80min : 286.971m/z	0	0	0	7202.62	0	7023.06	0	8009.95	0	0	0	0	0	0	0	0	0	0	0	0	0	0	0	0	0
1.80min : 868.838m/z	0	0	0	0	0	0	0	0	0	0	0	0	0	0	0	0	0	0	0	0	0	0	0	0	0
1.80min : 473.412m/z	0	0	0	0	0	0	0	0	0	0	0	0	0	0	0	0	0	0	0	0	0	0	0	0	0
1.80min : 513.393m/z	0	0	0	0	0	1346.76	0	0	0	0	0	0	0	0	0	0	2526.94	0	0	0	0	0	0	0	0
1.80min : 714.871m/z	0	0	0	0	0	0	0	0	0	0	0	0	0	0	0	0	0	0	0	0	0	0	0	0	0
1.80min : 366.947m/z	0	0	0	0	0	0	0	0	0	0	0	0	0	0	9687.71	0	0	0	0	0	0	0	0	0	0
1.80min : 631.890m/z	0	0	0	0	0	0	0	0	0	0	0	0	0	0	0	0	0	0	0	0	0	0	0	0	0
1.80min : 199.997m/z	0	0	0	0	0	0	0	0	0	0	0	0	0	0	0	0	0	0	0	0	0	0	0	0	0
1.80min : 685.841m/z	0	0	0	0	0	0	0	0	0	0	0	0	0	0	0	0	0	0	0	0	0	0	0	0	0
1.80min : 827.791m/z	0	0	0	0	0	0	0	0	0	0	0	0	0	0	0	0	0	0	0	0	0	0	0	0	0
1.80min : 544.912m/z	0	4750.05	0	8229.49	33040.9	0	6366.58	0	0	0	0	0	0	0	9924.38	0	0	0	0	0	0	0	0	0	0
1.80min : 267.467m/z	0	0	0	0	0	0	0	0	0	0	0	0	0	0	0	0	0	0	0	0	0	0	0	0	0
1.80min : 642.892m/z	0	0	0	0	0	0	0	0	0	0	0	0	0	0	0	0	0	0	0	0	0	0	0	0	0
1.80min : 535.929m/z	0	0	0	0	0	1934.75	0	0	0	0	0	0	0	0	0	0	3409.27	0	0	0	0	0	0	0	0
1.80min : 406.428m/z	0	0	0	0	0	0	0	0	0	0	0	0	0	0	0	0	0	0	0	0	0	0	0	0	0
1.80min : 356.435m/z	0	0	0	0	0	0	0	0	0	0	0	0	0	0	0	0	0	0	0	0	0	0	0	0	0
1.80min : 462.906m/z	0	0	0	0	0	0	0	0	0	0	0	0	0	0	0	0	0	0	0	0	0	0	0	0	1186.91
1.80min : 544.916m/z	0	0	0	0	0	10667.6	0	0	0	0	0	0	0	0	0	0	0	21136.7	0	6437.91	0	0	0	0	0
1.80min : 801.818m/z	0	0	0	0	0	0	0	0	0	0	0	0	0	0	3048.93	0	0	0	0	0	0	0	0	0	0
1.80min : 433.414m/z	0	0	0	0	0	0	0	0	0	0	0	0	0	0	0	0	0	0	0	0	0	0	0	0	0
1.80min : 516.936m/z	0	0	0	0	0	0	0	0	0	0	0	0	0	0	0	0	0	0	0	0	0	0	0	0	0
1.80min : 783.821m/z	0	0	0	0	0	0	0	0	0	0	0	0	0	0	0	0	0	0	0	0	0	0	0	0	0
1.80min : 352.972m/z	13019.3	6550.94	0	8616.11	15810.9	0	9561.21	0	0	0	0	0	0	21698.8	11620.3	8232.85	18923.7	12509.2	0	9155.5	0	0	0	0	3691.19
1.80min : 415.871m/z	0	0	0	0	0	0	0	0	0	0	0	0	0	0	0	0	0	2458.09	0	0	0	0	0	0	0
1.80min : 689.852m/z	0	0	0	0	0	0	0	0	0	0	0	0	0	0	0	0	0	0	0	0	0	0	0	0	0
1.80min : 761.512m/z	0	0	0	0	0	0	0	0	0	0	0	0	0	0	0	0	0	0	0	0	0	0	0	0	0
1.80min : 895.805m/z	0	0	0	0	0	0	0	0	0	0	0	0	0	0	0	0	0	0	0	0	0	0	0	0	0
1.80min : 641.525m/z	0	0	0	0	0	0	0	0	0	0	0	0	0	0	0	0	0	0	0	0	0	0	0	0	0
1.80min : 711.540m/z	0	0	0	0	0	0	0	0	0	0	0	0	0	0	0	0	0	0	0	0	0	0	0	0	0
1.80min : 365.931m/z	0	0	0	0	0	0	0	0	0	0	0	0	0	0	0	0	0	0	0	0	0	0	0	0	0
1.80min : 489.895m/z	0	0	0	0	0	0	0	0	0	0	0	0	0	0	0	0	0	0	0	0	0	0	0	0	0
1.80min : 798.824m/z	0	0	0	0	7459.55	0	0	0	0	0	0	0	0	0	0	0	0	0	0	0	0	0	0	0	0
1.80min : 384.928m/z	0	0	0	0	0	0	0	0	0	0	0	0	0	0	0	0	0	0	0	0	0	0	0	0	0
1.80min : 322.979m/z	0	0	0	0	0	0	0	0	0	0	0	0	0	0	0	0	0	0	0	0	0	0	0	0	0
1.80min : 697.363m/z	0	0	0	0	0	0	0	0	0	0	0	0	0	0	0	0	0	0	0	0	0	0	0	0	0
1.80min : 548.896m/z	0	0	0	0	0	3357.63	0	0	0	0	0	0	0	0	0	0	0	0	0	0	0	0	0	0	0
1.80min : 562.926m/z	0	0	0	0	0	8277.3	0	0	0	0	0	0	0	0	0	0	11126.6	14527.5	0	4707.93	0	0	0	0	0
1.80min : 621.866m/z	0	0	0	0	0	0	0	0	0	0	0	0	0	0	0	0	0	0	0	0	0	0	0	0	0
1.80min : 834.330m/z	0	0	0	0	0	0	0	0	0	0	0	0	0	0	0	0	0	0	0	0	0	0	0	0	0
1.80min : 175.497m/z	0	0	0	0	0	0	0	0	0	0	0	0	0	0	0	0	0	0	0	0	0	0	0	0	0
1.80min : 284.022m/z	0	0	0	0	6568.67	0	0	0	0	0	0	0	0	0	0	0	0	0	0	0	0	0	0	0	0
1.80min : 516.925m/z	0	2085.57	0	4641.87	7740.5	0	3052.58	0	0	0	0	0	0	0	6582.22	0	7194.17	0	0	2764.16	0	0	0	0	0
1.80min : 758.828m/z	0	0	0	0	0	0	0	0	0	0	0	0	0	0	0	0	0	0	0	0	0	0	0	0	0
1.80min : 486.931m/z	0	0	0	0	0	0	0	0	0	0	0	0	0	0	0	0	0	0	0	0	0	0	0	0	0
1.80min : 516.921m/z	6679.98	0	0	0	0	0	0	0	0	0	0	0	0	9624.95	0	0	0	0	0	0	0	0	0	0	1873.72
1.80min : 546.902m/z	0	0	0	3605.06	0	0	0	0	0	0	0	0	0	0	0	0	0	0	0	3513.52	0	0	0	0	0
1.80min : 802.828m/z	0	0	0	0	0	0	0	0	0	0	0	0	0	0	0	0	0	0	0	0	0	0	0	0	0
1.80min : 235.961m/z	0	0	3588.74	0	0	0	0	0	0	0	0	0	0	0	0	0	0	0	0	0	0	0	0	0	0
1.80min : 413.873m/z	0	0	0	0	0	2941.53	0	0	0	0	0	0	0	0	0	0	4652.57	0	0	0	0	0	0	0	0
1.80min : 416.439m/z	0	0	0	0	0	0	0	0	0	0	0	0	0	0	0	0	0	0	0	0	0	0	0	0	0
1.80min : 598.855m/z	0	0	0	1886.76	0	0	0	0	0	0	0	0	0	5763.25	0	3462.45	0	0	0	0	0	0	0	0	0
1.80min : 679.345m/z	0	0	0	0	0	0	0	0	0	0	0	0	0	0	0	0	0	0	0	0	0	0	0	0	0
1.80min : 728.845m/z	0	0	0	0	0	0	0	0	0	0	0	0	0	0	0	0	0	0	0	0	0	0	0	0	0
1.80min : 358.976m/z	0	0	0	0	0	0	0	0	0	0	0	0	0	3879.74	0	0	0	0	0	0	0	0	0	0	0
1.80min : 282.463m/z	0	2948.91	0	3076.39	4284.45	4548.6	5011.76	0	0	0	0	0	0	6765.5	0	4786.52	7141.1	3515.87	0	4605.32	0	0	0	0	0
1.80min : 801.826m/z	0	0	0	0	0	0	0	0	0	0	0	0	0	0	0	0	0	3154.01	0	0	0	0	0	0	0
1.80min : 644.890m/z	0	0	0	0	0	0	0	0	0	0	0	0	0	0	0	0	0	0	0	0	0	0	0	0	0
1.80min : 907.588m/z	0	0	0	0	0	0	0	0	0	0	0	0	0	0	0	0	0	0	0	0	0	0	0	0	0
1.80min : 444.918m/z	0	0	0	0	0	0	0	0	0	0	0	0	0	0	0	0	0	0	0	0	0	0	0	0	0
1.80min : 613.881m/z	0	0	0	0	0	0	0	0	0	0	0	0	0	0	0	0	0	0	0	0	0	0	0	0	0
1.80min : 236.994m/z	11105.7	0	0	0	20068.3	0	0	0	0	6213.57	0	0	0	21723.6	0	12557.7	21548.4	13747.6	0	0	0	0	0	0	0
1.80min : 314.954m/z	0	0	0	0	0	0	0	0	0	0	0	0	0	0	0	0	0	0	0	0	0	0	0	0	0
1.80min : 402.931m/z	0	0	0	0	0	0	0	0	0	0	0	0	0	0	0	0	0	0	0	0	0	0	0	0	0
1.80min : 143.996m/z	0	12357.9	0	0	9523	0	0	0	0	0	19999.1	29171.6	0	0	30208.5	0	0	8012.16	0	13380.9	0	34296.2	0	0	0
1.80min : 661.360m/z	0	0	0	0	0	0	0	0	0	0	0	0	0	0	0	0	0	0	0	0	0	0	0	0	0
1.80min : 476.900m/z	0	0	0	0	0	0	0	0	0	0	0	0	0	0	0	0	0	0	0	0	0	0	0	0	0
1.80min : 546.884m/z	0	0	0	0	0	0	0	0	0	0	0	0	0	0	0	0	0	0	0	0	0	0	0	0	0
1.80min : 744.873m/z	0	0	0	0	0	0	0	0	0	0	0	0	0	0	0	0	0	0	0	0	0	0	0	0	0
1.80min : 537.372m/z	0	0	0	0	0	0	0	0	0	0	0	0	0	0	0	0	0	0	0	0	0	0	0	0	0
1.80min : 493.939m/z	0	0	0	0	0	0	0	0	0	0	0	0	0	0	0	0	0	0	0	0	0	0	0	0	0
1.80min : 807.837m/z	0	0	0	0	0	0	0	0	0	0	0	0	0	0	0	0	0	0	0	0	0	0	0	0	0
1.80min : 697.347m/z	0	0	0	0	0	0	0	0	0	0	0	0	0	1878.79	0	0	0	0	0	0	0	0	0	0	0
1.80min : 732.850m/z	0	0	0	0	0	0	0	0	0	0	0	0	0	0	0	0	0	0	0	0	0	0	0	0	0
1.80min : 766.845m/z	0	0	0	0	0	0	0	0	0	0	0	0	0	1246.2	0	0	0	0	0	0	0	0	0	0	0
1.80min : 529.896m/z	0	0	0	0	0	0	0	0	0	0	0	0	0	0	0	0	3980.12	0	0	0	0	0	0	0	0
1.80min : 116.972m/z	0	0	0	0	0	0	0	0	0	0	0	0	0	0	0	0	0	0	0	0	0	0	0	0	0
1.80min : 566.391m/z	0	0	0	0	0	1956.97	0	0	0	0	0	0	0	0	0	0	0	0	0	0	0	0	0	0	0
1.80min : 999.815m/z	0	0	0	0	0	0	0	0	0	0	0	0	0	0	0	0	0	0	0	0	0	0	0	0	0
1.80min : 791.830m/z	0	0	0	0	0	0	0	0	0	0	0	0	0	0	0	0	0	0	0	0	0	0	0	0	0
1.80min : 666.848m/z	0	0	0	0	0	0	0	0	0	0	0	0	0	0	0	0	0	0	0	0	0	0	0	0	0
1.80min : 404.935m/z	0	0	0	0	0	7638.57	0	0	0	0	0	0	0	0	0	0	0	8731.95	0	0	0	0	0	0	0
1.80min : 640.882m/z	37739	12643.8	0	20492.1	106627	0	11173.4	0	0	0	0	0	0	111312	0	14663.3	34566.8	0	0	0	0	0	0	0	4097.1
1.80min : 556.880m/z	0	0	0	0	0	0	0	0	0	0	0	0	0	0	0	0	0	0	0	0	0	0	0	0	0
1.80min : 311.981m/z	0	0	0	0	0	0	0	0	0	0	0	0	0	0	0	0	0	0	0	0	10943.2	0	0	0	0
1.80min : 557.384m/z	0	0	0	0	0	0	1379.18	0	0	0	0	0	0	0	0	0	0	0	0	0	0	0	0	0	0
1.80min : 685.341m/z	0	0	0	0	0	0	0	0	0	0	0	0	0	0	0	0	1071.43	0	0	0	0	0	0	0	0
1.80min : 296.962m/z	0	0	0	0	0	0	0	0	0	0	0	0	0	0	0	0	0	0	0	0	0	0	0	0	0
1.80min : 652.203m/z	0	0	0	0	0	0	0	0	0	0	0	0	0	0	0	0	0	0	0	0	0	0	0	0	0
1.80min : 664.361m/z	0	0	0	0	0	0	0	0	0	0	0	0	0	0	0	0	0	0	0	0	0	0	0	0	0
1.80min : 614.874m/z	5269.53	0	0	0	0	0	0	0	0	0	0	0	0	0	0	0	0	0	0	0	0	0	0	0	0
1.80min : 569.387m/z	2127.57	0	0	0	0	0	0	0	0	0	0	0	0	0	0	0	0	0	0	0	0	0	0	0	0
1.80min : 901.809m/z	0	0	0	0	0	0	0	0	0	0	0	0	0	0	0	0	0	0	0	0	0	0	0	0	0
1.80min : 552.869m/z	0	0	0	0	0	0	0	0	0	0	0	0	0	0	0	0	0	0	0	0	0	0	0	0	0
1.80min : 524.899m/z	0	0	0	0	0	0	0	0	0	0	0	0	0	0	0	0	0	0	0	0	0	0	0	0	0
1.80min : 428.933m/z	0	0	0	0	0	0	0	0	0	0	0	0	0	0	0	0	0	0	0	0	0	0	0	0	0
1.80min : 652.383m/z	0	0	0	0	0	0	0	0	0	0	0	0	0	0	0	0	0	0	0	0	0	0	0	0	0
1.80min : 558.890m/z	0	0	0	0	8225.78	0	0	1927.05	0	0	0	0	0	0	0	0	0	5145.62	0	0	0	0	0	0	0
1.80min : 460.897m/z	0	0	0	0	0	0	0	0	0	0	0	0	0	0	0	0	0	0	0	0	0	0	0	0	0
1.80min : 432.420m/z	0	0	0	0	1743.29	2336.97	0	0	0	0	0	0	0	0	0	0	0	0	0	0	0	0	0	0	0
1.80min : 767.862m/z	0	0	0	0	0	0	0	0	0	0	0	0	0	0	0	0	0	0	0	0	0	0	0	0	0
1.80min : 744.199m/z	0	0	0	0	0	0	0	0	0	0	0	0	0	0	0	0	0	0	0	0	0	0	0	0	0
1.80min : 323.931m/z	0	0	0	0	0	0	0	0	0	0	0	2926.31	0	0	0	0	0	0	0	0	0	0	0	0	0
1.80min : 473.913m/z	0	0	0	0	0	0	0	0	0	0	0	0	0	0	0	0	0	0	0	0	0	0	0	0	0
1.80min : 597.858m/z	0	0	0	0	0	0	0	0	0	0	0	0	0	0	0	0	0	0	0	0	0	0	0	0	0
1.80min : 504.943m/z	0	0	0	0	0	0	0	0	0	0	0	0	0	0	0	0	0	0	0	0	0	0	0	0	0
1.80min : 756.355m/z	0	0	0	0	0	0	0	0	0	0	0	0	0	0	0	0	0	0	0	0	0	0	0	0	0
1.80min : 152.009m/z	0	0	0	0	0	0	0	0	0	0	0	0	0	0	0	0	0	0	0	0	0	0	0	0	0
1.80min : 534.925m/z	0	0	0	0	0	0	0	0	0	0	0	0	0	8826.35	0	0	0	0	0	0	0	722.1	0	0	0
1.80min : 680.358m/z	0	0	0	0	0	0	0	0	0	0	0	0	0	0	1189.96	0	0	0	0	0	0	0	0	0	0
1.80min : 562.923m/z	0	3868.35	0	6273.69	20176.3	0	0	0	0	0	0	0	0	0	0	5270.32	0	0	0	0	0	905.33	0	0	0
1.80min : 600.860m/z	0	0	0	0	0	1754.63	0	0	0	0	0	0	0	0	0	0	2289.83	0	0	0	0	0	0	0	0
1.80min : 324.970m/z	0	0	0	0	0	0	0	0	0	0	0	0	0	0	0	0	0	0	7122.3	0	0	0	0	0	0
1.80min : 751.848m/z	0	0	0	0	0	0	0	0	0	0	0	0	0	0	0	0	0	0	0	0	0	0	0	0	0
1.80min : 685.829m/z	0	0	0	0	0	0	0	0	0	0	0	0	0	0	0	0	0	0	0	0	0	0	0	0	0
1.80min : 493.381m/z	0	0	0	0	2278.3	0	0	0	0	0	0	0	0	0	0	0	2367.81	0	0	0	0	0	0	0	0
1.80min : 346.940m/z	0	0	0	0	0	0	0	0	0	2676.49	0	0	0	0	0	3384.63	0	0	0	0	0	0	0	0	0
1.80min : 526.901m/z	10911.9	0	0	0	21890.5	0	0	0	0	0	0	0	0	23549.1	7691.4	0	0	0	0	0	0	0	0	0	0
1.80min : 636.348m/z	0	0	0	0	0	0	0	0	0	0	0	0	0	0	0	0	0	0	0	0	0	0	0	0	0
1.80min : 807.854m/z	0	0	0	0	0	0	0	0	0	0	0	0	0	0	0	0	0	0	0	0	0	0	0	0	0
1.80min : 548.901m/z	0	0	0	0	0	0	0	0	0	0	0	0	0	0	0	0	0	0	0	0	0	0	0	0	0
1.80min : 358.450m/z	0	0	0	0	0	0	0	0	0	0	0	0	0	0	0	0	0	0	0	0	0	0	0	0	2788.37
1.80min : 152.036m/z	0	0	0	0	8822.16	0	8022.78	0	0	0	0	0	0	12612.5	0	0	11483.6	7581.33	0	7055.96	0	0	0	0	0
1.80min : 685.846m/z	0	0	0	0	3119.27	1262.08	0	0	0	0	0	0	0	0	0	879.04	0	0	0	0	0	0	0	0	0
1.80min : 622.874m/z	0	0	0	0	0	0	0	0	0	0	0	0	0	0	0	0	0	0	0	0	0	0	0	0	0
1.80min : 779.617m/z	0	0	0	0	0	0	0	0	0	0	0	0	0	0	0	0	0	0	0	0	0	0	0	0	0
1.80min : 877.833m/z	0	0	0	0	0	0	0	0	0	0	0	0	0	1694.29	0	0	0	0	0	0	0	0	0	0	0
1.80min : 840.590m/z	0	0	0	0	0	0	0	0	0	0	0	0	0	0	0	0	0	0	0	0	0	0	0	0	0
1.80min : 726.882m/z	0	0	0	0	0	0	0	0	0	0	0	0	0	0	0	0	0	0	0	0	0	0	0	0	0
1.80min : 642.881m/z	18936.6	4480.73	0	9813.55	51995	0	5647.02	0	0	0	0	0	0	48392.8	15188.1	7707.3	16798.8	0	0	8063.44	0	0	0	0	0
1.80min : 371.018m/z	0	0	0	0	0	0	0	0	0	0	0	0	0	0	0	0	0	0	0	0	0	0	0	0	0
1.80min : 418.956m/z	0	0	0	0	0	0	0	0	0	0	0	0	0	0	0	0	0	0	0	0	0	0	0	0	0
1.80min : 925.824m/z	0	0	0	0	0	0	0	0	0	0	0	0	0	0	0	0	0	0	0	0	0	0	0	0	0
1.80min : 695.851m/z	0	0	0	0	0	0	0	0	0	0	0	0	0	0	0	0	0	0	0	0	0	0	0	0	0
1.80min : 343.972m/z	0	0	0	0	0	0	0	0	0	0	0	0	0	0	0	0	0	0	0	0	0	0	0	0	0
1.80min : 696.343m/z	0	0	0	0	0	0	0	0	0	0	0	0	0	0	0	0	0	0	0	0	0	0	0	0	0
1.80min : 316.956m/z	0	0	0	0	0	2667.2	0	0	0	0	0	0	0	0	0	0	0	0	0	0	0	0	0	0	0
1.80min : 559.382m/z	0	0	0	0	0	0	0	0	0	0	0	0	0	0	0	0	0	0	0	0	0	0	0	0	0
1.80min : 526.905m/z	0	0	0	0	0	6144.31	0	0	0	0	0	0	0	0	0	0	0	15384.1	0	0	0	0	0	0	0
1.80min : 375.986m/z	0	0	0	0	0	0	0	0	0	0	0	0	0	0	0	0	0	0	0	0	0	0	0	0	0
1.80min : 260.925m/z	0	0	0	0	0	0	0	0	0	0	0	0	0	0	0	0	0	0	0	0	0	0	0	0	0
1.80min : 895.800m/z	0	0	0	0	0	0	0	0	0	0	0	0	0	0	0	0	0	0	0	0	0	0	0	0	0
1.80min : 630.897m/z	5906.94	0	0	0	12551.3	0	0	0	0	0	0	0	0	15824.6	5511.35	3149.88	0	0	0	0	0	0	0	0	0
1.80min : 709.373m/z	0	0	0	0	0	0	0	0	0	0	0	0	0	0	0	0	0	0	0	0	0	0	0	0	0
1.80min : 608.876m/z	0	0	0	0	0	0	0	0	0	0	0	0	0	0	0	0	0	0	0	0	0	0	0	0	0
1.80min : 265.014m/z	29836.3	0	0	0	0	0	0	0	0	0	0	0	0	50250.7	0	0	0	0	0	0	0	0	0	0	0
1.80min : 216.954m/z	0	0	0	0	0	0	0	0	0	0	0	0	0	0	0	0	0	0	0	0	0	0	0	0	0
1.80min : 644.372m/z	0	0	0	0	0	0	0	0	0	0	0	0	0	0	0	0	0	0	0	0	0	0	0	0	0
1.80min : 927.826m/z	0	0	0	0	0	0	0	0	0	0	0	0	0	0	0	0	0	0	0	0	0	0	0	0	0
1.80min : 768.140m/z	0	0	0	0	0	0	0	0	0	0	0	0	0	0	0	0	0	0	0	0	0	0	0	0	0
1.80min : 690.195m/z	0	0	0	0	0	0	0	0	0	0	0	0	0	0	0	0	0	0	0	0	0	0	0	0	0
1.80min : 416.430m/z	0	0	0	0	0	0	0	0	0	0	0	0	0	0	0	0	0	0	0	0	0	0	0	0	0
1.80min : 563.922m/z	0	0	0	0	0	0	0	0	0	0	0	0	0	0	0	0	0	0	0	0	0	0	0	0	0
1.80min : 746.107m/z	0	0	0	0	0	0	0	0	0	0	0	0	0	0	0	0	0	0	0	0	0	0	0	0	0
1.80min : 474.413m/z	0	0	0	0	0	0	0	0	0	0	0	0	0	0	0	0	0	0	0	0	0	0	0	0	0
1.80min : 722.347m/z	0	0	0	0	0	0	0	0	0	0	0	0	0	0	0	0	0	0	0	0	0	0	0	0	0
1.80min : 245.996m/z	0	0	0	0	20258.1	12493.9	0	0	0	0	0	0	0	0	0	0	20393.5	0	0	0	0	0	0	0	0
1.80min : 833.516m/z	0	0	0	0	0	0	0	0	0	0	0	0	0	0	0	0	0	0	0	0	0	0	0	0	0
1.80min : 642.886m/z	0	0	0	0	0	11421.5	0	0	0	0	0	0	0	0	0	0	0	33626.1	0	0	0	0	0	0	0
1.80min : 492.943m/z	0	0	0	0	0	0	0	0	0	0	0	0	0	0	0	0	0	0	0	0	0	0	0	0	0
1.80min : 815.831m/z	0	0	0	0	0	0	0	0	0	0	0	0	0	0	0	0	0	0	0	0	0	0	0	0	0
1.80min : 530.888m/z	0	0	0	0	0	0	0	0	0	0	0	0	0	0	0	0	0	0	0	0	0	0	0	0	0
1.80min : 442.415m/z	0	0	0	0	0	0	0	0	0	0	0	0	0	0	0	0	0	0	0	0	0	0	0	0	0
1.80min : 777.841m/z	0	0	0	0	0	0	0	0	0	0	0	0	0	0	0	0	0	0	0	0	0	0	0	0	0
1.80min : 696.866m/z	0	0	0	0	1905.95	0	0	0	0	0	0	0	0	4211.93	0	0	0	0	0	0	0	0	0	0	0
1.80min : 663.867m/z	0	0	0	0	0	0	0	0	0	0	0	0	0	0	0	0	0	0	0	0	0	0	0	0	0
1.80min : 800.830m/z	0	0	0	0	0	0	0	0	0	0	0	0	0	0	0	0	0	0	0	0	0	0	0	0	0
1.80min : 665.856m/z	0	0	0	0	0	0	0	0	0	0	0	0	0	0	0	0	1434.72	0	0	0	0	0	0	0	0
1.80min : 468.903m/z	0	0	0	0	0	0	0	0	0	0	0	0	0	0	0	0	0	0	0	0	0	0	0	0	0
1.80min : 402.943m/z	0	0	0	0	0	0	0	0	0	0	0	0	0	0	0	0	0	0	0	0	0	0	0	0	0
1.80min : 528.892m/z	5230.36	0	0	0	0	0	0	0	0	0	0	0	0	0	0	0	0	0	0	0	0	0	0	0	0
1.80min : 746.331m/z	0	0	0	0	0	0	0	0	0	0	0	0	0	0	0	0	0	0	0	0	0	0	0	0	0
1.80min : 662.866m/z	0	0	0	0	0	0	0	0	0	0	0	0	0	9397.89	0	0	0	0	0	0	0	0	0	0	0
1.80min : 751.815m/z	0	0	0	0	0	0	0	0	0	0	0	0	0	0	974.58	0	0	0	0	0	0	0	0	0	0
1.80min : 602.392m/z	0	0	0	0	0	0	0	0	0	0	0	0	0	0	0	0	0	0	0	0	0	0	0	0	0
1.80min : 658.891m/z	0	0	0	5536.21	0	0	0	0	0	0	0	0	0	27298.9	0	3490.56	0	0	0	0	0	0	0	0	0
1.80min : 697.355m/z	0	0	0	564.46	0	0	0	0	0	0	0	0	0	0	0	0	0	0	0	0	0	0	0	0	0
1.80min : 306.965m/z	12386.9	5950.38	0	5290.99	13463.8	8303.28	0	0	0	3586.07	0	0	0	17047.6	14012.7	7764.57	0	9679.69	0	6750.75	0	0	0	0	5367.29
1.80min : 420.950m/z	0	0	0	4326.06	0	0	0	0	0	0	0	0	0	0	0	3442.33	7080.68	6764.44	0	0	0	0	0	0	0
1.80min : 514.926m/z	0	0	0	0	0	0	3641.17	0	0	0	0	0	0	0	8450.35	0	0	0	0	0	0	0	0	0	0
1.80min : 770.836m/z	0	0	0	0	0	0	0	0	0	0	0	0	0	0	1646.9	0	0	0	0	0	0	0	0	0	0
1.80min : 402.937m/z	0	0	0	0	43306.8	0	0	0	0	0	0	0	0	0	0	0	25081.2	0	0	14090.2	0	4703.47	0	0	0
1.80min : 518.908m/z	0	0	0	0	0	0	0	0	0	0	0	0	0	0	0	0	0	0	0	0	0	0	0	0	0
1.80min : 632.895m/z	0	0	0	0	6470.03	0	0	0	0	0	0	0	0	7150.19	0	0	0	0	0	0	0	0	0	0	0
1.80min : 592.889m/z	0	0	0	0	0	0	0	0	0	0	0	0	0	0	0	0	0	0	0	0	0	0	0	0	0
1.80min : 416.434m/z	0	0	0	0	0	0	0	0	0	0	0	0	0	0	0	0	4867.63	0	0	0	0	0	0	0	0
1.80min : 532.931m/z	0	0	0	0	0	0	0	0	0	0	0	0	0	0	0	0	0	0	0	0	0	0	0	0	0
1.80min : 395.933m/z	0	0	0	893.75	0	0	0	0	0	0	0	0	0	0	0	0	0	0	0	0	0	0	0	0	0
1.80min : 730.848m/z	0	0	0	0	0	0	0	0	0	0	0	0	0	7810.81	0	0	4733.72	0	0	1385.67	0	0	0	0	0
1.80min : 911.813m/z	0	0	0	0	0	0	0	0	0	0	0	0	0	0	0	0	0	0	0	0	0	0	0	0	0
1.80min : 449.436m/z	0	0	0	0	0	0	0	0	0	0	0	0	0	0	0	0	0	0	0	0	0	0	0	0	0
1.80min : 667.370m/z	0	0	0	0	0	0	0	0	0	0	0	0	0	0	0	0	0	0	0	0	0	0	0	0	0
1.80min : 814.357m/z	0	0	0	0	0	0	0	0	0	0	0	0	0	0	0	0	0	0	0	0	0	0	0	0	0
1.80min : 394.423m/z	0	0	0	0	0	0	0	0	0	0	0	0	0	0	0	0	0	0	0	0	0	0	0	0	0
1.80min : 674.864m/z	0	0	0	0	0	0	0	0	0	0	0	0	0	0	0	0	0	0	0	0	0	0	0	0	0
1.80min : 875.836m/z	0	0	0	0	0	0	0	0	0	0	0	0	0	0	0	0	0	833.75	0	0	0	0	0	0	0
1.80min : 569.882m/z	0	0	0	0	0	0	0	0	0	0	0	0	0	0	0	0	0	0	0	0	0	0	0	0	0
1.80min : 369.432m/z	0	0	0	0	0	0	0	0	0	0	0	0	0	0	0	0	0	0	0	0	0	0	0	0	0
1.80min : 132.997m/z	11489.8	0	0	7013.55	14955.9	8963.33	0	0	0	0	0	0	0	18691.6	11219.4	10827.2	14736	8418.39	0	12213.2	5162.05	0	0	0	0
1.80min : 574.377m/z	0	0	0	0	0	0	0	0	0	0	0	0	0	0	0	0	0	0	0	0	0	0	0	0	0
1.80min : 742.855m/z	0	0	0	0	0	0	0	0	0	0	0	0	0	0	0	0	0	0	0	0	0	0	0	0	0
1.80min : 376.924m/z	0	0	0	0	0	0	0	0	0	0	0	0	0	0	0	0	0	0	0	0	0	0	0	0	0
1.80min : 721.185m/z	0	0	0	0	0	0	0	0	0	0	0	0	0	0	0	0	0	0	0	0	0	0	0	0	0
1.80min : 638.352m/z	0	0	0	0	0	0	0	0	0	0	0	0	0	0	0	0	0	0	0	0	0	0	0	0	0
1.80min : 664.853m/z	0	0	0	0	0	0	0	0	0	0	0	0	0	0	0	0	0	0	0	0	0	0	0	0	0
1.80min : 827.827m/z	0	0	0	0	0	0	0	0	0	0	0	0	0	0	0	0	0	0	0	0	0	0	0	0	0
1.80min : 324.975m/z	0	2423.35	0	4714.36	6439.69	0	0	0	0	0	0	0	0	8248.87	0	0	7489.37	0	0	3625.5	0	0	0	0	0
1.80min : 574.868m/z	0	0	0	0	0	0	0	0	0	0	0	0	0	0	2978.31	0	2483.79	0	0	0	0	0	0	0	0
1.80min : 742.182m/z	0	0	0	0	0	0	0	0	0	0	0	0	0	0	0	0	0	0	0	0	0	0	0	0	0
1.80min : 574.879m/z	0	0	0	0	0	0	0	0	0	0	0	0	0	0	0	0	0	0	0	0	0	0	0	0	0
1.80min : 418.948m/z	0	0	0	0	0	0	0	0	0	0	0	0	0	0	0	0	0	0	0	0	0	0	0	0	0
1.80min : 659.890m/z	0	0	0	0	0	0	0	0	0	0	0	0	0	0	0	0	0	0	0	0	0	0	0	0	0
1.80min : 622.382m/z	0	0	0	0	0	0	0	0	0	0	0	0	0	0	0	0	0	0	0	0	0	0	0	0	0
1.80min : 513.382m/z	0	0	0	0	0	0	0	0	0	0	0	0	0	0	0	0	0	0	0	0	0	0	0	0	0
1.80min : 418.961m/z	0	0	0	0	0	0	0	0	0	0	0	0	0	0	0	0	0	0	0	0	0	0	0	0	0
1.80min : 480.896m/z	0	0	0	0	0	0	0	0	0	0	0	0	0	0	0	0	0	0	0	0	0	0	0	0	0
1.80min : 800.816m/z	0	0	0	0	0	0	0	0	0	0	0	0	0	0	0	0	0	0	0	0	0	0	0	0	0
1.80min : 751.859m/z	0	0	0	0	0	0	0	0	0	0	0	0	0	0	0	0	0	0	0	0	0	0	0	0	0
1.80min : 547.892m/z	0	0	0	0	0	0	0	0	0	0	0	0	0	0	0	0	0	0	0	0	0	0	0	0	0
1.80min : 783.814m/z	0	0	0	0	0	0	0	0	0	0	0	0	0	0	0	0	0	0	0	0	0	0	0	0	0
1.80min : 257.976m/z	4532.91	0	0	0	15720.2	9527.93	15133.2	0	0	3713.56	0	0	0	14355.1	41672.5	0	0	0	0	7293.8	0	16465.8	0	0	0
1.80min : 450.932m/z	0	0	0	0	0	0	0	0	0	0	0	0	0	36125.8	0	0	0	0	0	0	0	0	0	0	0
1.80min : 672.850m/z	0	0	0	0	0	0	0	0	0	0	0	0	0	5957.83	0	0	0	0	0	0	0	0	0	0	0
1.80min : 546.906m/z	0	0	0	0	0	0	0	0	0	0	0	0	0	15141.5	0	0	0	0	0	0	0	0	0	0	0
1.80min : 539.376m/z	0	0	0	0	0	0	0	0	0	0	0	0	0	0	0	0	0	0	0	0	0	0	0	0	0
1.80min : 786.328m/z	0	0	0	0	0	0	0	0	0	0	0	0	0	0	0	0	0	0	0	0	0	0	0	0	0
1.80min : 743.833m/z	1611.25	0	0	0	0	0	0	0	0	0	0	0	0	0	0	0	0	0	0	0	0	0	0	0	0
1.80min : 449.405m/z	0	0	0	0	0	0	0	0	0	0	0	0	0	0	0	0	0	0	0	0	0	0	0	0	0
1.80min : 690.349m/z	0	0	0	0	0	0	0	0	0	0	0	0	0	0	0	0	0	0	0	0	0	0	0	0	0
1.80min : 422.930m/z	0	0	0	0	0	2257.92	0	0	0	0	0	0	0	0	0	0	0	0	0	0	0	0	0	0	0
1.80min : 594.870m/z	0	0	0	0	0	0	0	0	0	0	0	0	0	0	0	0	0	0	0	0	0	0	0	0	0
1.80min : 281.465m/z	0	0	0	0	0	0	0	0	0	0	0	0	0	0	0	0	0	0	0	0	0	0	0	0	0
1.80min : 429.415m/z	1948.13	0	0	0	0	0	0	0	0	0	0	0	0	0	0	0	0	0	0	0	0	0	0	0	0
1.80min : 405.428m/z	0	0	0	2096.85	0	0	0	0	0	0	0	0	0	0	0	0	0	0	0	0	0	0	0	0	0
1.80min : 833.804m/z	0	0	0	0	0	0	0	0	0	0	0	0	0	0	0	0	0	0	0	0	0	0	0	0	0
1.80min : 742.332m/z	1919.02	0	0	0	0	0	0	0	0	0	0	0	0	0	0	0	0	0	0	0	0	0	0	0	0
1.80min : 716.870m/z	0	0	0	0	0	0	0	0	0	0	0	0	0	0	0	0	0	0	0	0	0	0	0	0	0
1.80min : 583.374m/z	0	0	0	0	0	0	0	0	0	0	0	0	0	0	0	0	0	0	0	0	0	0	0	0	0
1.80min : 662.876m/z	0	0	0	0	0	1677.3	0	0	0	0	0	0	0	0	0	0	0	0	0	0	0	0	0	0	0
1.80min : 610.891m/z	0	0	0	0	0	0	0	0	0	0	0	0	0	0	0	0	0	0	0	0	0	0	0	0	0
1.80min : 660.894m/z	0	0	0	0	0	0	0	0	0	0	0	0	0	0	0	0	0	9144	0	0	0	0	0	0	0
1.80min : 603.858m/z	0	0	0	0	0	0	0	0	0	0	0	0	0	0	0	0	0	0	0	0	0	0	0	0	0
1.80min : 760.833m/z	0	0	0	0	0	0	0	0	0	0	0	0	0	0	0	0	0	0	0	0	0	0	0	0	0
1.80min : 820.358m/z	0	0	0	0	0	0	0	0	0	0	0	0	0	0	0	0	0	1258.4	0	0	0	0	0	0	0
1.80min : 762.526m/z	0	0	0	0	0	0	0	0	0	0	0	0	0	0	0	0	0	0	0	0	0	0	0	0	0
1.80min : 791.854m/z	0	0	0	0	0	0	0	0	0	0	0	0	0	0	0	0	0	0	0	0	0	0	0	0	0
1.80min : 429.930m/z	9043.36	0	0	0	0	0	0	0	0	0	0	0	0	0	0	0	0	0	0	0	0	0	0	0	0
1.80min : 520.906m/z	0	0	0	0	4516.36	3296.68	0	0	0	0	0	0	0	0	0	0	0	0	0	0	0	0	0	0	0
1.80min : 782.817m/z	0	0	0	0	0	0	0	0	0	0	0	0	0	0	0	0	0	0	0	0	0	0	0	0	0
1.80min : 688.354m/z	0	0	0	0	0	0	0	0	0	0	0	0	0	0	0	0	0	0	0	0	0	0	0	0	0
1.80min : 540.364m/z	0	0	0	0	0	0	0	0	0	0	0	0	0	0	0	0	0	0	0	0	0	0	0	0	0
1.80min : 479.897m/z	0	0	0	0	0	0	0	1662.64	0	0	0	0	0	4162.93	0	0	0	0	0	0	0	0	0	0	0
1.80min : 704.851m/z	0	0	0	0	0	0	0	0	0	0	0	0	0	0	0	0	0	0	0	0	0	0	0	0	0
1.80min : 782.823m/z	0	0	0	0	0	885.53	0	0	0	0	0	0	0	0	0	0	0	0	0	0	0	0	0	0	0
1.80min : 743.329m/z	0	0	0	0	0	0	0	0	0	0	0	0	0	0	0	0	0	0	0	0	0	0	0	0	0
1.80min : 599.870m/z	0	0	0	0	0	0	0	0	0	0	0	0	0	0	0	0	0	0	0	0	0	0	0	0	0
1.80min : 904.574m/z	0	0	0	0	0	0	0	0	0	0	0	0	0	0	0	0	0	0	0	0	0	0	0	0	0
1.80min : 883.493m/z	0	0	0	0	0	0	0	0	0	0	0	0	0	0	0	0	0	0	0	0	0	0	0	0	0
1.80min : 183.984m/z	0	0	0	0	0	0	0	0	0	0	0	0	0	0	0	0	0	0	0	0	0	0	0	0	0
1.80min : 470.959m/z	0	0	0	0	0	0	0	0	0	0	0	0	0	0	0	0	0	0	0	0	0	0	0	0	0
1.80min : 860.143m/z	0	0	0	0	0	0	0	0	0	0	0	0	0	0	0	0	0	0	0	0	0	0	0	0	0
1.80min : 550.938m/z	0	0	0	1412.76	0	0	0	0	0	0	0	0	0	0	0	1298.62	0	0	0	0	0	0	0	0	0
1.80min : 793.341m/z	0	0	0	0	0	0	0	0	0	0	0	0	0	0	0	0	0	0	0	0	0	0	0	0	0
1.80min : 743.873m/z	0	0	0	0	0	0	0	0	0	0	0	0	0	0	0	0	0	0	0	0	0	0	0	0	0
1.80min : 660.886m/z	0	0	0	0	0	0	0	0	0	0	0	0	0	0	0	0	0	0	0	0	0	0	0	0	0
1.80min : 702.854m/z	0	0	0	0	0	0	0	0	0	0	0	0	0	0	0	0	0	0	0	0	0	0	0	0	0
1.80min : 297.953m/z	0	0	0	0	0	0	0	0	0	0	0	0	0	0	0	0	0	0	0	0	0	0	0	0	0
1.80min : 267.934m/z	0	0	0	0	0	0	0	0	0	0	0	0	0	0	0	0	0	0	0	0	0	0	0	0	0
1.80min : 845.827m/z	0	0	0	0	0	0	0	0	0	0	0	0	0	0	0	0	0	0	0	0	0	0	0	0	0
1.80min : 644.885m/z	0	0	0	0	0	4142.91	0	0	0	0	0	0	0	0	0	0	0	8736.12	0	0	0	0	0	0	0
1.80min : 708.530m/z	0	0	0	0	0	0	0	0	0	0	0	0	0	0	0	0	0	0	0	0	0	0	0	0	0
1.80min : 605.863m/z	0	0	0	0	0	0	0	0	0	0	0	0	0	0	0	0	0	0	0	0	0	0	0	0	0
1.80min : 413.870m/z	4808.9	0	0	0	5732.93	0	0	0	0	0	0	0	0	6842.19	0	0	0	0	0	0	0	0	0	0	0
1.80min : 700.849m/z	0	0	0	0	0	0	0	0	0	0	0	0	0	0	0	0	0	0	0	0	0	0	0	0	0
1.80min : 626.861m/z	0	0	0	0	0	0	0	0	0	0	0	0	0	0	0	0	0	0	0	0	0	0	0	0	0
1.80min : 778.825m/z	781.46	0	0	0	0	0	0	0	0	0	0	0	0	0	0	0	0	0	0	0	0	0	0	0	0
1.80min : 610.887m/z	0	0	0	0	0	0	0	0	0	0	0	0	0	0	0	0	0	0	0	0	0	0	0	0	0
1.80min : 928.783m/z	0	0	0	0	0	0	0	0	0	0	0	0	0	0	0	0	0	0	0	0	0	0	0	0	0
1.80min : 355.437m/z	0	0	0	0	0	0	0	0	0	0	0	0	0	0	0	0	0	0	0	0	0	0	0	0	0
1.80min : 733.834m/z	0	0	0	0	0	0	0	0	0	0	0	0	0	0	0	0	0	0	0	0	0	0	0	0	0
1.80min : 920.833m/z	0	0	0	0	0	0	0	0	0	0	0	0	0	0	0	0	0	0	0	0	0	0	0	0	0
1.80min : 366.954m/z	0	0	0	0	0	0	0	0	0	0	0	0	0	0	0	0	0	0	0	0	0	0	0	0	0
1.80min : 636.861m/z	0	0	0	0	0	0	0	0	0	0	0	0	0	0	0	0	1962.81	0	0	0	0	0	0	0	0
1.80min : 707.369m/z	0	0	0	0	0	0	0	0	0	0	0	0	0	2140.04	0	0	0	0	0	0	0	0	0	0	0
1.80min : 662.860m/z	2947.97	0	0	0	0	0	0	0	0	0	0	0	0	0	0	0	2675.24	0	0	0	0	0	0	0	0
1.80min : 666.880m/z	0	0	0	0	0	0	0	0	0	0	0	0	0	0	0	0	0	0	0	0	0	0	0	0	0
1.80min : 754.847m/z	0	0	0	0	0	0	0	0	0	0	0	0	0	0	1744.2	0	0	0	0	0	0	0	0	0	0
1.80min : 650.870m/z	0	0	0	0	0	0	0	0	0	0	0	0	0	0	0	0	0	0	0	0	0	0	0	0	0
1.80min : 772.355m/z	0	0	0	0	0	0	0	0	0	0	0	0	0	0	0	0	0	0	0	0	0	0	0	0	0
1.80min : 786.853m/z	0	0	0	0	0	0	0	0	0	0	0	0	0	0	0	0	0	1406.93	0	0	0	0	0	0	0
1.80min : 659.380m/z	0	0	0	0	0	0	0	0	0	0	0	0	0	0	0	0	0	0	0	0	0	0	0	0	0
1.80min : 540.880m/z	0	0	0	0	0	0	0	0	0	0	0	0	0	0	0	0	0	0	0	0	0	0	0	0	0
1.80min : 131.019m/z	0	0	0	0	0	0	0	0	0	0	0	0	0	0	0	0	0	0	0	0	0	0	0	0	0
1.80min : 580.927m/z	0	0	0	0	0	0	0	0	0	0	0	0	0	0	0	0	0	0	0	0	0	0	0	0	0
1.80min : 584.897m/z	0	0	0	0	0	0	0	0	0	0	0	0	0	0	0	0	0	0	0	0	0	0	0	0	0
1.80min : 659.901m/z	0	0	0	0	0	0	0	0	0	0	0	0	0	0	0	0	0	0	0	0	0	0	0	0	0
1.80min : 615.868m/z	0	0	0	0	0	0	0	0	0	0	0	0	0	0	0	0	0	0	0	0	0	0	0	0	0
1.80min : 878.347m/z	0	0	0	0	0	0	0	0	0	0	0	0	0	0	0	0	0	0	0	0	0	0	0	0	0
1.80min : 350.978m/z	0	0	0	0	0	0	0	0	0	0	0	0	0	0	0	0	0	0	0	0	0	0	0	0	0
1.80min : 550.889m/z	0	0	0	0	0	0	0	0	0	0	0	0	0	0	0	0	0	0	0	0	0	0	0	0	0
1.80min : 512.890m/z	0	0	0	0	0	0	0	0	0	0	0	0	0	0	0	0	0	0	0	0	0	0	0	0	0
1.80min : 744.878m/z	0	0	0	0	0	0	0	0	0	0	0	0	0	4008.16	0	0	2164.66	0	0	0	0	0	0	0	0
1.80min : 504.946m/z	0	0	0	0	0	0	0	0	0	0	0	0	0	0	0	0	0	0	0	0	0	0	0	0	0
1.80min : 350.445m/z	0	1385.84	0	0	0	0	0	0	0	0	0	0	0	0	0	0	0	0	0	0	0	0	0	0	0
1.80min : 731.844m/z	0	0	0	1771.59	0	0	0	0	0	0	0	0	0	0	0	0	0	0	0	0	0	0	0	0	0
1.80min : 702.847m/z	0	0	0	0	0	0	0	0	0	0	0	0	0	0	0	0	0	0	0	0	0	0	0	0	0
1.80min : 691.340m/z	0	0	0	0	0	0	0	0	0	0	0	0	0	0	0	0	0	0	0	0	0	0	0	0	0
1.80min : 425.955m/z	0	0	0	0	0	4688.66	0	0	0	0	0	0	0	0	0	0	0	0	0	0	0	0	0	0	0
1.80min : 674.875m/z	0	0	0	0	0	0	0	0	0	0	0	0	0	0	0	0	0	0	0	0	0	0	0	0	0
1.80min : 728.854m/z	0	0	0	0	0	0	0	0	0	0	0	0	0	0	0	0	0	0	0	0	0	0	0	0	0
1.80min : 553.931m/z	0	0	0	0	0	0	0	0	0	0	0	0	0	0	0	0	0	0	0	0	0	0	0	0	0
1.80min : 403.426m/z	0	0	0	0	0	0	0	0	0	0	0	0	0	0	0	0	0	0	0	0	0	0	0	0	0
1.80min : 719.846m/z	0	0	0	0	0	0	0	0	0	0	0	0	0	0	0	0	0	0	0	0	0	0	0	0	0
1.80min : 490.963m/z	0	0	0	0	0	0	0	0	0	0	0	0	0	0	0	0	0	0	0	0	0	0	0	0	0
1.80min : 901.817m/z	0	0	0	0	0	0	0	0	0	0	0	0	0	0	0	0	0	0	0	0	0	0	0	0	0
1.80min : 386.428m/z	0	0	0	0	0	0	0	0	0	0	0	0	0	0	0	0	0	0	0	0	0	0	0	0	0
1.80min : 887.842m/z	0	0	0	0	0	0	0	0	0	0	0	0	0	0	0	0	0	0	0	0	0	0	0	0	0
1.80min : 826.196m/z	0	0	0	0	0	0	0	0	0	0	0	0	0	0	0	0	0	0	0	0	0	0	0	0	0
1.80min : 616.878m/z	0	0	0	0	0	0	0	0	0	0	0	0	0	0	0	0	0	0	0	0	0	0	0	0	0
1.80min : 673.868m/z	0	0	0	0	0	0	0	0	0	0	0	0	0	0	3240.37	0	0	0	0	0	0	0	0	0	0
1.80min : 709.548m/z	0	0	0	0	0	0	0	0	0	0	0	0	0	0	0	0	0	369.77	0	0	0	0	0	0	0
1.80min : 849.099m/z	0	0	0	0	0	0	0	0	0	0	0	0	0	0	0	0	0	0	0	0	0	0	0	0	0
1.80min : 824.842m/z	0	0	0	0	0	0	0	0	0	0	0	0	0	0	0	0	0	0	0	0	0	0	0	0	0
1.80min : 633.373m/z	0	0	0	0	0	0	0	0	0	0	0	0	0	0	0	0	0	0	0	0	0	0	0	0	0
1.80min : 746.864m/z	0	0	0	0	0	0	0	0	0	0	0	0	0	0	0	0	0	0	0	0	0	0	0	0	0
1.80min : 764.162m/z	0	0	0	0	0	0	0	0	0	0	0	0	0	0	0	0	0	0	0	0	0	0	0	0	0
1.80min : 660.889m/z	0	0	0	0	0	0	0	0	0	0	0	0	0	0	0	0	5073.04	0	0	1904.38	0	0	0	0	0
1.80min : 444.909m/z	0	0	0	0	0	0	5231.97	0	0	0	0	0	0	0	0	3114.04	0	0	0	4315.36	0	0	0	0	0
1.80min : 252.933m/z	0	0	0	0	0	0	0	0	0	0	0	0	0	0	0	6037.74	0	0	0	6714.17	0	0	0	0	0
1.80min : 488.898m/z	0	0	0	0	0	0	0	0	0	0	0	0	0	0	0	0	0	944.06	0	0	0	0	0	0	0
1.81min : 658.895m/z	0	0	0	0	0	0	0	0	0	0	0	0	0	0	0	0	0	18293.2	0	4813.31	0	0	0	0	0
1.81min : 322.982m/z	0	0	0	0	0	9792.18	0	0	0	0	0	0	0	0	0	0	0	0	0	0	0	0	0	0	0
1.81min : 548.891m/z	0	0	0	1942.53	0	0	0	0	0	0	0	0	0	0	3429.12	0	4637.26	0	0	0	0	0	0	0	0
1.81min : 823.846m/z	0	0	0	0	0	0	0	0	0	0	0	0	0	0	0	0	0	0	0	0	0	0	0	0	0
1.81min : 518.384m/z	0	0	0	0	0	0	0	0	0	0	0	0	0	0	0	0	0	0	0	0	0	0	0	0	0
1.81min : 210.979m/z	0	0	0	0	0	0	0	0	0	0	0	0	0	0	0	0	0	0	0	0	0	0	0	0	0
1.81min : 298.962m/z	0	0	0	0	0	0	0	0	0	0	0	0	0	0	0	0	0	0	0	0	0	0	0	0	0
1.81min : 406.434m/z	0	0	0	0	0	0	0	0	0	0	0	0	0	0	0	0	0	0	0	0	0	0	0	0	0
1.81min : 464.917m/z	0	0	0	0	0	0	0	0	0	0	0	0	0	5237.47	7091.29	0	0	0	0	0	0	2068.34	0	0	0
1.81min : 400.944m/z	0	0	0	0	0	0	0	0	0	0	0	0	0	0	0	0	0	0	0	0	0	0	0	0	0
1.81min : 494.378m/z	0	0	0	0	0	0	0	0	0	0	0	0	0	0	0	0	0	0	0	0	0	0	0	0	665.16
1.81min : 601.902m/z	0	0	0	0	0	0	0	0	0	0	0	0	0	0	0	0	0	0	0	0	0	0	0	0	0
1.81min : 861.161m/z	0	0	0	0	0	0	0	0	0	0	0	0	0	0	0	0	0	0	0	0	0	0	0	0	0
1.81min : 551.877m/z	0	0	0	0	0	0	0	0	0	0	0	0	0	0	0	0	0	0	0	0	0	0	0	0	0
1.81min : 646.883m/z	0	0	0	0	0	0	0	0	0	0	0	0	0	0	0	0	0	0	0	0	0	0	0	0	0
1.81min : 617.868m/z	0	0	0	1402.93	0	0	0	0	0	0	0	0	0	0	0	0	0	0	0	1264.91	0	0	0	0	0
1.81min : 408.427m/z	0	0	0	0	0	0	0	0	0	0	0	0	0	0	0	0	0	0	0	0	0	0	0	0	0
1.81min : 693.840m/z	0	0	0	0	0	0	0	0	0	0	0	0	0	0	0	0	0	0	0	0	0	0	0	0	0
1.81min : 644.879m/z	5070.3	0	0	0	12283.4	0	0	0	0	0	0	0	0	14217.5	4634.6	0	5271.53	0	0	1907.42	0	0	0	0	0
1.81min : 234.010m/z	0	0	0	0	0	0	0	0	0	0	0	0	0	0	0	0	0	0	0	0	0	0	0	0	0
1.81min : 125.986m/z	0	0	0	0	0	0	0	0	0	0	0	0	0	0	15175.9	0	0	0	0	8551.55	0	14932	0	0	0
1.81min : 566.376m/z	0	0	0	0	0	0	0	0	0	0	0	0	0	0	0	0	0	0	0	0	0	0	0	0	0
1.81min : 760.855m/z	0	0	0	0	0	0	0	0	0	0	0	0	0	0	0	0	0	0	0	0	0	0	0	0	0
1.81min : 506.883m/z	0	0	0	0	0	0	0	0	0	0	0	0	0	0	0	0	0	0	0	0	0	0	0	0	0
1.81min : 776.828m/z	0	0	0	0	0	0	0	0	0	0	0	0	0	0	0	0	0	0	0	0	0	0	0	0	0
1.81min : 348.941m/z	0	0	0	0	0	0	9178.72	5813.64	0	0	0	0	0	9040.67	0	0	0	0	0	0	0	0	0	0	0
1.81min : 434.909m/z	3531.13	0	0	0	0	0	0	0	0	0	0	0	0	0	0	0	0	0	0	3482.23	0	0	0	0	0
1.81min : 609.394m/z	0	0	0	0	0	0	0	0	0	0	0	0	0	0	0	0	0	0	0	0	0	0	0	0	0
1.81min : 883.809m/z	0	0	0	0	0	0	0	0	0	0	0	0	0	0	0	0	0	0	0	0	0	0	0	0	0
1.81min : 840.170m/z	0	0	0	0	0	0	0	0	0	0	0	0	0	0	0	0	0	0	0	0	0	0	0	0	0
1.81min : 495.876m/z	0	0	0	0	0	0	0	0	0	0	0	0	0	0	0	0	0	0	0	0	0	0	0	0	0
1.81min : 516.930m/z	0	0	0	0	0	4692.38	0	0	0	0	0	0	0	0	0	0	0	0	0	0	0	0	0	0	0
1.81min : 819.173m/z	0	0	0	0	0	0	0	0	0	0	0	0	0	0	0	0	0	0	0	0	0	0	0	0	0
1.81min : 588.873m/z	0	0	0	0	0	0	0	0	0	0	0	0	0	0	0	0	0	1263.76	0	0	0	0	0	0	0
1.81min : 825.831m/z	0	0	0	0	1724.11	0	0	0	0	0	0	0	0	1915.27	0	0	0	0	0	0	0	0	0	0	0
1.81min : 750.837m/z	0	0	0	0	0	0	0	0	0	0	0	0	0	0	0	0	0	0	0	0	0	0	0	0	0
1.81min : 814.831m/z	0	0	0	0	0	970.27	0	0	0	0	0	0	0	0	0	0	0	0	0	0	0	0	0	0	0
1.81min : 810.511m/z	0	0	0	0	0	0	0	0	0	0	0	0	0	0	0	0	0	0	0	0	0	0	0	0	0
1.81min : 530.892m/z	0	0	0	0	0	0	0	0	0	0	0	0	0	0	0	0	0	0	0	0	0	0	0	0	0
1.81min : 776.842m/z	0	0	0	0	0	0	0	0	0	0	0	0	0	2588.76	0	0	0	0	0	0	0	0	0	0	0
1.81min : 704.841m/z	0	0	0	0	0	0	0	0	0	0	0	0	0	0	0	0	0	0	0	0	0	0	0	0	0
1.81min : 569.397m/z	0	0	0	0	0	1336.77	0	0	0	0	0	0	0	0	0	0	0	2054.14	0	0	0	0	0	0	0
1.81min : 767.854m/z	0	0	0	0	0	0	0	0	0	0	0	0	0	0	0	0	0	0	0	0	0	0	0	0	0
1.81min : 425.952m/z	6113.32	0	0	4615.1	14903.4	0	0	0	0	0	0	0	0	20352.5	6752.89	0	5966.72	0	0	0	0	0	0	0	0
1.81min : 913.808m/z	0	0	0	0	0	0	0	0	0	0	0	0	0	0	0	0	0	0	0	0	0	0	0	0	0
1.81min : 316.953m/z	0	0	0	2184.34	3979.3	0	0	0	0	0	0	0	0	0	0	2370.9	0	3363.84	0	0	0	0	0	0	0
1.81min : 663.857m/z	0	0	0	0	0	0	0	0	0	0	0	0	0	0	0	0	0	0	0	0	0	0	0	0	0
1.81min : 376.985m/z	0	0	0	0	4141.05	0	0	0	0	0	0	0	0	0	0	0	0	1627.83	0	0	0	0	0	0	0
1.81min : 416.920m/z	0	0	0	0	0	0	0	0	0	0	0	0	0	0	0	0	0	0	0	0	0	0	0	0	0
1.81min : 960.808m/z	0	0	0	0	0	0	0	0	0	0	0	0	0	0	0	0	0	489.84	0	0	0	0	0	0	0
1.81min : 525.907m/z	0	0	0	0	0	0	0	0	0	0	0	0	0	0	0	0	0	0	0	0	0	0	0	0	0
1.81min : 539.383m/z	0	0	0	0	0	0	0	0	0	0	0	0	0	0	0	0	0	0	0	0	0	0	0	0	0
1.81min : 488.965m/z	0	0	0	0	7870.5	0	0	0	0	0	0	0	0	0	0	0	0	4327.7	0	0	0	0	0	0	0
1.81min : 624.381m/z	0	0	0	0	0	0	0	0	0	0	0	0	0	0	0	0	0	0	0	0	0	0	0	0	0
1.81min : 800.819m/z	0	0	0	0	0	0	0	0	0	0	0	0	0	8002.3	0	0	0	0	0	0	0	0	0	0	0
1.81min : 746.873m/z	0	0	0	0	0	0	0	0	0	0	0	0	0	0	0	0	0	0	0	0	0	0	0	0	0
1.81min : 783.506m/z	0	0	0	0	0	0	0	0	0	0	0	0	0	0	0	0	0	0	0	0	0	0	0	0	0
1.81min : 688.850m/z	0	0	0	0	0	0	0	0	0	0	0	0	0	0	0	0	0	0	0	0	0	0	0	0	0
1.81min : 730.355m/z	0	0	0	0	0	0	0	0	0	0	0	0	0	0	0	0	0	0	0	0	0	0	0	0	0
1.81min : 336.960m/z	0	0	0	0	9151.39	4473.85	0	0	0	0	0	0	0	10993.3	0	0	6170.81	0	0	0	0	0	0	0	0
1.81min : 620.866m/z	0	0	0	0	0	0	0	0	0	0	0	0	0	0	0	0	0	0	0	0	0	0	0	0	0
1.81min : 825.839m/z	0	0	0	0	0	0	0	0	0	0	0	0	0	0	0	0	0	0	0	0	0	0	0	0	0
1.81min : 800.827m/z	0	0	0	0	0	2636.91	0	0	0	0	0	0	0	0	0	0	0	0	0	0	0	0	0	0	0
1.81min : 392.436m/z	0	0	0	0	0	0	0	0	0	0	0	0	0	0	0	0	0	0	0	0	1886.92	0	0	0	0
1.81min : 649.889m/z	0	0	0	0	0	0	0	0	0	0	0	0	0	2849.72	0	0	0	1602.84	0	0	0	0	0	0	0
1.81min : 675.365m/z	0	0	0	0	0	0	0	0	0	0	0	0	0	0	0	0	0	0	0	0	0	0	0	0	0
1.81min : 463.913m/z	0	0	0	0	0	0	0	0	0	0	0	0	0	0	0	0	0	0	0	0	0	0	0	0	0
1.81min : 729.531m/z	0	0	0	0	0	0	0	0	0	0	0	0	0	0	0	0	0	0	0	0	0	0	0	0	0
1.81min : 924.832m/z	0	0	0	0	0	0	0	0	0	0	0	0	0	0	0	0	0	0	0	0	0	0	0	0	0
1.81min : 572.871m/z	0	0	0	0	0	0	0	0	0	0	0	0	0	0	0	0	0	1151.8	0	0	0	0	0	0	0
1.81min : 672.370m/z	0	0	0	0	0	0	0	0	0	0	0	0	0	0	0	0	0	1584.92	0	0	0	0	0	0	0
1.81min : 404.931m/z	10908.7	0	0	4341.65	0	0	0	0	0	0	0	0	0	0	0	0	11242.9	0	0	0	0	0	0	0	0
1.81min : 881.831m/z	0	0	0	0	0	0	0	0	0	0	0	0	0	0	0	0	0	1047.08	0	0	0	0	0	0	0
1.81min : 687.840m/z	0	0	0	0	0	0	0	0	0	0	0	0	0	0	0	0	0	0	0	0	0	0	0	0	0
1.81min : 305.025m/z	0	0	0	0	7149.18	7176.54	0	0	0	0	0	0	0	0	0	0	0	0	0	0	0	3519.94	0	0	0
1.81min : 706.342m/z	0	0	0	0	0	0	0	0	0	0	0	0	0	0	0	0	0	0	0	0	0	0	0	0	0
1.81min : 624.384m/z	0	0	0	0	0	0	0	0	0	0	0	0	0	0	0	0	0	2781.54	0	0	0	0	0	0	0
1.81min : 534.928m/z	0	0	0	2792.68	6583.82	0	0	0	0	0	0	0	0	0	0	0	0	5413.7	0	0	0	0	0	0	0
1.81min : 758.855m/z	0	0	0	0	0	0	0	0	0	0	0	0	0	0	0	0	0	0	0	0	0	0	0	0	0
1.81min : 383.938m/z	0	0	0	0	1903.93	0	0	0	0	0	0	0	0	0	0	0	0	0	0	0	0	0	0	0	0
1.81min : 300.916m/z	0	0	0	0	0	0	0	0	0	0	0	0	0	0	0	0	0	0	0	0	0	0	0	0	0
1.81min : 784.843m/z	0	0	0	0	1706.94	0	0	0	0	0	0	0	0	0	0	0	0	0	0	0	0	0	0	0	0
1.81min : 401.942m/z	0	0	0	0	0	0	0	3161.6	0	0	0	0	0	0	0	0	0	0	0	0	0	0	0	0	0
1.81min : 818.811m/z	0	0	0	0	0	0	0	0	0	0	0	0	0	0	0	0	0	0	0	0	0	0	0	0	0
1.81min : 611.885m/z	0	0	0	0	0	0	0	0	0	0	0	0	0	0	0	0	0	0	0	0	0	0	0	0	0
1.81min : 654.352m/z	0	0	0	0	949.45	0	0	0	0	0	0	0	0	0	0	0	0	0	0	0	0	0	0	0	0
1.81min : 860.496m/z	0	0	0	0	0	0	0	0	0	0	0	0	0	0	0	0	0	330.57	0	0	0	0	0	0	0
1.81min : 876.834m/z	0	0	0	0	0	0	0	0	0	0	0	0	0	0	0	0	0	0	0	0	0	0	0	0	0
1.81min : 258.976m/z	0	0	0	0	0	0	0	0	0	0	0	0	0	0	0	0	0	0	0	0	0	0	0	0	0
1.81min : 667.379m/z	0	0	0	0	0	0	0	0	0	0	0	0	0	0	0	0	0	0	0	0	0	0	0	0	0
1.81min : 528.369m/z	1591.24	0	0	0	0	0	0	0	0	0	0	0	0	0	0	0	0	0	0	0	0	0	0	0	0
1.81min : 512.400m/z	0	0	0	0	0	0	0	0	0	0	0	0	0	0	0	0	0	0	0	0	0	0	0	0	0
1.81min : 730.859m/z	0	0	0	0	0	0	0	0	0	0	0	0	0	0	0	0	0	0	0	0	0	0	0	0	0
1.81min : 728.358m/z	0	0	0	0	0	0	0	0	0	0	0	0	0	0	0	0	0	0	0	0	0	0	0	0	0
1.81min : 841.848m/z	0	0	0	0	0	0	0	0	0	0	0	0	0	0	0	0	0	0	0	0	0	0	0	0	0
1.81min : 412.922m/z	4889.15	0	0	0	0	0	0	0	0	0	0	0	0	13225.5	0	0	0	8176.67	0	0	0	0	0	0	0
1.81min : 215.478m/z	0	0	0	0	0	0	0	0	0	0	0	0	0	0	3117.71	0	0	0	0	0	0	0	0	0	0
1.81min : 820.851m/z	0	0	0	0	0	0	0	0	0	0	0	0	0	0	0	0	0	0	0	0	0	0	0	0	0
1.81min : 706.870m/z	0	0	0	0	0	0	0	0	0	0	0	0	0	0	0	0	0	0	0	0	0	0	0	0	0
1.81min : 744.331m/z	0	0	0	0	0	0	0	0	0	0	0	0	0	0	0	0	0	0	0	0	0	0	0	0	0
1.81min : 696.874m/z	0	0	0	0	0	825.01	0	0	0	0	0	0	0	0	0	0	0	0	0	0	0	0	0	0	0
1.81min : 742.867m/z	1642.17	0	0	0	0	0	0	0	0	0	0	0	0	0	0	0	0	0	0	0	0	0	0	0	0
1.81min : 465.408m/z	0	0	0	0	0	0	0	0	0	0	0	0	0	0	2214.5	0	0	0	0	0	0	0	0	0	0
1.81min : 668.877m/z	0	0	0	0	0	0	0	0	0	0	0	0	0	0	0	0	0	0	0	0	0	0	0	0	0
1.81min : 772.868m/z	0	0	0	0	0	0	0	0	0	0	0	0	0	0	0	0	0	0	0	0	0	0	0	0	0
1.81min : 819.842m/z	0	0	0	0	0	0	0	0	0	0	0	0	0	0	0	0	0	0	0	0	0	0	0	0	0
1.81min : 630.902m/z	0	0	0	4115.24	0	4756.41	0	0	0	0	0	0	0	0	0	0	6094.28	8815.31	0	0	0	0	0	0	0
1.81min : 756.863m/z	0	0	0	0	0	0	0	0	0	0	0	0	0	0	0	0	0	0	0	0	0	0	0	0	0
1.81min : 564.924m/z	0	0	0	0	0	3245.24	0	0	0	0	0	0	0	0	0	0	0	5953.49	0	0	0	0	0	0	0
1.81min : 593.898m/z	0	0	0	0	0	0	0	0	0	0	0	0	0	0	0	0	0	0	0	0	0	0	0	0	0
1.81min : 558.386m/z	0	0	0	0	5140.36	0	0	0	0	0	0	0	0	0	0	0	0	0	0	0	0	0	0	0	0
1.81min : 753.845m/z	0	0	0	0	0	0	0	0	0	0	0	0	0	0	0	0	0	0	0	0	0	0	0	0	0
1.81min : 886.840m/z	0	0	0	0	0	0	0	0	0	0	0	0	0	0	0	0	0	0	0	0	0	0	0	0	0
1.81min : 992.478m/z	0	0	0	0	0	0	0	0	0	0	0	0	0	0	0	0	0	0	0	0	0	0	0	0	0
1.81min : 754.866m/z	0	0	0	0	0	0	0	0	0	0	0	0	0	0	0	0	0	0	0	0	0	0	0	0	0
1.81min : 912.161m/z	0	0	0	0	0	0	0	0	0	0	0	0	0	0	0	0	0	0	0	0	0	0	0	0	0
1.81min : 294.954m/z	0	0	0	0	0	0	0	0	0	0	0	0	0	0	0	0	0	0	0	3219.84	0	0	0	0	0
1.81min : 731.347m/z	0	0	0	0	0	0	0	0	0	0	0	0	0	2838	0	0	0	0	0	0	0	0	0	0	0
1.81min : 436.916m/z	0	0	0	0	0	1709.64	0	0	0	0	0	0	0	0	0	0	0	0	0	0	0	0	0	0	0
1.81min : 222.980m/z	0	0	0	0	20028.2	13098.8	0	0	0	0	0	0	0	25140.2	0	0	24877.6	18165.2	0	0	0	0	0	0	0
1.81min : 720.355m/z	0	0	0	0	0	0	0	0	0	0	0	0	0	0	0	0	0	0	0	0	0	0	0	0	0
1.81min : 635.853m/z	0	0	0	0	0	0	0	0	0	0	0	0	0	0	0	0	0	0	0	0	0	0	0	0	0
1.81min : 726.874m/z	0	0	0	0	0	0	0	0	0	0	0	0	0	0	0	0	0	0	0	0	0	0	0	0	0
1.81min : 798.820m/z	5309.69	0	0	0	0	0	2623.1	0	0	0	0	0	0	0	4066.32	0	0	0	0	0	0	0	0	0	0
1.81min : 421.417m/z	0	0	0	0	0	1671.4	0	0	0	0	0	0	0	0	0	0	0	0	0	0	0	0	0	0	0
1.81min : 774.872m/z	0	0	0	0	0	0	0	0	0	0	0	0	0	0	0	0	0	0	0	0	0	0	0	0	0
1.81min : 609.363m/z	0	0	0	0	0	0	0	0	0	0	0	0	0	0	0	0	0	0	0	0	0	0	0	0	0
1.81min : 862.838m/z	0	0	0	0	0	0	0	0	0	0	0	0	0	0	0	0	0	0	0	0	0	0	0	0	0
1.81min : 631.900m/z	0	0	0	0	0	0	0	0	0	0	0	0	0	0	0	0	0	0	0	0	0	0	0	0	0
1.81min : 570.387m/z	0	0	0	732.94	0	0	0	0	0	0	0	0	0	0	0	0	0	0	0	0	0	0	0	0	0
1.81min : 564.881m/z	0	0	0	0	0	0	0	0	0	0	0	0	0	0	0	0	0	0	0	0	0	0	0	0	0
1.81min : 799.333m/z	0	0	0	0	0	0	0	0	0	0	0	0	0	0	0	0	0	0	0	0	0	0	0	0	0
1.81min : 773.373m/z	0	0	0	0	0	0	0	0	0	0	0	0	0	0	0	0	0	1290.86	0	0	0	0	0	0	0
1.81min : 420.947m/z	7594.83	0	0	0	11461.2	0	0	0	0	0	0	0	0	12122.4	6928.33	0	0	0	0	0	0	0	0	0	0
1.81min : 649.373m/z	0	0	0	0	0	551.22	0	0	0	0	0	0	0	0	0	0	0	0	0	0	0	0	0	0	0
1.81min : 550.934m/z	0	0	0	0	0	0	0	0	0	0	0	0	0	0	0	0	0	0	0	0	0	0	0	0	0
1.81min : 925.832m/z	0	0	0	0	0	0	0	0	0	0	0	0	0	0	0	0	0	0	0	0	0	0	0	0	0
1.81min : 590.877m/z	0	0	0	0	0	0	0	0	0	0	0	0	0	0	0	0	0	0	0	0	0	0	0	0	0
1.81min : 872.846m/z	0	0	0	0	0	0	0	0	0	0	0	0	0	0	0	0	0	0	0	0	0	0	0	0	0
1.81min : 815.520m/z	0	0	0	0	0	0	0	0	0	0	0	0	0	0	0	0	0	0	0	0	0	0	0	0	0
1.81min : 400.424m/z	0	0	0	0	0	0	0	0	0	0	0	0	0	0	1912.01	0	0	0	0	0	0	0	0	0	0
1.81min : 464.922m/z	0	0	0	0	0	3932.27	0	0	0	0	0	0	0	0	0	0	0	0	0	0	0	0	0	0	0
1.81min : 570.390m/z	0	0	0	0	0	0	0	0	0	0	0	0	0	0	0	0	0	0	0	0	0	0	0	0	0
1.81min : 708.869m/z	0	0	0	2861.56	0	0	0	0	0	0	0	0	0	0	0	0	0	0	0	0	0	0	0	0	0
1.81min : 849.844m/z	0	0	0	0	0	0	0	0	0	0	0	0	0	0	0	0	0	0	0	0	0	0	0	0	0
1.81min : 707.364m/z	0	0	0	0	0	0	0	0	0	0	0	0	0	0	0	0	0	0	0	0	0	0	0	0	0
1.81min : 868.846m/z	0	0	0	0	0	0	0	0	0	0	0	0	0	0	0	0	0	0	0	0	0	0	0	0	0
1.81min : 825.826m/z	0	0	0	0	0	0	0	0	0	0	0	0	0	0	0	0	0	0	0	0	0	0	0	0	0
1.81min : 604.859m/z	0	0	0	0	0	0	0	0	0	0	0	0	0	0	0	0	0	0	0	0	0	0	0	0	0
1.81min : 382.441m/z	0	0	0	1133.31	0	0	0	0	0	0	0	0	0	0	0	0	0	0	0	0	0	0	0	0	0
1.81min : 419.915m/z	0	0	0	0	0	0	0	0	0	0	0	0	0	0	0	0	0	0	0	0	0	0	0	0	0
1.81min : 640.358m/z	0	0	0	0	0	0	0	0	0	0	0	0	0	0	0	0	0	0	0	0	0	0	0	0	0
1.81min : 535.883m/z	0	0	0	0	0	1839.84	0	0	0	0	0	0	0	0	0	0	0	0	0	0	0	0	0	0	0
1.81min : 878.840m/z	0	0	0	0	0	0	0	0	0	0	0	0	0	0	0	0	0	0	0	0	0	0	0	0	0
1.81min : 658.376m/z	1358.28	0	0	561.9	0	787.24	0	0	0	0	0	0	0	0	0	0	0	0	0	0	0	0	0	0	0
1.81min : 830.784m/z	0	0	0	0	0	0	0	0	0	0	0	0	0	0	0	0	0	0	0	0	0	0	0	0	0
1.81min : 742.873m/z	0	0	0	0	0	0	0	0	0	0	0	0	0	0	0	0	0	0	0	0	0	0	0	0	0
1.81min : 558.887m/z	0	0	0	1929.25	0	0	0	0	0	0	0	0	0	0	0	0	0	0	0	0	0	0	0	0	0
1.81min : 807.848m/z	0	0	0	0	0	0	0	0	0	0	0	0	0	0	0	0	0	1013.03	0	0	0	0	0	0	0
1.81min : 490.402m/z	0	0	0	0	0	715.82	0	0	0	0	0	0	0	0	0	0	0	0	0	0	0	0	0	0	0
1.81min : 792.175m/z	0	0	0	0	0	0	0	0	0	0	0	0	0	0	0	0	0	0	0	0	0	0	0	0	0
1.81min : 510.396m/z	0	0	0	0	0	0	0	0	0	0	0	0	0	0	0	0	0	0	0	0	0	0	0	0	0
1.81min : 232.923m/z	0	0	0	0	0	0	5589.15	0	0	0	0	0	0	0	0	0	0	0	0	0	0	0	0	0	0
1.81min : 281.949m/z	0	0	0	0	0	0	0	0	0	0	0	0	0	0	0	0	0	0	0	0	0	0	0	0	0
1.81min : 566.388m/z	0	0	0	0	0	0	0	0	0	0	0	0	0	0	0	0	0	0	0	0	0	0	0	0	0
1.81min : 411.922m/z	0	0	0	0	10700.5	0	0	0	0	0	0	0	0	11242.9	0	0	0	0	0	0	0	0	0	0	0
1.81min : 637.857m/z	0	0	0	998.4	0	0	0	0	0	0	0	0	0	0	0	0	0	0	0	0	0	0	0	0	0
1.81min : 780.340m/z	0	0	0	0	0	0	0	0	0	0	0	0	0	0	0	0	0	0	0	0	0	0	0	0	0
1.81min : 726.878m/z	0	0	0	0	0	0	0	0	0	0	0	0	0	0	0	0	0	0	0	0	0	0	0	0	0
1.81min : 994.824m/z	0	0	0	0	0	0	0	0	0	0	0	0	0	0	0	0	0	0	0	0	0	0	0	0	0
1.81min : 254.970m/z	0	0	0	0	0	0	0	0	0	0	0	0	0	0	0	0	0	0	0	0	0	0	0	0	0
1.81min : 455.399m/z	0	0	0	0	0	0	0	0	0	0	0	0	0	0	0	0	0	0	0	0	0	0	0	0	0
1.81min : 868.819m/z	0	0	0	0	0	0	0	0	0	0	0	0	0	0	0	0	0	0	0	0	0	0	0	0	0
1.81min : 691.861m/z	0	0	0	0	0	0	0	0	0	0	0	0	0	0	0	0	0	0	0	0	0	0	0	0	0
1.81min : 902.570m/z	0	0	0	0	385.96	0	0	0	0	0	0	0	0	0	0	0	0	0	0	0	0	0	0	0	0
1.81min : 562.368m/z	0	0	0	0	0	0	0	0	0	0	0	0	0	0	0	0	0	0	0	0	0	0	0	0	0
1.81min : 975.285m/z	0	0	0	0	0	0	0	0	0	0	0	0	0	0	0	0	0	0	0	0	0	0	0	0	0
1.81min : 528.373m/z	0	0	0	0	0	0	1826.32	0	0	0	0	0	0	0	0	0	0	0	0	0	0	0	0	0	0
1.81min : 800.823m/z	0	0	0	0	5384.83	0	0	0	0	0	0	0	0	0	0	0	0	0	0	1901.09	0	0	0	0	0
1.81min : 732.846m/z	0	0	0	0	0	0	0	0	0	0	0	0	0	0	0	0	0	0	0	0	0	0	0	0	0
1.81min : 950.817m/z	0	0	0	0	461.36	0	0	0	0	0	0	0	0	0	0	0	0	0	0	0	0	0	0	0	0
1.81min : 356.431m/z	0	0	0	0	0	0	0	0	0	0	0	0	0	0	0	0	0	0	0	0	0	1528.38	0	0	0
1.81min : 454.915m/z	0	2729.69	0	0	0	0	0	0	0	0	0	0	0	0	0	0	0	6517.78	0	0	0	0	0	0	0
1.81min : 234.960m/z	17891.9	13708.4	0	0	31621.1	25015.6	48111.1	26593.6	0	18835.8	0	19680.5	0	37478.6	111894	22257.3	23826.9	14572.3	0	28376.4	0	63594	0	0	7614.25
1.81min : 682.367m/z	1066.75	0	0	0	0	0	0	0	0	0	0	0	0	0	0	0	0	0	0	0	0	0	0	0	0
1.81min : 744.883m/z	0	0	0	1127.01	0	0	0	0	0	0	0	0	0	0	0	0	0	2862.51	0	0	0	0	0	0	0
1.81min : 737.861m/z	0	0	0	0	0	0	0	0	0	0	0	0	0	0	0	0	0	0	0	0	0	0	0	0	0
1.81min : 683.853m/z	0	0	0	0	0	0	0	0	0	0	0	0	0	0	0	0	0	0	0	0	0	0	0	0	0
1.81min : 153.033m/z	0	0	0	0	0	0	0	0	0	0	0	0	0	11088.2	0	0	0	5707.34	0	0	0	0	0	0	0
1.81min : 559.385m/z	0	0	0	0	0	0	0	0	0	0	0	0	0	0	0	0	0	0	0	0	0	0	0	0	0
1.81min : 405.930m/z	0	0	0	0	0	0	0	0	0	0	0	0	0	0	0	0	0	0	0	0	0	0	0	0	0
1.81min : 429.936m/z	0	0	0	0	0	0	0	0	0	0	0	0	0	0	0	0	0	0	0	0	0	0	0	0	0
1.81min : 451.446m/z	0	0	0	0	0	0	0	0	0	0	0	0	0	0	0	0	0	2225.91	0	0	0	0	0	0	0
1.81min : 694.848m/z	0	0	0	0	0	0	0	0	0	0	0	0	0	1874.62	0	0	0	0	0	0	0	0	0	0	0
1.81min : 792.842m/z	0	0	0	0	0	0	0	0	0	0	0	0	0	0	0	0	0	0	0	0	0	0	0	0	0
1.81min : 887.822m/z	0	0	0	0	0	0	0	0	0	0	0	0	0	0	0	0	0	0	0	0	0	0	0	0	0
1.81min : 749.835m/z	0	0	0	0	0	0	0	0	0	0	0	0	0	0	0	0	0	0	0	0	0	0	0	0	0
1.81min : 524.903m/z	0	0	0	0	0	0	0	0	0	0	0	0	0	0	0	0	0	0	0	0	0	0	0	0	0
1.81min : 828.149m/z	0	0	0	0	0	0	0	0	0	0	0	0	0	0	0	0	1231.72	0	0	0	0	0	0	0	0
1.81min : 926.809m/z	0	0	0	0	0	0	0	0	0	0	0	0	0	0	0	0	0	0	0	0	0	0	0	0	0
1.81min : 618.863m/z	0	0	0	0	0	0	0	0	0	0	0	0	0	0	0	0	0	0	0	0	0	0	0	0	0
1.81min : 575.869m/z	0	0	0	0	0	0	0	0	0	0	0	0	0	0	0	0	0	0	0	0	0	0	0	0	0
1.81min : 343.440m/z	0	0	0	0	0	0	0	0	0	0	0	0	0	0	0	0	0	0	0	0	0	0	0	0	0
1.81min : 947.825m/z	0	0	0	0	0	0	0	0	0	0	0	0	0	0	0	0	0	0	0	0	0	0	0	0	0
1.81min : 286.966m/z	0	0	0	0	6083.1	0	0	0	0	0	0	0	0	0	0	0	0	2968.13	0	0	0	0	0	0	0
1.81min : 772.875m/z	0	0	0	0	0	0	0	0	0	0	0	0	0	0	0	0	0	0	0	0	0	0	0	0	0
1.81min : 662.854m/z	0	0	0	0	0	0	0	0	0	0	0	0	0	0	0	0	0	0	0	0	0	0	0	0	0
1.81min : 128.519m/z	0	0	0	0	0	0	0	0	0	0	0	0	0	0	5313.75	0	0	0	0	0	0	0	0	0	0
1.81min : 258.928m/z	0	0	0	0	0	0	3509.37	0	0	0	0	0	0	0	0	0	0	5676.94	0	0	0	0	0	0	0
1.81min : 603.400m/z	0	0	0	0	0	0	0	0	0	0	0	0	0	0	0	0	0	0	0	0	0	0	0	0	0
1.81min : 426.952m/z	0	0	0	0	0	0	0	0	0	0	0	0	0	0	0	0	0	0	0	0	0	0	0	0	0
1.81min : 114.987m/z	5157.25	0	0	0	0	0	0	0	0	0	0	0	0	0	0	0	0	2402.83	0	0	0	0	0	0	0
1.81min : 868.842m/z	0	0	0	0	0	0	0	0	0	0	0	0	0	0	0	0	0	2013.22	0	0	0	0	0	0	0
1.81min : 729.528m/z	0	0	0	0	0	0	0	0	0	0	0	0	0	0	0	0	0	413.54	0	0	0	0	0	0	0
1.81min : 626.381m/z	0	0	0	0	0	0	0	0	0	0	0	0	0	0	0	0	0	0	0	0	0	0	0	0	0
1.81min : 267.014m/z	0	0	0	0	8177.8	0	0	0	0	0	0	0	0	10693.8	0	0	0	5764.91	0	0	0	0	0	0	0
1.81min : 355.981m/z	0	0	0	0	0	9570.83	0	0	0	0	0	0	0	0	0	0	0	12864.1	0	0	0	0	0	0	0
1.81min : 578.897m/z	0	0	0	0	0	0	0	0	0	0	0	0	0	0	0	0	0	0	0	0	0	0	0	0	0
1.81min : 469.913m/z	0	0	0	0	0	0	0	0	0	0	0	0	0	0	0	0	0	0	0	0	0	0	0	0	0
1.81min : 687.854m/z	0	0	0	0	0	0	0	0	0	0	0	0	0	0	0	0	0	0	0	0	0	0	0	0	0
1.81min : 674.871m/z	0	0	0	0	0	0	0	0	0	0	0	0	0	0	0	0	0	0	0	0	0	0	0	0	0
1.81min : 978.808m/z	0	0	0	0	0	0	0	0	0	0	0	0	0	0	0	0	0	0	0	0	0	0	0	0	0
1.81min : 602.387m/z	0	0	0	0	0	0	0	0	0	0	0	0	0	0	0	0	0	0	0	0	0	0	0	0	0
1.81min : 842.850m/z	0	0	0	0	0	0	0	0	0	0	0	0	0	0	0	0	0	0	0	0	0	0	0	0	0
1.81min : 682.842m/z	0	0	0	0	0	0	0	0	0	0	0	0	0	0	0	0	0	0	0	0	0	0	0	0	0
1.81min : 703.337m/z	0	0	0	0	0	0	0	0	0	0	0	0	0	0	0	0	0	0	0	0	0	0	0	0	0
1.81min : 801.822m/z	0	0	0	0	0	0	0	0	0	0	0	0	0	0	0	0	0	0	0	0	0	0	0	0	0
1.81min : 779.192m/z	0	0	0	0	0	0	0	0	0	0	0	0	0	0	0	0	0	556.74	0	0	0	0	0	0	0
1.81min : 426.429m/z	0	0	0	0	0	0	0	0	0	0	0	0	0	0	0	0	0	0	0	0	0	0	0	0	0
1.81min : 665.366m/z	0	0	0	0	0	0	0	0	0	0	0	0	0	0	0	0	0	0	0	0	0	0	0	0	0
1.81min : 618.859m/z	0	0	0	0	0	0	0	0	0	0	0	0	0	0	0	0	0	0	0	0	0	0	0	0	0
1.81min : 710.377m/z	0	0	0	0	0	0	0	0	0	0	0	0	0	0	0	0	0	0	0	0	0	0	0	0	0
1.81min : 283.941m/z	0	0	0	0	0	0	0	0	0	0	0	0	0	0	0	0	7445.7	0	0	0	0	0	0	0	0
1.81min : 469.917m/z	0	0	0	0	0	0	0	0	0	0	0	0	0	0	0	0	0	0	0	0	0	0	0	0	0
1.81min : 814.838m/z	0	0	0	0	0	0	0	0	0	0	0	0	0	0	0	0	0	0	0	0	0	0	0	0	0
1.81min : 638.884m/z	0	0	0	0	0	0	0	3270.4	0	0	0	0	0	0	0	0	0	0	0	0	0	0	0	0	0
1.81min : 972.831m/z	0	0	0	0	0	0	0	0	0	0	0	0	0	0	0	0	0	0	0	0	0	0	0	0	0
1.81min : 414.929m/z	0	0	0	0	0	0	0	0	0	0	0	0	0	0	0	0	0	3102.47	0	0	0	0	0	0	0
1.81min : 732.843m/z	0	0	0	0	0	0	0	0	0	0	0	0	0	0	0	0	0	0	0	0	0	0	0	0	0
1.81min : 902.816m/z	0	0	0	0	0	0	0	0	0	0	0	0	0	0	0	0	0	0	0	0	0	0	0	0	0
1.81min : 774.858m/z	0	0	0	0	0	0	0	0	0	0	0	0	0	0	0	0	0	0	0	0	0	0	0	0	0
1.81min : 238.991m/z	0	0	0	0	6929.84	0	0	0	0	0	0	0	0	8471.1	0	0	0	0	0	0	0	0	0	0	0
1.81min : 844.173m/z	0	0	0	0	736.76	0	0	0	0	0	0	0	0	0	0	0	0	0	0	0	0	0	0	0	0
1.81min : 672.359m/z	0	0	0	545.09	0	0	0	0	0	0	0	0	0	0	0	0	1130.53	0	0	0	0	0	0	0	0
1.81min : 505.887m/z	0	0	0	0	0	0	0	0	0	0	0	0	0	0	0	0	0	0	0	0	0	0	0	0	0
1.81min : 252.967m/z	0	0	0	0	0	0	0	0	0	0	0	0	0	0	0	0	0	0	0	0	0	0	0	0	0
1.81min : 620.848m/z	0	0	0	0	0	0	0	0	0	0	0	0	0	0	1309.46	0	0	0	0	0	0	0	0	0	0
1.81min : 593.399m/z	0	0	0	0	0	0	0	0	0	0	0	0	0	0	0	0	0	2531.73	0	0	0	0	0	0	0
1.81min : 618.383m/z	0	0	0	0	0	0	0	0	0	0	0	0	0	0	0	0	0	0	0	0	0	0	0	0	0
1.81min : 470.916m/z	0	0	0	0	0	5345.43	0	0	0	0	0	0	0	0	0	0	0	0	0	0	0	0	0	0	0
1.81min : 626.871m/z	0	0	0	0	0	0	0	0	0	0	0	0	0	0	0	0	0	0	0	0	0	0	0	0	0
1.81min : 359.966m/z	0	0	2573.06	0	0	0	0	0	0	0	0	0	0	0	0	0	0	0	0	0	0	0	0	0	0
1.81min : 616.379m/z	0	0	0	0	0	0	0	0	0	0	0	0	0	0	0	0	0	2889.84	0	0	0	0	0	0	0
1.81min : 814.807m/z	0	0	0	0	0	0	0	0	0	0	0	0	0	0	2262.41	0	0	0	0	0	0	0	0	0	0
1.81min : 357.449m/z	0	0	0	1121.32	0	0	0	0	0	0	0	0	0	0	0	0	0	0	0	0	0	0	0	0	0
1.81min : 796.103m/z	0	0	0	0	0	0	0	0	0	0	0	0	0	0	0	0	0	0	0	0	0	0	0	0	0
1.81min : 696.862m/z	0	0	0	0	0	0	0	0	0	0	0	0	0	0	0	0	0	0	0	0	0	0	0	0	0
1.81min : 580.368m/z	0	0	0	0	0	0	0	0	0	0	0	0	0	0	0	0	0	0	0	0	0	0	0	0	0
1.81min : 743.192m/z	0	0	0	0	494.46	0	0	0	0	0	0	0	0	0	0	0	0	0	0	0	0	0	0	0	0
1.81min : 723.533m/z	0	0	0	0	0	0	0	0	0	0	0	0	0	0	0	0	0	0	0	0	0	0	0	0	0
1.81min : 826.327m/z	0	0	0	0	0	0	0	0	0	0	0	0	0	0	0	0	0	0	0	0	0	0	0	0	0
1.81min : 813.155m/z	0	0	0	0	0	0	0	0	0	0	0	0	0	0	0	0	0	0	0	0	0	0	0	0	0
1.81min : 378.425m/z	1968.95	0	0	0	0	0	0	0	0	0	0	0	0	0	0	0	0	0	0	0	0	0	0	0	0
1.81min : 515.417m/z	0	0	0	0	0	0	0	0	0	0	0	0	0	0	0	0	0	0	0	0	0	0	0	0	0
1.81min : 297.947m/z	0	0	0	0	2703.2	0	0	0	0	0	0	0	0	3223.1	0	0	0	0	0	0	0	0	0	0	0
1.81min : 508.933m/z	0	0	0	0	0	0	0	0	0	0	0	0	0	0	0	0	0	0	0	0	0	0	0	0	0
1.81min : 468.908m/z	0	0	0	0	0	0	0	0	0	0	0	0	0	0	0	0	0	0	0	0	0	0	0	0	0
1.81min : 709.874m/z	0	0	0	0	0	2039.49	0	0	0	0	0	0	0	0	0	0	0	0	0	0	0	0	0	0	0
1.81min : 788.834m/z	0	0	0	0	0	788.45	0	0	0	0	0	0	0	0	0	0	0	0	0	0	0	0	0	0	0
1.81min : 763.516m/z	0	0	0	0	0	0	0	0	0	0	0	0	0	0	0	0	0	0	0	0	0	0	0	0	0
1.81min : 734.842m/z	0	0	0	0	0	0	0	0	0	0	0	0	0	0	0	0	0	0	0	0	0	0	0	0	0
1.81min : 774.863m/z	0	0	0	0	0	0	0	0	0	0	0	0	0	0	0	0	0	0	0	0	0	0	0	0	0
1.81min : 451.443m/z	0	0	0	0	0	0	0	0	0	0	0	0	0	3852.87	0	0	0	0	0	0	0	0	0	0	0
1.81min : 753.520m/z	0	0	0	0	0	0	0	0	0	0	0	0	0	0	0	0	0	0	0	0	0	0	0	0	0
1.81min : 626.867m/z	0	0	0	0	0	0	0	0	0	0	0	0	0	0	0	0	0	0	0	0	0	0	0	0	0
1.81min : 778.821m/z	0	0	0	0	0	0	0	0	0	0	0	0	0	0	0	0	0	0	0	0	0	0	0	0	0
1.81min : 711.867m/z	0	0	0	0	0	0	0	0	0	0	0	0	0	0	0	0	0	0	0	0	0	0	0	0	0
1.81min : 493.878m/z	0	0	0	0	0	0	0	0	0	0	0	0	0	0	0	0	0	0	0	0	0	0	0	0	0
1.81min : 292.467m/z	0	0	0	0	0	0	0	0	0	0	0	0	0	0	0	0	2568.06	0	0	0	0	0	0	0	0
1.81min : 864.833m/z	0	0	0	0	0	0	0	0	0	0	0	0	0	0	0	0	0	0	0	0	0	0	0	0	0
1.81min : 793.853m/z	0	0	0	0	0	0	0	0	0	0	0	0	0	0	0	0	0	932.21	0	0	0	0	0	0	0
1.81min : 470.912m/z	0	0	0	0	0	0	0	0	0	0	0	0	0	0	0	0	0	0	0	0	0	0	0	0	0
1.81min : 790.836m/z	0	0	0	0	0	0	0	0	0	0	0	0	0	0	0	0	0	0	0	0	0	0	0	0	0
1.81min : 432.904m/z	0	0	0	0	0	0	0	0	0	0	0	0	0	0	0	0	0	0	0	0	2617.17	0	0	0	0
1.81min : 430.930m/z	0	0	0	0	19300.8	0	0	0	0	0	0	0	0	0	0	0	0	0	0	0	0	0	0	0	0
1.81min : 624.875m/z	0	0	0	0	0	0	0	0	0	0	0	0	0	0	0	0	0	0	0	0	0	0	0	0	0
1.81min : 530.896m/z	0	0	0	1185.36	2429.47	0	0	0	0	0	0	0	0	0	0	0	0	1696.21	0	0	0	0	0	0	0
1.81min : 393.953m/z	0	0	0	0	0	0	0	0	0	0	0	0	0	0	0	0	0	0	0	0	0	0	0	0	0
1.81min : 560.388m/z	0	0	0	0	1436.05	0	0	0	0	0	0	0	0	0	0	0	0	0	0	0	0	0	0	0	0
1.81min : 817.812m/z	0	0	0	0	0	0	0	0	0	0	0	0	0	0	0	0	0	0	0	0	0	0	0	0	0
1.81min : 319.942m/z	0	0	0	0	0	0	0	0	0	0	0	0	0	0	0	0	0	0	0	0	0	0	0	0	0
1.81min : 766.857m/z	0	0	0	0	0	0	0	0	0	0	0	0	0	0	0	0	0	0	0	0	0	0	0	0	0
1.81min : 690.857m/z	0	0	0	0	0	0	0	0	0	0	0	0	0	0	0	0	0	0	0	0	0	0	0	0	0
1.81min : 548.884m/z	0	0	0	0	0	0	2565.49	0	0	0	0	0	0	0	0	0	0	0	0	0	0	0	0	0	0
1.81min : 848.836m/z	0	0	0	0	0	0	0	0	0	0	0	0	0	0	0	0	0	749.11	0	0	0	0	0	0	0
1.81min : 980.804m/z	0	0	0	0	0	0	0	0	0	0	0	0	0	0	0	0	0	0	0	0	0	0	0	0	0
1.81min : 484.885m/z	1593.54	0	0	0	0	0	0	0	0	0	0	0	0	0	0	0	0	0	0	0	0	0	0	0	0
1.81min : 260.929m/z	0	0	0	0	0	0	0	0	0	0	0	0	0	0	0	0	0	0	0	0	0	0	0	0	0
1.81min : 603.886m/z	0	0	0	0	0	0	0	0	0	0	0	0	0	0	0	0	0	0	0	0	0	0	0	0	0
1.81min : 422.416m/z	0	0	0	0	0	0	0	0	0	0	0	0	0	0	0	0	0	950.19	0	0	0	0	0	0	0
1.81min : 674.359m/z	0	0	0	0	0	0	0	0	0	0	0	0	0	0	0	0	0	0	0	0	0	0	0	0	0
1.81min : 601.871m/z	0	0	0	0	0	0	0	0	0	0	0	0	0	0	0	0	0	0	0	0	0	0	0	0	0
1.81min : 763.864m/z	0	0	0	0	0	0	0	0	0	0	0	0	0	0	0	0	0	0	0	0	0	0	0	0	0
1.81min : 741.856m/z	0	0	0	0	0	0	0	0	0	0	0	0	0	0	0	0	0	0	0	0	0	0	0	0	0
1.81min : 558.390m/z	0	0	0	0	0	0	0	0	0	0	0	0	0	0	0	0	0	3405.43	0	0	0	0	0	0	0
1.81min : 488.961m/z	0	0	0	0	0	0	0	0	0	0	0	0	0	0	0	0	0	0	0	0	0	0	0	0	0
1.81min : 281.945m/z	0	0	0	0	13144.4	0	0	0	0	0	0	0	0	0	0	0	0	10702.8	0	7210.52	0	0	0	0	0
1.81min : 602.898m/z	0	0	0	0	0	0	0	0	0	0	0	0	0	0	0	0	0	0	0	0	0	0	0	0	0
1.81min : 528.902m/z	0	0	0	0	0	0	0	0	0	0	0	0	0	0	0	0	0	6243.48	0	0	0	0	0	0	0
1.81min : 632.891m/z	0	0	0	0	0	0	0	0	0	0	0	0	0	0	0	0	0	0	0	0	0	0	0	0	0
1.81min : 698.200m/z	0	0	0	0	966.72	0	0	0	0	0	0	0	0	0	0	0	0	0	0	0	0	0	0	0	0
1.81min : 565.885m/z	0	0	0	0	0	0	0	0	0	0	0	0	0	0	0	0	0	0	0	0	0	0	0	0	0
1.81min : 616.375m/z	0	0	0	0	0	0	0	0	0	0	0	0	0	0	0	0	0	0	0	0	0	0	0	0	0
1.81min : 361.431m/z	2322.05	0	0	0	0	0	0	0	0	0	0	0	0	0	0	0	0	0	0	0	0	0	0	0	0
1.81min : 614.379m/z	0	0	0	0	0	0	0	0	0	0	0	0	0	0	0	0	0	0	0	0	0	0	0	0	0
1.81min : 444.394m/z	0	0	0	0	0	0	0	0	0	0	0	0	0	0	0	0	0	0	0	0	0	0	0	0	0
1.81min : 666.869m/z	0	0	0	0	0	0	0	0	0	0	0	0	0	0	0	0	0	0	0	0	0	0	0	0	0
1.81min : 374.936m/z	0	0	0	0	0	0	0	0	0	0	0	0	0	0	0	0	0	0	0	0	0	0	0	0	0
1.81min : 710.871m/z	0	0	0	0	0	0	0	0	0	0	0	0	0	0	0	0	0	1763.03	0	0	0	0	0	0	0
1.81min : 324.978m/z	0	0	0	0	0	4454.68	0	0	0	0	0	0	0	0	0	0	0	0	0	0	0	0	0	0	0
1.81min : 817.504m/z	0	0	0	0	0	0	0	0	0	0	0	0	0	0	0	0	0	0	0	0	0	0	0	0	0
1.81min : 377.925m/z	0	0	0	0	0	0	0	0	0	0	0	0	0	0	0	0	0	0	0	0	0	0	0	0	0
1.81min : 472.914m/z	0	0	0	0	0	0	0	0	0	0	0	0	0	0	0	0	0	0	0	0	0	0	0	0	0
1.81min : 958.818m/z	0	0	0	0	0	0	0	0	0	0	0	0	0	0	0	0	0	0	0	0	0	0	0	0	0
1.81min : 415.433m/z	0	0	0	0	0	0	0	0	0	0	0	0	0	0	0	0	0	0	0	0	0	0	0	0	0
1.81min : 545.410m/z	0	0	0	0	0	0	0	0	0	0	0	0	0	0	0	0	0	0	0	0	0	0	0	0	0
1.81min : 740.830m/z	0	0	0	0	0	0	0	0	0	0	0	0	0	0	0	0	0	0	0	0	0	0	0	0	0
1.81min : 624.374m/z	0	0	0	0	0	0	0	0	0	0	0	0	0	0	0	0	0	0	0	0	0	0	0	0	0
1.81min : 569.896m/z	0	0	0	0	0	0	0	0	0	0	0	0	0	0	0	0	0	1931.41	0	0	0	0	0	0	0
1.81min : 276.975m/z	0	0	0	0	0	0	0	0	0	0	0	0	0	0	0	0	0	0	0	0	0	0	0	0	0
1.81min : 600.857m/z	1875.12	0	0	0	0	0	0	0	0	0	0	0	0	0	0	0	0	0	0	0	0	0	0	0	0
1.81min : 676.900m/z	0	0	0	737.92	3585.75	0	0	0	0	0	0	0	0	0	0	0	2118.92	0	0	0	0	0	0	0	0
1.81min : 624.878m/z	0	0	0	0	0	1528.42	0	0	0	0	0	0	0	0	0	0	0	0	0	0	0	0	0	0	0
1.81min : 806.837m/z	0	0	0	0	0	0	0	0	0	0	0	0	0	0	0	0	0	0	0	0	0	0	0	0	0
1.81min : 810.836m/z	0	0	0	0	0	0	0	0	0	0	0	0	0	2101.54	0	0	0	0	0	0	0	0	0	0	0
1.81min : 851.151m/z	0	0	0	0	0	0	0	0	0	0	0	0	0	0	0	0	0	0	0	0	0	0	0	0	0
1.81min : 843.331m/z	0	0	0	0	0	0	0	0	0	0	0	0	0	0	0	0	0	0	0	0	0	0	0	0	0
1.81min : 839.298m/z	0	0	0	0	0	0	0	0	0	0	0	0	0	0	0	0	0	0	0	0	0	0	0	0	0
1.81min : 648.376m/z	0	0	0	0	0	0	0	0	0	0	0	0	0	0	0	0	0	0	0	0	0	0	0	0	0
1.81min : 649.842m/z	0	0	0	0	0	0	0	0	0	0	0	0	0	0	0	0	0	0	0	0	0	0	0	0	0
1.81min : 865.790m/z	0	0	0	0	0	0	0	0	0	0	0	0	0	0	531.99	0	0	0	0	0	0	0	0	0	0
1.81min : 781.810m/z	0	0	0	0	0	0	0	0	0	0	0	0	0	0	1483.1	0	0	0	0	0	0	0	0	0	0
1.81min : 884.496m/z	0	0	0	0	0	0	0	0	0	0	0	0	0	0	0	0	0	0	0	0	0	0	0	0	0
1.81min : 892.798m/z	0	0	0	0	0	0	0	0	0	0	0	0	0	0	0	0	0	0	0	0	0	0	0	0	0
1.81min : 825.326m/z	0	0	0	0	0	0	0	0	0	0	0	0	0	0	0	0	0	0	0	0	0	0	0	0	0
1.81min : 747.860m/z	0	0	0	0	0	0	0	0	0	0	0	0	0	0	0	0	0	0	0	0	0	0	0	0	0
1.81min : 777.329m/z	0	0	0	0	0	0	0	0	0	0	0	0	0	0	0	0	0	0	0	0	0	0	0	0	0
1.81min : 551.867m/z	0	0	0	0	0	0	0	0	0	0	0	0	0	0	0	0	0	0	0	0	0	0	0	0	0
1.81min : 769.612m/z	0	0	0	0	0	0	0	0	0	0	0	0	0	0	0	0	0	0	0	0	0	0	0	0	0
1.81min : 885.522m/z	0	0	0	0	0	0	0	0	0	0	0	0	0	0	0	0	0	0	0	0	0	0	0	0	0
1.81min : 836.169m/z	0	0	0	0	0	0	0	0	0	0	0	0	0	0	0	0	0	0	0	0	0	0	0	0	0
1.81min : 821.837m/z	0	0	0	0	0	0	0	0	0	0	0	0	0	0	0	0	0	0	0	0	0	0	0	0	0
1.81min : 718.338m/z	0	0	0	0	0	0	0	0	0	0	0	0	0	0	0	0	0	0	0	0	0	0	0	0	0
1.81min : 533.929m/z	0	0	0	0	0	0	2937.99	0	0	0	0	0	0	0	0	0	0	0	0	0	0	0	0	0	0
1.81min : 407.402m/z	0	0	0	0	0	0	0	0	0	0	0	0	0	0	0	0	0	0	0	0	0	0	0	0	0
1.81min : 202.972m/z	10792.8	0	0	7914.91	17195	0	0	0	0	0	0	0	0	22135.8	0	0	0	10947.4	0	0	0	0	0	0	0
1.81min : 853.840m/z	0	0	0	0	0	0	0	0	0	0	0	0	0	0	0	0	0	0	0	0	0	0	0	0	0
1.81min : 735.365m/z	0	0	0	0	0	0	0	0	0	0	0	0	0	0	0	0	0	0	0	0	0	0	0	0	0
1.81min : 876.502m/z	0	0	0	0	0	0	0	0	0	0	0	0	0	0	0	0	0	0	0	0	0	0	0	0	0
1.81min : 298.949m/z	0	0	0	0	0	0	0	0	0	0	0	0	0	0	0	0	0	0	0	0	0	0	0	0	0
1.81min : 749.869m/z	0	0	0	0	0	0	0	0	0	0	0	0	0	0	0	0	0	1129.83	0	0	0	0	0	0	0
1.81min : 889.168m/z	0	0	0	0	0	0	0	0	0	0	0	0	0	0	0	0	0	303.27	0	0	0	0	0	0	0
1.81min : 665.867m/z	0	0	0	0	0	0	0	0	0	0	0	0	0	0	0	0	0	0	0	0	0	0	0	0	0
1.81min : 663.360m/z	0	0	0	0	4692.34	0	0	0	0	0	0	0	0	0	0	0	0	0	0	0	0	0	0	0	0
1.81min : 745.838m/z	0	0	0	0	0	0	0	0	0	0	0	0	0	0	0	0	0	0	0	0	0	0	0	0	0
1.81min : 508.438m/z	0	0	0	0	0	0	0	0	0	0	0	0	0	0	0	0	0	0	0	0	0	0	0	0	0
1.81min : 210.983m/z	0	0	0	0	0	0	0	0	0	0	0	0	0	0	0	0	0	0	0	0	0	0	0	0	0
1.81min : 604.871m/z	0	0	0	0	0	0	0	0	0	0	0	0	0	0	0	0	0	0	0	0	0	0	0	0	0
1.81min : 676.896m/z	0	0	0	0	0	0	0	0	0	0	0	0	0	0	0	0	0	0	0	0	0	0	0	0	0
1.81min : 528.898m/z	0	0	0	2331.08	8558.51	3138.79	0	0	0	0	0	0	0	9063.29	0	0	0	0	0	0	0	0	0	0	0
1.81min : 586.882m/z	0	0	0	0	0	0	0	0	0	0	0	0	0	0	0	0	0	0	0	0	0	0	0	0	0
1.81min : 789.831m/z	0	0	0	0	0	0	0	0	0	0	0	0	0	0	0	0	0	0	0	0	0	0	0	0	0
1.81min : 720.856m/z	0	0	0	0	0	0	0	0	0	0	0	0	0	0	0	0	0	0	0	0	0	0	0	0	0
1.81min : 628.902m/z	0	0	0	0	0	0	0	0	0	0	0	0	0	0	0	0	6168.84	0	0	0	0	0	0	0	0
1.81min : 710.865m/z	2223.24	0	0	0	0	0	0	0	0	0	0	0	0	3827.22	2206.43	0	0	0	0	0	0	0	0	0	0
1.81min : 854.336m/z	0	0	0	0	633.13	0	0	0	0	0	0	0	0	0	0	0	0	0	0	0	0	0	0	0	0
1.81min : 755.519m/z	0	0	0	0	0	0	0	0	0	0	0	0	0	0	0	0	0	558.8	0	0	0	0	0	0	0
1.81min : 406.931m/z	0	0	0	1439.54	0	0	0	0	0	0	0	0	0	3611.18	0	0	0	0	0	0	0	0	0	0	0
1.81min : 716.858m/z	0	0	0	0	0	0	0	0	0	0	0	0	0	0	0	0	0	0	0	0	0	0	0	0	0
1.81min : 598.860m/z	0	0	0	0	0	0	0	0	0	0	0	0	0	0	0	0	0	2590.9	0	0	0	0	0	0	0
1.81min : 506.942m/z	0	0	0	1076.16	0	0	0	0	0	0	0	0	0	0	0	0	0	0	0	0	0	0	0	0	0
1.81min : 219.985m/z	0	0	0	0	320253	0	0	0	0	0	0	0	0	407702	0	0	0	0	0	0	0	0	0	0	0
1.81min : 468.916m/z	0	0	0	0	0	0	0	0	0	0	0	0	0	0	0	0	0	6089.6	0	0	0	0	0	0	0
1.81min : 569.890m/z	0	0	0	0	2426.1	0	0	0	0	0	0	0	0	0	0	0	1894.11	0	0	0	0	0	0	0	0
1.81min : 504.881m/z	0	0	0	0	0	0	0	0	0	0	0	0	0	0	0	0	0	0	0	0	0	0	0	0	0
1.81min : 527.376m/z	0	0	0	0	0	808.26	0	0	0	0	0	0	0	0	0	0	0	0	0	0	0	0	0	0	0
1.81min : 666.373m/z	0	0	0	0	0	0	0	0	0	0	0	0	0	0	0	0	0	1417.53	0	0	0	0	0	0	0
1.81min : 656.891m/z	0	0	0	0	0	0	0	0	0	0	0	0	0	0	0	0	0	0	0	0	0	0	0	0	0
1.81min : 675.874m/z	0	0	0	0	0	0	0	0	0	0	0	0	0	0	2569.61	0	0	0	0	0	0	0	0	0	0
1.81min : 390.956m/z	3066.39	0	0	2096.25	0	0	0	0	0	0	0	0	0	4514.09	0	0	0	0	0	0	0	0	0	0	0
1.81min : 357.977m/z	5579.62	0	0	2638.23	7741.05	0	0	0	0	0	0	0	0	0	0	0	0	5805.49	0	0	0	0	0	0	0
1.81min : 693.375m/z	0	0	0	0	0	0	0	0	0	0	0	0	0	0	0	0	0	0	0	0	0	0	0	0	0
1.81min : 898.816m/z	0	0	0	0	0	0	0	0	0	0	0	0	0	0	0	0	0	0	0	0	0	0	0	0	0
1.81min : 577.875m/z	0	0	0	0	0	0	0	0	0	0	0	0	0	0	2312.09	0	0	0	0	0	0	0	0	0	0
1.81min : 935.828m/z	0	0	0	0	0	0	0	0	0	0	0	0	0	0	0	0	0	0	0	0	0	0	0	0	0
1.81min : 763.362m/z	0	0	0	0	0	0	0	0	0	0	0	0	0	0	0	0	0	0	0	0	0	0	0	0	0
1.81min : 336.956m/z	0	0	0	0	0	0	0	2720.9	0	0	0	0	0	0	0	0	0	0	0	0	0	0	0	0	0
1.81min : 568.393m/z	0	0	0	1285.55	0	0	0	0	0	0	0	0	0	0	0	0	2988.7	0	0	0	0	0	0	0	0
1.81min : 288.968m/z	0	0	0	0	0	0	0	0	0	0	0	0	0	0	0	0	0	0	0	0	0	0	0	0	0
1.82min : 707.380m/z	0	0	0	0	0	0	0	0	0	0	0	0	0	0	0	0	0	1848.67	0	0	0	0	0	0	0
1.82min : 455.914m/z	0	0	0	1555.99	0	0	0	0	0	0	0	0	0	0	0	0	0	0	0	0	0	0	0	0	0
1.82min : 480.401m/z	0	0	0	0	0	0	0	0	0	0	0	0	0	0	2417.89	0	0	0	0	0	0	0	0	0	0
1.82min : 564.920m/z	0	0	0	1990.72	7713.59	0	0	0	0	0	0	0	0	10041	0	0	0	0	0	0	0	0	0	0	0
1.82min : 698.880m/z	0	0	0	0	0	0	0	0	0	0	0	0	0	0	0	0	0	0	0	0	0	0	0	0	0
1.82min : 594.875m/z	0	0	0	0	0	0	0	0	0	0	0	0	0	0	0	0	0	0	0	0	0	0	0	0	0
1.82min : 444.913m/z	0	0	0	0	0	0	0	0	0	0	0	0	0	0	0	0	0	4712.15	0	0	0	0	0	0	0
1.82min : 600.854m/z	0	0	0	0	0	0	0	0	0	0	0	0	0	0	0	0	0	0	0	0	0	0	0	0	0
1.82min : 190.989m/z	0	0	0	0	0	0	0	0	0	0	0	0	0	0	0	0	0	0	0	0	0	0	0	0	0
1.82min : 891.833m/z	0	0	0	0	0	0	0	0	0	0	0	0	0	0	0	0	0	0	0	0	0	0	0	0	0
1.82min : 435.903m/z	0	0	0	0	0	0	0	0	0	0	0	0	0	0	0	0	0	0	0	0	0	0	0	0	0
1.82min : 775.512m/z	0	0	0	0	0	0	0	0	0	0	0	0	0	0	0	0	0	0	0	0	0	0	0	0	0
1.82min : 603.855m/z	0	0	0	0	0	0	0	0	0	0	0	0	0	0	0	0	0	0	0	0	0	0	0	0	0
1.82min : 432.919m/z	0	0	0	3342.55	0	0	0	0	0	0	0	0	0	0	0	0	0	0	0	0	0	0	0	0	0
1.82min : 259.973m/z	0	0	0	0	0	0	0	0	0	0	0	0	0	0	0	0	0	1259.42	0	0	0	0	0	0	0
1.82min : 779.813m/z	0	0	0	0	0	0	0	0	0	0	0	0	0	0	0	0	0	0	0	0	0	0	0	0	0
1.82min : 592.895m/z	0	0	0	0	0	0	0	0	0	0	0	0	0	0	0	0	0	3950.67	0	0	0	0	0	0	0
1.82min : 800.347m/z	0	0	0	0	0	0	0	0	0	0	0	0	0	0	0	0	0	0	0	0	0	0	0	0	0
1.82min : 437.958m/z	0	0	0	0	0	0	0	0	0	0	0	0	0	0	0	0	0	1705	0	0	0	0	0	0	0
1.82min : 701.380m/z	0	0	0	0	0	0	0	0	0	0	0	0	0	0	0	0	0	0	0	0	0	0	0	0	0
1.82min : 216.950m/z	0	0	0	0	0	0	0	0	0	0	0	0	0	0	0	0	0	0	0	0	0	0	0	0	0
1.82min : 761.852m/z	0	0	0	0	0	0	0	0	0	0	0	0	0	0	0	0	0	0	0	0	0	0	0	0	0
1.82min : 851.507m/z	0	0	0	0	0	0	0	0	0	0	0	0	0	0	0	0	0	0	0	0	0	0	0	0	0
1.82min : 688.858m/z	0	0	0	0	0	0	0	0	0	0	0	0	0	0	0	0	0	0	0	0	0	0	0	0	0
1.82min : 430.934m/z	0	0	0	0	0	0	0	0	0	0	0	0	0	0	0	0	0	14681.6	0	0	0	0	0	0	0
1.82min : 422.934m/z	0	0	0	0	0	0	0	0	0	0	0	0	0	0	0	0	0	0	0	0	0	0	0	0	0
1.82min : 798.355m/z	0	0	0	0	0	0	0	0	0	0	0	0	0	0	0	0	0	0	0	0	0	0	0	0	0
1.82min : 379.926m/z	0	0	0	0	0	0	0	0	0	0	0	0	0	0	0	0	0	0	0	0	0	0	0	0	0
1.82min : 552.365m/z	0	0	0	0	0	0	0	0	0	0	0	0	0	0	0	0	0	0	0	0	0	0	0	0	0
1.82min : 690.850m/z	0	0	0	0	0	0	0	0	0	0	0	0	0	0	0	0	0	0	0	0	0	0	0	0	0
1.82min : 302.947m/z	0	0	0	0	0	0	0	0	0	0	0	0	0	0	0	0	0	0	0	0	0	0	0	0	0
1.82min : 753.351m/z	0	0	0	0	0	0	0	0	0	0	0	0	0	0	0	0	0	1028.49	0	0	0	0	0	0	0
1.82min : 709.368m/z	0	0	0	0	0	0	0	0	0	0	0	0	0	0	0	0	0	0	0	0	0	0	0	0	0
1.82min : 875.175m/z	0	0	0	0	0	0	0	0	0	0	0	0	0	0	0	0	0	0	0	0	0	0	0	0	0
1.82min : 618.869m/z	0	0	0	0	0	0	0	0	0	0	0	0	0	0	0	0	0	0	0	0	0	0	0	0	0
1.82min : 432.923m/z	0	0	0	0	6867.33	0	0	0	0	0	0	0	0	0	0	0	0	3707.05	0	0	0	0	0	0	0
1.82min : 836.835m/z	0	0	0	0	0	0	0	0	0	0	0	0	0	0	0	0	0	0	0	0	0	0	0	0	0
1.82min : 996.815m/z	0	0	0	0	0	0	0	0	0	0	0	0	0	0	0	0	0	0	0	0	0	0	0	0	0
1.82min : 252.971m/z	0	0	0	0	11851.7	0	15834.8	0	0	0	0	0	0	9763.42	42942	5787.71	12128.4	6260.3	0	11948	0	24404.3	0	0	0
1.82min : 764.868m/z	0	0	0	0	0	0	0	0	0	0	0	0	0	0	0	0	0	0	0	0	0	0	0	0	0
1.82min : 788.337m/z	0	0	0	0	0	0	0	0	0	0	0	0	0	0	0	0	0	0	0	0	0	0	0	0	0
1.82min : 835.842m/z	0	0	0	0	0	0	0	0	0	0	0	0	0	0	0	0	0	882.85	0	0	0	0	0	0	0
1.82min : 520.405m/z	0	0	0	0	0	0	0	0	0	0	0	0	0	0	0	0	0	0	0	0	0	0	0	0	0
1.82min : 486.926m/z	0	0	0	0	0	0	0	0	0	0	0	0	0	0	0	0	0	0	0	0	0	0	0	0	0
1.82min : 659.389m/z	0	0	0	0	0	0	0	0	0	0	0	0	0	0	0	0	0	1630.43	0	0	0	0	0	0	0
1.82min : 498.428m/z	0	0	0	0	0	0	0	0	0	0	0	0	0	0	0	0	0	0	0	0	0	0	0	0	0
1.82min : 561.391m/z	0	0	0	0	0	0	0	0	0	0	0	0	0	0	0	0	0	0	0	0	0	0	0	0	0
1.82min : 871.343m/z	0	0	0	0	0	0	0	0	0	0	0	0	0	0	0	0	0	0	0	0	0	0	0	0	0
1.82min : 881.501m/z	0	0	0	0	0	0	0	0	0	0	0	0	0	0	0	0	0	0	0	0	0	0	0	0	0
1.82min : 707.868m/z	0	0	0	0	0	0	0	0	0	0	0	0	0	0	0	0	0	0	0	0	0	0	0	0	0
1.82min : 484.387m/z	0	0	0	0	0	0	0	0	0	0	0	0	0	0	0	0	0	0	0	0	0	0	0	0	0
1.82min : 308.967m/z	0	0	0	0	0	0	0	0	0	0	0	0	0	0	0	0	0	0	0	0	0	0	0	0	0
1.82min : 389.426m/z	0	0	0	0	0	0	0	0	0	0	0	0	0	0	0	0	0	0	0	0	0	0	0	0	0
1.82min : 443.961m/z	0	0	0	0	0	0	0	0	0	0	0	0	0	0	0	0	0	0	0	0	0	0	0	0	0
1.82min : 693.193m/z	0	0	0	0	0	0	0	0	0	0	0	0	0	0	0	0	0	0	0	0	0	0	0	0	0
1.82min : 684.192m/z	0	0	0	0	0	0	0	0	0	0	0	0	0	0	0	0	0	0	0	0	0	0	0	0	0
1.82min : 799.820m/z	1887.51	1322.53	0	2809.87	0	0	0	0	0	0	0	0	0	0	0	0	0	0	0	0	0	0	0	0	0
1.82min : 466.953m/z	0	0	0	0	0	0	0	0	0	0	0	0	0	0	0	0	0	1711.37	0	0	0	0	0	0	0
1.82min : 321.942m/z	0	0	0	0	0	0	0	0	0	0	0	0	0	0	0	0	0	0	0	0	0	0	0	0	0
1.82min : 525.903m/z	0	0	0	0	0	0	0	0	0	0	0	0	0	18360.5	0	0	0	0	0	0	0	0	0	0	0
1.82min : 638.347m/z	0	0	0	0	0	0	0	0	0	0	0	0	0	0	0	0	0	0	0	0	0	0	0	0	0
1.82min : 765.522m/z	0	0	0	0	0	0	0	0	0	0	0	0	0	0	0	0	0	0	0	0	0	0	0	0	0
1.82min : 801.312m/z	930.73	0	0	0	0	0	0	0	0	0	0	0	0	0	0	0	0	0	0	0	0	0	0	0	0
1.82min : 783.855m/z	0	0	0	0	0	0	0	0	0	0	0	0	0	0	0	0	0	0	0	0	0	0	0	0	0
1.82min : 271.957m/z	0	0	0	0	0	0	0	0	0	0	0	0	0	0	0	0	0	0	0	0	0	0	0	0	0
1.82min : 355.942m/z	0	0	0	0	0	0	0	0	0	0	0	0	0	0	0	0	0	0	0	0	0	0	0	0	0
1.82min : 745.874m/z	0	0	0	0	2508.35	0	0	0	0	0	0	0	0	0	0	0	0	0	0	0	0	0	0	0	0
1.82min : 672.364m/z	0	0	0	0	2027.94	0	0	0	0	0	0	0	0	2476.69	0	0	0	0	0	0	0	0	0	0	0
1.82min : 761.864m/z	0	0	0	0	0	0	0	0	0	0	0	0	0	0	0	0	0	0	0	0	0	0	0	0	0
1.82min : 699.531m/z	0	0	0	0	0	0	0	0	0	0	0	0	0	0	0	0	0	0	0	0	0	0	0	0	0
1.82min : 828.847m/z	0	0	0	0	0	0	0	0	0	0	0	0	0	0	0	0	0	0	0	0	0	0	0	0	0
1.82min : 743.333m/z	0	0	0	0	0	695.89	0	0	0	0	0	0	0	0	0	0	0	0	0	0	0	0	0	0	0
1.82min : 626.855m/z	0	0	0	0	0	0	0	0	0	0	0	0	0	0	0	0	0	0	0	0	0	0	0	0	0
1.82min : 822.506m/z	0	0	0	0	0	0	0	0	0	0	0	0	0	0	0	0	0	0	0	0	0	0	0	0	0
1.82min : 535.925m/z	0	0	0	0	0	0	0	0	0	0	0	0	0	0	0	0	0	0	0	0	0	0	0	0	0
1.82min : 810.337m/z	0	0	0	0	0	0	0	0	0	0	0	0	0	0	0	0	0	723.84	0	0	0	0	0	0	0
1.82min : 750.869m/z	0	0	0	0	0	0	0	0	0	0	0	0	0	0	0	0	0	0	0	0	0	0	0	0	0
1.82min : 663.862m/z	0	0	0	0	0	0	0	0	0	0	0	0	0	0	0	0	0	0	0	0	0	0	0	0	0
1.82min : 984.815m/z	0	0	0	0	0	0	0	0	0	0	0	0	0	0	0	0	0	844.57	0	0	0	0	0	0	0
1.82min : 645.869m/z	0	0	0	0	0	0	0	0	0	0	0	0	0	0	0	0	0	0	0	0	0	0	0	0	0
1.82min : 480.395m/z	0	0	0	0	0	0	0	0	0	0	0	0	0	0	0	0	0	0	0	0	0	0	0	0	0
1.82min : 690.208m/z	0	0	0	0	0	0	0	0	0	0	0	0	0	0	0	0	0	0	0	0	0	0	0	0	0
1.82min : 755.343m/z	0	0	0	0	0	0	0	0	0	0	0	0	0	0	0	0	0	0	0	0	0	0	0	0	0
1.82min : 721.850m/z	0	0	0	0	0	0	0	0	0	0	0	0	0	0	0	0	0	0	0	0	0	0	0	0	0
1.82min : 236.959m/z	0	0	0	0	0	0	0	0	0	0	0	0	0	0	15620	0	0	0	0	0	0	0	0	0	0
1.82min : 234.956m/z	0	0	0	0	0	0	0	0	0	0	0	0	0	0	0	0	0	0	0	0	4713.39	0	0	0	0
1.82min : 904.823m/z	0	0	0	0	0	0	0	0	0	0	0	0	0	0	0	0	0	0	0	0	0	0	0	0	0
1.82min : 822.829m/z	838.95	0	0	0	0	0	0	0	0	0	0	0	0	0	0	0	0	0	0	0	0	0	0	0	0
1.82min : 569.393m/z	0	0	0	0	2701.01	0	0	0	0	0	0	0	0	0	0	0	0	0	0	0	0	0	0	0	0
1.82min : 450.937m/z	0	0	0	0	28173.1	0	0	0	0	0	0	0	0	0	0	0	0	20502.2	0	0	0	0	0	0	0
1.82min : 742.862m/z	0	0	0	0	0	0	0	0	0	0	0	0	0	0	0	0	0	0	0	0	0	0	0	0	0
1.82min : 347.936m/z	0	0	0	0	0	0	0	0	0	0	0	0	0	0	0	0	0	0	0	0	0	0	0	0	0
1.82min : 552.938m/z	0	0	0	1082.58	0	0	0	0	0	0	0	0	0	0	0	0	0	0	0	0	0	0	0	0	0
1.82min : 580.872m/z	0	0	0	0	0	0	0	0	0	0	0	0	0	0	0	0	0	0	0	0	0	0	0	0	0
1.82min : 624.883m/z	0	0	0	0	0	0	0	0	0	0	0	0	0	0	0	0	0	2875.2	0	0	0	0	0	0	0
1.82min : 632.378m/z	0	0	0	0	0	0	0	0	0	0	0	0	0	0	0	0	0	0	0	0	0	0	0	0	0
1.82min : 225.987m/z	0	0	0	0	0	6693.43	0	0	0	0	0	0	0	0	0	0	0	0	0	0	0	0	0	0	0
1.82min : 810.847m/z	0	0	0	0	1363.73	0	0	0	0	0	0	0	0	0	0	0	0	0	0	0	0	0	0	0	0
1.82min : 792.856m/z	0	0	0	0	0	0	0	0	0	0	0	0	0	0	0	0	0	958.24	0	0	0	0	0	0	0
1.82min : 698.539m/z	0	0	0	0	0	0	0	0	0	0	0	0	0	0	0	0	0	0	0	0	0	0	0	0	0
1.82min : 346.440m/z	1988.02	0	0	0	0	0	0	0	0	0	0	0	0	0	0	0	0	0	0	0	0	0	0	0	0
1.82min : 847.809m/z	0	0	0	0	0	0	0	0	0	0	0	0	0	0	0	0	0	0	0	0	0	0	0	0	0
1.82min : 845.324m/z	0	0	0	0	0	0	0	0	0	0	0	0	0	0	0	0	0	0	0	0	0	0	0	0	0
1.82min : 700.852m/z	0	0	0	0	0	0	0	0	0	0	0	0	0	0	0	0	0	0	0	0	0	0	0	0	0
1.82min : 830.793m/z	0	0	0	0	0	0	0	0	0	0	0	0	0	0	0	0	0	0	0	0	0	0	0	0	0
1.82min : 790.518m/z	0	0	0	0	904.43	0	0	0	0	0	0	0	0	0	0	0	0	0	0	0	0	0	0	0	0
1.82min : 538.882m/z	0	0	0	0	0	0	0	0	0	0	0	0	0	0	0	0	0	0	0	0	0	0	0	0	0
1.82min : 575.873m/z	0	0	0	455.94	0	0	0	0	0	0	0	0	0	0	0	0	0	0	0	0	0	0	0	0	0
1.82min : 925.820m/z	0	0	0	0	966.22	0	0	0	0	0	0	0	0	0	0	0	0	0	0	0	0	0	0	0	0
1.82min : 870.840m/z	0	0	0	0	0	0	0	0	0	0	0	0	0	0	0	0	0	0	0	0	0	0	0	0	0
1.82min : 777.338m/z	0	0	0	460.04	0	0	0	0	0	0	0	0	0	0	0	0	0	0	0	0	0	0	0	0	0
1.82min : 833.506m/z	0	0	0	0	0	0	0	0	0	0	0	0	0	0	0	0	0	0	0	0	0	0	0	0	0
1.82min : 844.840m/z	0	0	0	0	0	0	0	0	0	0	0	0	0	0	0	0	0	1084.24	0	0	0	0	0	0	0
1.82min : 384.922m/z	0	0	0	0	0	0	0	0	0	0	0	0	0	0	0	0	0	0	0	0	0	0	0	0	0
1.82min : 946.827m/z	0	0	0	0	0	0	0	0	0	0	0	0	0	0	0	0	0	1084.29	0	0	0	0	0	0	0
1.82min : 867.826m/z	0	0	0	0	0	0	0	0	0	0	0	0	0	0	0	0	0	0	0	0	0	0	0	0	0
1.82min : 514.407m/z	0	0	0	0	0	0	0	0	0	0	0	0	0	0	0	0	0	0	0	0	0	0	0	0	0
1.82min : 904.815m/z	0	0	0	0	0	0	0	0	0	0	0	0	0	0	0	0	0	0	0	0	0	0	0	0	0
1.82min : 843.848m/z	0	0	0	0	0	0	0	0	0	0	0	0	0	0	0	0	0	951.26	0	0	0	0	0	0	0
1.82min : 450.928m/z	0	0	0	11406.8	0	0	0	0	0	0	0	0	0	0	0	0	0	0	0	0	0	0	0	0	0
1.82min : 394.453m/z	0	0	0	0	0	0	0	0	0	0	0	0	0	0	0	0	0	0	0	0	0	0	0	0	0
1.82min : 675.357m/z	0	0	0	0	0	0	0	0	0	0	0	0	0	0	0	0	0	916.81	0	0	0	0	0	0	0
1.82min : 842.512m/z	0	0	0	0	497.65	0	0	0	0	0	0	0	0	0	0	0	0	0	0	0	0	0	0	0	0
1.82min : 706.875m/z	0	0	0	0	0	0	0	0	0	0	0	0	0	0	0	0	0	5231.77	0	0	0	0	0	0	0
1.82min : 607.872m/z	0	0	0	0	0	0	0	0	0	0	0	0	0	0	0	0	0	0	0	0	0	0	0	0	0
1.82min : 878.835m/z	0	0	0	0	0	0	0	0	0	0	0	0	0	0	0	0	0	0	0	0	0	0	0	0	0
1.82min : 700.369m/z	0	0	0	0	0	0	0	0	0	0	0	0	0	0	0	0	0	671.53	0	0	0	0	0	0	0
1.82min : 685.527m/z	0	0	0	0	0	0	0	0	0	0	0	0	0	0	0	0	0	0	0	0	0	0	0	0	0
1.82min : 369.441m/z	0	0	0	0	0	0	0	0	0	0	0	0	0	0	0	0	0	1735.93	0	0	0	0	0	0	0
1.82min : 602.903m/z	0	0	0	0	3136.1	0	0	0	0	0	0	0	0	0	0	0	0	0	0	0	0	0	0	0	0
1.82min : 317.022m/z	0	0	0	0	0	0	0	0	0	0	0	0	0	0	0	0	0	0	0	0	0	0	0	0	0
1.82min : 776.850m/z	0	0	0	0	1843.94	0	0	0	0	0	0	0	0	0	0	0	0	0	0	0	0	0	0	0	0
1.82min : 149.027m/z	0	0	0	0	0	0	0	0	0	0	0	0	0	0	0	0	0	0	0	0	0	0	0	0	0
1.82min : 296.946m/z	0	0	0	0	0	0	0	0	0	0	0	0	0	0	0	0	0	0	0	0	0	0	0	0	0
1.82min : 821.850m/z	0	0	0	0	1890.85	0	0	0	0	0	0	0	0	0	0	0	0	1868.65	0	0	0	0	0	0	0
1.82min : 877.839m/z	0	0	0	0	1424.34	0	0	0	0	0	0	0	0	0	0	0	0	0	0	0	0	0	0	0	0
1.82min : 894.808m/z	0	0	0	0	0	0	0	0	0	0	0	0	0	0	0	0	0	1176.21	0	0	0	0	0	0	0
1.82min : 517.923m/z	0	0	0	0	0	0	0	0	0	0	0	0	0	0	0	0	0	0	0	0	0	0	0	0	0
1.82min : 921.333m/z	0	0	0	0	0	0	0	0	0	0	0	0	0	0	0	0	0	0	0	0	0	0	0	0	0
1.82min : 407.923m/z	0	0	0	0	0	0	0	0	0	0	0	0	0	0	0	0	0	0	0	0	0	0	0	0	0
1.82min : 778.186m/z	0	0	0	0	0	0	0	0	0	0	0	0	0	0	0	0	0	0	0	0	0	0	0	0	0
1.82min : 738.367m/z	0	0	0	0	0	0	0	0	0	0	0	0	0	0	0	0	0	1083.02	0	0	0	0	0	0	0
1.82min : 799.346m/z	0	0	0	0	0	0	0	0	0	0	0	0	0	0	0	0	0	0	0	0	0	0	0	0	0
1.82min : 328.930m/z	0	0	0	0	0	0	0	0	0	0	0	0	0	0	0	0	0	0	0	0	0	0	0	0	0
1.82min : 632.369m/z	0	0	0	0	0	0	0	0	0	0	0	0	0	1938.84	0	0	0	0	0	0	0	0	0	0	0
1.82min : 832.790m/z	0	0	0	0	0	0	0	0	0	0	0	0	0	0	0	0	0	0	0	0	0	0	0	0	0
1.82min : 851.837m/z	0	0	0	0	850.64	0	0	0	0	0	0	0	0	0	0	0	0	0	0	0	0	0	0	0	0
1.82min : 828.177m/z	0	0	0	0	812.13	0	0	0	0	0	0	0	0	0	0	0	0	0	0	0	0	0	0	0	0
1.82min : 310.464m/z	0	0	0	0	0	0	0	0	0	0	0	0	0	0	0	0	0	0	0	0	0	0	0	0	0
1.82min : 649.882m/z	0	0	0	0	0	0	0	0	0	0	0	0	0	0	0	0	0	0	0	0	0	0	0	0	0
1.82min : 757.857m/z	0	0	0	0	0	0	0	0	0	0	0	0	0	0	0	0	0	0	0	0	0	0	0	0	0
1.82min : 720.519m/z	0	0	0	0	595.97	0	0	0	0	0	0	0	0	0	0	0	0	0	0	0	0	0	0	0	0
1.82min : 730.853m/z	0	0	0	0	0	0	0	0	0	0	0	0	0	0	0	0	0	3886.4	0	0	0	0	0	0	0
1.82min : 324.465m/z	0	0	0	0	0	2269.46	0	0	0	2119.8	0	0	0	0	0	0	0	0	0	0	0	0	0	0	0
1.82min : 755.348m/z	0	0	0	0	0	0	0	0	0	0	0	0	0	0	0	0	0	0	0	0	0	0	0	0	0
1.82min : 480.900m/z	0	0	0	813.93	2017.21	0	0	0	0	0	0	0	0	0	0	0	0	1856.53	0	0	0	0	0	0	0
1.82min : 347.441m/z	0	0	0	0	0	1920	0	0	0	0	0	0	0	0	0	0	0	0	0	0	0	0	0	0	0
1.82min : 182.963m/z	0	0	0	0	27707.1	0	0	0	0	0	0	0	0	0	0	0	0	19110.4	0	0	0	0	0	0	0
1.82min : 679.881m/z	0	0	0	0	0	0	0	0	0	0	0	0	0	0	0	0	0	0	0	0	0	0	0	0	0
1.82min : 742.336m/z	0	0	0	0	0	0	0	0	0	0	0	0	0	0	0	0	0	1574.64	0	0	0	0	0	0	0
1.82min : 443.910m/z	762.18	0	0	0	0	0	0	0	0	0	0	0	0	0	0	0	0	0	0	0	0	0	0	0	0
1.82min : 850.839m/z	0	0	0	0	0	0	0	0	0	0	0	0	0	0	0	0	0	0	0	0	0	0	0	0	0
1.82min : 432.926m/z	0	0	0	0	0	0	0	0	0	0	0	0	0	0	0	0	0	0	0	0	0	0	0	0	0
1.82min : 539.942m/z	0	0	0	556.9	0	0	0	0	0	0	0	0	0	0	0	0	0	0	0	0	0	0	0	0	0
1.82min : 401.401m/z	0	0	0	0	0	0	0	0	0	0	0	0	0	0	0	0	0	0	0	0	0	0	0	0	0
1.82min : 360.934m/z	0	0	0	0	2593.73	0	0	0	0	0	0	0	0	0	0	0	0	0	0	0	0	0	0	0	0
1.82min : 774.866m/z	0	0	0	0	0	0	0	0	0	0	0	0	0	0	0	0	0	0	0	0	0	0	0	0	0
1.82min : 692.347m/z	0	0	0	0	0	0	0	0	0	0	0	0	0	0	0	0	0	0	0	0	0	0	0	0	0
1.82min : 623.881m/z	0	0	0	1088.78	3762.55	0	0	0	0	0	0	0	0	0	0	0	0	0	0	0	0	0	0	0	0
1.82min : 783.521m/z	0	0	0	0	765.95	0	0	0	0	0	0	0	0	0	0	0	0	0	0	0	0	0	0	0	0
1.82min : 503.891m/z	0	0	0	784.26	0	0	0	0	0	0	0	0	0	0	0	0	0	0	0	1340.74	0	0	0	0	0
1.82min : 985.819m/z	0	0	0	0	0	0	0	0	0	0	0	0	0	0	0	0	0	0	0	0	0	0	0	0	0
1.82min : 658.383m/z	0	0	0	0	0	0	0	0	0	0	0	0	0	0	0	0	0	0	0	0	0	0	0	0	0
1.82min : 323.979m/z	0	0	0	0	5009.62	0	0	0	0	0	0	0	0	0	0	0	0	0	0	0	0	0	0	0	0
1.82min : 927.822m/z	0	0	0	0	0	0	0	0	0	0	0	0	0	0	0	0	0	0	0	0	0	0	0	0	0
1.82min : 579.392m/z	0	0	0	0	1700.19	0	0	0	0	0	0	0	0	0	0	0	0	0	0	0	0	0	0	0	0
1.82min : 855.846m/z	0	0	0	0	0	0	0	0	0	0	0	0	0	0	0	0	0	788.89	0	0	0	0	0	0	0
1.82min : 493.936m/z	0	0	0	0	0	0	0	0	0	0	0	0	0	0	0	0	0	0	0	0	0	0	0	0	0
1.82min : 837.834m/z	0	0	0	0	0	0	0	0	0	0	0	0	0	0	0	0	0	0	0	0	0	0	0	0	0
1.82min : 765.185m/z	0	0	0	0	772.83	0	0	0	0	0	0	0	0	0	0	0	0	0	0	0	0	0	0	0	0
1.82min : 537.378m/z	0	0	0	0	0	1098.3	0	0	0	0	0	0	0	0	0	0	0	0	0	0	0	0	0	0	0
1.82min : 915.803m/z	0	0	0	0	0	0	0	0	0	0	0	0	0	0	0	0	0	0	0	0	0	0	0	0	0
1.82min : 957.820m/z	0	0	0	0	0	0	0	0	0	0	0	0	0	0	0	0	0	827.85	0	0	0	0	0	0	0
1.82min : 466.407m/z	0	0	0	0	0	0	0	0	0	0	0	0	0	0	0	0	0	0	0	0	0	0	0	0	0
1.82min : 763.859m/z	0	0	0	0	0	0	0	0	0	0	0	0	0	0	0	0	0	0	0	0	0	0	0	0	0
1.82min : 777.347m/z	0	0	0	0	0	0	0	0	0	0	0	0	0	0	0	0	0	882.82	0	0	0	0	0	0	0
1.82min : 943.831m/z	0	0	0	0	0	0	0	0	0	0	0	0	0	0	0	0	0	562.57	0	0	0	0	0	0	0
1.82min : 731.850m/z	0	0	0	0	4323.49	0	0	0	0	0	0	0	0	0	0	0	0	0	0	0	0	0	0	0	0
1.82min : 183.964m/z	0	0	0	0	8725.36	0	0	0	0	0	0	0	0	0	0	0	0	4861.22	0	0	0	0	0	0	0
1.82min : 859.314m/z	0	0	0	0	0	0	0	0	0	0	0	0	0	0	0	0	0	0	0	0	0	0	0	0	0
1.82min : 200.974m/z	47075.8	0	0	0	0	0	0	0	0	0	0	0	0	0	0	0	0	0	0	0	0	0	0	0	0
1.82min : 814.336m/z	0	0	0	0	0	0	0	0	0	0	0	0	0	0	0	0	0	0	0	0	0	0	0	0	0
1.82min : 706.530m/z	0	0	0	0	0	0	0	0	0	0	0	0	0	0	0	0	0	0	0	0	0	0	0	0	0
1.82min : 959.808m/z	0	0	0	0	709.96	0	0	0	0	0	0	0	0	0	0	0	0	0	0	0	0	0	0	0	0
1.82min : 809.851m/z	0	0	0	0	0	0	0	0	0	0	0	0	0	0	0	0	0	0	0	0	0	0	0	0	0
1.82min : 365.432m/z	0	0	0	0	0	0	0	0	0	0	0	0	0	0	0	0	0	0	0	0	0	0	0	0	0
1.82min : 180.491m/z	0	0	0	0	0	0	0	0	0	0	0	0	0	0	0	0	0	0	0	0	0	0	0	0	0
1.82min : 630.355m/z	0	0	0	484.87	0	0	0	0	0	0	0	0	0	0	0	0	0	0	0	0	0	0	0	0	0
1.82min : 789.179m/z	0	0	0	0	0	0	0	0	0	0	0	0	0	0	0	0	0	0	0	0	0	0	0	0	0
1.82min : 838.518m/z	0	0	0	0	0	0	0	0	0	0	0	0	0	0	0	0	0	0	0	0	0	0	0	0	0
1.83min : 546.910m/z	0	0	0	0	11565.5	0	0	0	0	0	0	0	0	0	0	0	0	7905.75	0	0	0	0	0	0	0
1.83min : 149.952m/z	0	0	0	0	0	0	0	0	0	0	0	0	0	0	0	0	0	0	0	0	0	0	0	0	0
1.83min : 688.344m/z	651.44	0	0	0	0	0	0	0	0	0	0	0	0	0	0	0	0	0	0	0	0	0	0	0	0
1.83min : 671.365m/z	0	0	0	0	0	0	0	0	0	0	0	0	0	0	0	0	0	0	0	0	0	0	0	0	0
1.83min : 743.182m/z	0	0	0	0	0	0	0	0	0	0	0	0	0	0	0	0	0	0	0	0	0	0	0	0	0
1.83min : 722.858m/z	0	0	0	0	0	0	0	0	0	0	0	0	0	0	0	0	0	0	0	0	0	0	0	0	0
1.83min : 539.881m/z	0	0	0	0	0	0	0	0	0	0	0	0	0	1606.62	0	0	0	0	0	0	0	0	0	0	0
1.83min : 787.843m/z	0	0	0	0	1669.96	0	0	0	0	0	0	0	0	0	0	0	0	1578.66	0	0	0	0	0	0	0
1.83min : 123.078m/z	0	0	0	0	0	0	0	0	0	0	0	0	0	0	0	0	0	0	0	0	0	0	0	0	0
1.83min : 776.341m/z	0	0	0	0	1302.27	0	0	0	0	0	0	0	0	0	0	0	0	0	0	0	0	0	0	0	0
1.83min : 778.182m/z	0	0	0	0	709.1	0	0	0	0	0	0	0	0	0	0	0	0	0	0	0	0	0	0	0	0
1.83min : 587.882m/z	0	0	0	715.71	0	0	0	0	0	0	0	0	0	0	0	0	0	0	0	0	0	0	0	0	0
1.83min : 770.178m/z	0	0	0	0	0	0	0	0	0	0	0	0	0	0	0	0	0	0	0	0	0	0	0	0	0
1.83min : 897.817m/z	0	0	0	0	0	0	0	0	0	0	0	0	0	0	0	0	0	0	0	0	0	0	0	0	0
1.83min : 347.437m/z	0	0	0	0	0	0	0	0	0	0	0	0	0	0	0	0	0	0	0	0	0	0	0	0	0
1.83min : 842.841m/z	0	0	0	0	0	0	0	0	0	0	0	0	0	0	0	0	0	0	0	0	0	0	0	0	0
1.83min : 372.910m/z	0	0	0	0	0	0	0	0	0	0	0	0	0	0	0	0	0	0	0	0	0	0	0	0	0
1.83min : 631.370m/z	0	0	0	0	0	1254.3	0	0	0	0	0	0	0	0	0	0	0	0	0	0	0	0	0	0	0
1.83min : 852.843m/z	0	0	0	0	0	0	0	0	0	0	0	0	0	0	0	0	0	0	0	0	0	0	0	0	0
1.83min : 753.856m/z	0	0	0	0	0	0	0	0	0	0	0	0	0	0	0	0	0	0	0	0	0	0	0	0	0
1.83min : 738.858m/z	0	0	0	0	0	0	0	0	0	0	0	0	0	0	0	0	0	0	0	0	0	0	0	0	0
1.83min : 625.881m/z	0	0	0	0	3033.89	0	0	0	0	0	0	0	0	0	0	0	0	0	0	0	0	0	0	0	0
1.83min : 675.207m/z	0	0	0	0	0	0	0	0	0	0	0	0	0	0	0	0	0	0	0	0	0	0	0	0	0
1.83min : 722.359m/z	0	0	0	0	1260.02	0	0	0	0	0	0	0	0	0	0	0	0	0	0	0	0	0	0	0	0
1.83min : 216.001m/z	0	0	0	0	0	0	0	0	0	0	0	0	0	0	0	0	0	0	0	0	0	0	0	0	0
1.83min : 801.594m/z	0	0	0	0	0	0	0	0	0	0	0	0	0	0	0	0	0	0	0	0	0	0	0	0	0
1.83min : 789.190m/z	0	0	0	0	956.84	0	0	0	0	0	0	0	0	0	0	0	0	0	0	0	0	0	0	0	0
1.83min : 856.801m/z	0	0	0	0	0	0	0	0	0	0	0	0	0	0	0	0	0	0	0	0	0	0	0	0	0
1.83min : 876.839m/z	0	0	0	0	0	0	0	0	0	0	0	0	0	0	0	0	0	1120.54	0	0	0	0	0	0	0
1.83min : 935.823m/z	0	0	0	0	1056.13	0	0	0	0	0	0	0	0	0	0	0	0	0	0	0	0	0	0	0	0
1.83min : 740.855m/z	0	0	0	0	0	0	0	0	0	0	0	0	0	0	0	0	0	0	0	0	0	0	0	0	0
1.83min : 843.844m/z	0	0	0	0	1996.79	0	0	0	0	0	0	0	0	0	0	0	0	0	0	0	0	0	0	0	0
1.83min : 874.498m/z	0	0	0	0	0	0	0	0	0	0	0	0	0	0	0	0	0	720.32	0	0	0	0	0	0	0
1.83min : 469.958m/z	0	0	0	0	0	0	0	0	0	0	0	0	0	0	0	0	0	0	0	0	0	0	0	0	0
1.83min : 659.894m/z	0	0	0	0	17948.1	0	0	0	0	0	0	0	0	0	0	0	0	0	0	0	0	0	0	0	0
1.83min : 187.500m/z	0	0	0	0	0	0	0	0	0	0	0	0	0	0	0	0	0	0	0	0	0	0	0	0	0
1.83min : 978.827m/z	0	0	0	0	0	0	0	0	0	0	0	0	0	0	0	0	0	0	0	0	0	0	0	0	0
1.83min : 688.336m/z	0	0	0	0	0	0	0	0	0	0	0	0	0	0	0	0	940.52	0	0	0	0	0	0	0	0
1.83min : 436.962m/z	0	0	0	0	0	0	0	0	0	0	0	0	0	0	0	0	0	2250.72	0	0	0	0	0	0	0
1.83min : 704.205m/z	0	0	0	0	753.64	0	0	0	0	0	0	0	0	0	0	0	0	0	0	0	0	0	0	0	0
1.83min : 947.816m/z	0	0	0	0	1365.51	0	0	0	0	0	0	0	0	0	0	0	0	0	0	0	0	0	0	0	0
1.83min : 733.194m/z	0	0	0	0	0	0	0	0	0	0	0	0	0	0	0	0	0	750.88	0	0	0	0	0	0	0
1.83min : 681.873m/z	0	0	0	0	0	0	0	0	0	0	0	0	0	0	0	0	0	1774.88	0	0	0	0	0	0	0
1.83min : 619.864m/z	0	0	0	0	0	932.63	0	0	0	0	0	0	0	0	0	0	0	0	0	0	0	0	0	0	0
1.83min : 682.852m/z	0	0	0	0	2623.88	0	0	0	0	0	0	0	0	0	0	0	0	0	0	0	0	0	0	0	0
1.83min : 760.518m/z	0	0	0	0	0	0	0	0	0	0	0	0	0	0	0	0	0	0	0	0	0	0	0	0	0
1.83min : 693.345m/z	0	0	0	0	0	0	0	0	0	0	0	0	0	0	0	0	0	0	0	0	0	0	0	0	0
1.83min : 620.921m/z	0	0	0	751.21	0	0	0	0	0	0	0	0	0	0	0	0	0	0	0	0	0	0	0	0	0
1.83min : 637.865m/z	0	0	0	0	0	0	0	0	0	0	0	0	0	0	0	0	0	0	0	0	0	0	0	0	0
1.83min : 804.524m/z	0	0	0	0	0	0	0	0	0	0	0	0	0	0	0	0	0	609.24	0	0	0	0	0	0	0
1.83min : 787.838m/z	0	0	0	0	0	0	0	0	0	0	0	0	0	0	0	0	0	0	0	0	0	0	0	0	0
1.83min : 756.846m/z	0	0	0	591.53	0	0	0	0	0	0	0	0	0	0	0	0	0	0	0	0	0	0	0	0	0
1.83min : 897.489m/z	0	0	0	0	442.6	0	0	0	0	0	0	0	0	0	0	0	0	0	0	0	0	0	0	0	0
1.83min : 910.497m/z	0	0	0	0	0	0	0	0	0	0	0	0	0	0	0	0	0	0	0	0	0	0	0	0	0
1.83min : 426.901m/z	0	0	0	0	0	0	0	0	0	0	0	0	0	0	0	0	0	0	0	0	0	0	0	0	0
1.83min : 547.411m/z	0	0	0	0	0	0	0	0	0	0	0	0	0	0	0	0	0	0	0	0	0	0	0	0	0
1.83min : 667.860m/z	0	0	0	549.93	0	0	0	0	0	0	0	0	0	0	0	0	0	0	0	0	0	0	0	0	0
1.83min : 617.378m/z	0	0	0	0	1929.74	0	0	0	0	0	0	0	0	0	0	0	0	0	0	0	0	0	0	0	0
1.83min : 745.190m/z	0	0	0	0	1090.74	0	0	0	0	0	0	0	0	0	0	0	0	981.05	0	0	0	0	0	0	0
1.83min : 508.432m/z	0	0	0	0	0	0	0	0	0	0	0	0	0	0	0	0	0	0	0	0	0	0	0	0	0
1.83min : 434.920m/z	0	0	0	0	0	0	0	0	0	0	0	0	0	0	0	0	0	0	0	0	0	0	0	0	0
1.83min : 962.801m/z	0	0	0	0	1042.78	0	0	0	0	0	0	0	0	0	0	0	0	0	0	0	0	0	0	0	0
1.83min : 764.859m/z	0	0	0	0	0	0	0	0	0	0	0	0	0	0	0	0	0	0	0	0	0	0	0	0	0
1.83min : 713.618m/z	0	0	0	0	0	0	0	0	0	0	0	0	0	0	0	0	0	0	0	0	0	0	0	0	0
1.83min : 841.504m/z	0	0	0	0	0	0	0	0	0	0	0	0	0	0	0	0	0	0	0	0	0	0	0	0	0
1.83min : 735.856m/z	0	0	0	0	1337.63	0	0	0	0	0	0	0	0	0	0	0	0	0	0	0	0	0	0	0	0
1.83min : 328.437m/z	0	0	0	0	0	0	0	0	0	0	0	0	0	0	0	0	0	0	0	0	0	0	0	0	0
1.83min : 502.384m/z	0	0	0	0	0	0	0	0	0	0	0	0	0	0	0	0	0	0	0	0	0	0	0	0	0
1.83min : 873.490m/z	0	0	0	0	0	0	0	0	0	0	0	0	0	0	0	0	0	0	0	0	0	0	0	0	0
1.83min : 546.411m/z	0	0	0	0	2222.16	0	0	0	0	0	0	0	0	0	0	0	0	0	0	0	0	0	0	0	0
1.83min : 828.090m/z	0	0	0	0	0	0	0	0	0	0	0	0	0	0	0	0	0	0	0	0	0	0	0	0	0
1.83min : 695.858m/z	0	0	0	0	0	0	0	0	0	0	0	0	0	0	0	0	0	0	0	0	0	0	0	0	0
1.83min : 973.812m/z	0	0	0	0	0	0	0	0	0	0	0	0	0	0	0	0	0	0	0	0	0	0	0	0	0
1.83min : 916.471m/z	0	0	0	0	412.53	0	0	0	0	0	0	0	0	0	0	0	0	0	0	0	0	0	0	0	0
1.83min : 696.204m/z	0	0	0	0	0	0	0	0	0	0	0	0	0	0	0	0	0	0	0	0	0	0	0	0	0
1.83min : 780.196m/z	0	0	0	0	0	0	0	0	0	0	0	0	0	0	0	0	0	0	0	0	0	0	0	0	0
1.83min : 471.419m/z	0	0	0	0	0	0	0	0	0	0	0	0	0	0	0	0	0	0	0	0	0	0	0	0	0
1.83min : 552.880m/z	0	0	0	0	0	0	0	0	0	0	0	0	0	0	0	0	0	0	0	0	0	0	0	0	0
1.83min : 686.831m/z	0	0	0	0	0	0	0	0	0	0	0	0	0	0	0	0	0	0	0	0	0	0	0	0	0
1.83min : 721.853m/z	0	0	0	0	2408.63	0	0	0	0	0	0	0	0	0	0	0	0	0	0	0	0	0	0	0	0
1.83min : 113.962m/z	0	0	0	0	0	0	0	0	0	0	0	0	0	0	0	0	0	0	0	0	0	0	0	0	0
1.83min : 884.817m/z	0	0	0	0	0	0	0	0	0	0	0	0	0	0	0	0	0	0	0	0	0	0	0	0	0
1.83min : 833.088m/z	0	0	0	0	0	0	0	0	0	0	0	0	0	315.25	0	0	0	0	0	0	0	0	0	0	0
1.83min : 298.455m/z	0	0	0	0	0	0	0	0	0	0	0	0	0	0	0	0	2719.92	0	0	0	0	0	0	0	0
1.83min : 886.830m/z	0	0	0	0	0	0	0	0	0	0	0	0	0	0	0	0	0	0	0	0	0	0	0	0	0
1.83min : 704.845m/z	0	0	0	0	0	0	0	0	0	0	0	0	0	0	1999.66	0	0	0	0	0	0	0	0	0	0
1.83min : 298.955m/z	0	0	0	0	0	0	0	0	0	0	0	0	0	0	0	0	0	0	0	0	0	0	0	0	0
1.83min : 585.390m/z	0	0	0	0	1902	0	0	0	0	0	0	0	0	0	0	0	0	0	0	0	0	0	0	0	0
1.83min : 890.808m/z	693.49	0	0	0	0	0	0	0	0	0	0	0	0	0	0	0	0	0	0	0	0	0	0	0	0
1.83min : 780.348m/z	0	0	0	0	1712.95	0	0	0	0	0	0	0	0	0	0	0	0	0	0	0	0	0	0	0	0
1.83min : 765.362m/z	0	0	0	0	0	0	0	0	0	0	0	0	0	0	0	0	0	0	0	0	0	0	0	0	0
1.83min : 834.090m/z	0	0	0	0	0	0	0	0	0	0	0	0	0	0	0	0	0	0	0	0	0	0	0	0	0
1.83min : 784.182m/z	0	0	0	0	0	0	0	0	0	0	0	0	0	0	0	0	0	0	0	0	0	0	0	0	0
1.83min : 981.810m/z	0	0	0	0	0	0	0	0	0	0	0	0	0	0	0	0	0	0	0	0	0	0	0	0	0
1.83min : 694.369m/z	0	0	0	0	0	0	0	0	0	0	0	0	0	0	0	0	0	0	0	0	0	0	0	0	0
1.83min : 792.509m/z	0	0	0	0	795.56	0	0	0	0	0	0	0	0	0	0	0	0	0	0	0	0	0	0	0	0
1.83min : 970.315m/z	0	0	0	0	0	0	0	0	0	0	0	0	0	0	0	0	0	0	0	0	0	0	0	0	0
1.83min : 806.525m/z	0	0	0	0	0	0	0	0	0	0	0	0	0	0	0	0	0	0	0	0	0	0	0	0	0
1.83min : 874.503m/z	0	0	0	0	0	0	0	0	0	0	0	0	0	0	0	0	0	0	0	0	0	0	0	0	0
1.83min : 830.853m/z	0	0	0	0	0	0	0	0	0	0	0	0	0	0	0	0	0	0	0	0	0	0	0	0	0
1.83min : 856.847m/z	0	0	0	0	0	0	0	0	0	0	0	0	0	0	0	0	0	0	0	0	0	0	0	0	0
1.83min : 918.828m/z	0	0	0	0	0	0	0	0	0	0	0	0	0	0	0	0	0	0	0	0	0	0	0	0	0
1.83min : 765.348m/z	0	0	0	0	0	0	0	0	0	0	0	0	0	0	0	0	0	0	0	0	0	0	0	0	0
1.83min : 740.843m/z	0	0	0	0	0	0	0	0	0	0	0	0	0	0	0	0	0	0	0	0	0	0	0	0	0
1.83min : 717.870m/z	0	0	0	0	0	0	0	0	0	0	0	0	0	0	0	0	0	1097.51	0	0	0	0	0	0	0
1.83min : 798.345m/z	0	0	0	0	0	0	0	0	0	0	0	0	0	0	0	0	0	999.62	0	0	0	0	0	0	0
1.83min : 755.862m/z	0	0	0	0	0	0	0	0	0	0	0	0	0	0	0	0	0	1972.86	0	0	0	0	0	0	0
1.83min : 828.334m/z	0	0	0	497.68	0	0	0	0	0	0	0	0	0	0	0	0	0	0	0	0	0	0	0	0	0
1.83min : 450.445m/z	0	0	0	0	0	1732.42	0	0	0	0	0	0	0	0	0	0	0	0	0	0	0	0	0	0	0
1.83min : 826.832m/z	0	0	0	0	0	0	0	0	0	0	0	0	0	0	0	0	0	0	0	0	0	0	0	0	0
1.83min : 126.594m/z	12528.1	0	0	0	0	0	0	21438.6	0	0	0	35782.4	0	0	32971.8	0	0	0	32102	31091.3	0	0	0	33109.5	0
1.83min : 808.840m/z	0	0	0	0	0	0	0	0	0	0	0	0	0	0	0	0	0	0	0	0	0	0	0	0	0
1.83min : 923.820m/z	0	0	0	0	0	0	0	0	0	0	0	0	0	0	0	0	0	0	0	0	0	0	0	0	0
1.83min : 805.124m/z	0	0	0	0	0	0	0	0	0	0	0	0	0	0	0	0	0	0	0	0	0	0	0	0	0
1.83min : 754.857m/z	0	0	0	0	0	0	0	0	0	0	0	0	0	0	0	0	0	0	0	0	0	0	0	0	0
1.83min : 838.186m/z	0	0	0	0	0	0	0	0	0	0	0	0	0	0	0	0	0	0	0	0	0	0	0	0	0
1.83min : 850.510m/z	0	0	0	0	0	0	0	0	0	0	0	0	0	0	0	0	0	0	0	0	0	0	0	0	0
1.83min : 527.903m/z	0	0	0	0	0	0	0	0	0	0	0	0	0	0	0	0	0	0	0	0	0	0	0	0	0
1.83min : 477.403m/z	0	0	0	0	0	0	0	0	0	0	0	0	0	0	0	0	0	0	0	0	0	0	0	0	0
1.83min : 656.190m/z	0	0	0	0	0	0	0	0	0	0	0	0	0	0	0	0	0	0	0	0	0	0	0	0	0
1.83min : 653.342m/z	0	0	0	0	0	0	0	0	0	0	0	0	0	0	0	0	0	0	0	0	0	0	0	0	0
1.83min : 898.319m/z	0	0	0	0	0	0	0	0	0	0	0	0	0	0	0	0	0	0	0	0	0	0	0	0	0
1.83min : 214.978m/z	0	0	0	0	0	0	0	0	0	0	0	0	0	0	0	0	0	0	0	0	0	0	0	0	0
1.83min : 646.887m/z	0	0	0	0	0	0	0	0	0	0	0	0	0	0	0	0	0	2286.5	0	0	0	0	0	0	0
1.83min : 814.347m/z	0	0	0	0	675.47	0	0	0	0	0	0	0	0	0	0	0	0	0	0	0	0	0	0	0	0
1.83min : 690.539m/z	0	0	0	0	889.13	0	0	0	0	0	0	0	0	0	0	0	0	0	0	0	0	0	0	0	0
1.83min : 615.376m/z	0	0	0	0	6033.32	0	0	0	0	0	0	0	0	0	0	0	0	0	0	0	0	0	0	0	0
1.83min : 871.840m/z	0	0	0	0	1742.66	0	0	0	0	0	0	0	0	0	0	0	0	0	0	0	0	0	0	0	0
1.83min : 635.388m/z	0	0	0	0	2669.04	0	0	0	0	0	0	0	0	0	0	0	0	0	0	0	0	0	0	0	0
1.83min : 499.427m/z	0	0	0	0	0	0	0	0	0	0	0	0	0	0	0	0	0	0	0	0	0	0	0	0	0
1.83min : 482.398m/z	0	0	0	0	0	0	0	0	0	0	0	0	0	0	0	0	0	0	0	0	0	0	0	0	0
1.83min : 778.178m/z	0	0	0	0	0	0	0	0	0	0	0	0	0	0	0	0	0	0	0	0	0	0	0	0	0
1.83min : 243.001m/z	0	0	0	130304	0	0	0	0	0	0	0	0	0	0	0	0	0	0	0	0	0	0	0	0	0
1.83min : 346.443m/z	0	0	0	815.52	0	0	0	0	0	0	0	0	0	0	0	0	0	0	0	0	0	0	0	0	0
1.83min : 706.373m/z	0	0	0	0	2670.43	0	0	0	0	0	0	0	0	0	0	0	0	0	0	0	0	0	0	0	0
1.83min : 285.941m/z	0	0	0	0	0	0	0	0	0	0	0	0	0	0	0	0	0	0	0	0	0	0	0	0	0
1.83min : 105.962m/z	0	0	0	0	0	0	0	0	0	0	0	0	0	0	0	0	0	0	0	0	0	0	0	0	0
1.83min : 770.345m/z	0	0	0	0	0	0	0	0	0	0	0	0	0	0	0	0	0	0	0	0	0	0	0	0	0
1.83min : 723.863m/z	0	0	0	0	1179.61	0	0	0	0	0	0	0	0	0	0	0	0	0	0	0	0	0	0	0	0
1.83min : 646.879m/z	0	0	0	0	0	0	0	0	0	0	0	0	0	0	0	0	0	0	0	0	0	0	0	0	0
1.83min : 398.920m/z	0	0	0	0	0	0	0	0	0	0	0	0	0	0	0	0	0	0	0	0	0	0	0	0	0
1.83min : 806.852m/z	0	0	0	0	0	0	0	0	0	0	0	0	0	0	0	0	0	0	0	0	0	0	0	0	0
1.83min : 271.960m/z	0	0	0	0	0	0	0	0	0	0	0	0	0	0	0	0	0	0	0	0	0	0	0	0	0
1.83min : 708.371m/z	0	0	0	0	1424.23	0	0	0	0	0	0	0	0	0	0	0	0	0	0	0	0	0	0	0	0
1.83min : 349.943m/z	0	0	0	0	0	0	0	0	0	0	0	0	0	0	8751.16	0	0	1966.53	0	3314.11	0	0	0	0	0
1.83min : 633.370m/z	0	0	0	0	0	0	0	0	0	0	0	0	0	0	0	0	0	0	0	0	0	0	0	0	0
1.83min : 782.186m/z	0	0	0	0	0	454.21	0	0	0	0	0	0	0	0	0	0	0	599.94	0	0	0	0	0	0	0
1.83min : 831.502m/z	0	0	0	0	632.84	0	0	0	0	0	0	0	0	0	0	0	0	0	0	0	0	0	0	0	0
1.83min : 573.369m/z	0	0	0	0	0	0	0	0	0	0	0	0	0	0	0	0	0	0	0	0	0	0	0	0	0
1.83min : 536.381m/z	0	0	0	0	0	0	0	0	0	0	0	0	0	0	0	0	0	0	0	0	0	0	0	0	0
1.83min : 821.351m/z	0	0	0	0	0	0	0	0	0	0	0	0	0	0	0	0	0	0	0	0	0	0	0	0	0
1.83min : 785.506m/z	0	0	0	0	0	0	0	0	0	0	0	0	0	0	0	0	0	0	0	0	0	0	0	0	0
1.83min : 380.943m/z	0	0	0	0	1706.93	0	0	0	0	0	0	0	0	0	0	0	0	0	0	0	0	0	0	0	0
1.83min : 328.935m/z	0	0	0	0	0	0	0	0	0	0	0	0	0	0	0	0	0	0	0	0	0	0	0	0	0
1.83min : 756.854m/z	0	0	0	0	0	0	0	0	0	0	0	0	0	0	0	0	0	0	0	0	0	0	0	0	0
1.83min : 653.547m/z	0	0	0	0	0	0	0	0	0	0	0	0	0	0	0	0	0	0	0	0	0	0	0	0	0
1.83min : 679.364m/z	0	0	0	0	1926.73	0	0	0	0	0	0	0	0	0	0	0	0	0	0	0	0	0	0	0	0
1.83min : 371.939m/z	0	0	0	0	0	0	0	0	0	0	0	0	0	0	0	0	0	0	0	0	0	0	0	0	0
1.83min : 814.176m/z	0	0	0	0	0	0	0	0	0	0	0	0	0	0	0	0	0	0	0	0	0	0	0	0	0
1.83min : 871.503m/z	0	0	0	0	572.63	0	0	0	0	0	0	0	0	0	0	0	0	0	0	0	0	0	0	0	0
1.83min : 293.976m/z	0	0	0	0	0	0	0	0	0	0	0	0	0	0	4509.2	0	6624.39	0	0	0	0	0	0	0	0
1.83min : 934.074m/z	0	0	0	0	0	0	0	0	0	0	0	0	0	0	0	0	0	0	0	0	0	0	0	0	0
1.83min : 784.602m/z	0	0	0	0	0	0	0	0	0	0	0	0	0	0	0	0	0	0	0	0	0	0	0	0	0
1.83min : 409.416m/z	0	0	0	0	0	0	0	0	0	0	0	0	0	0	0	0	0	0	0	0	0	0	0	0	0
1.84min : 198.940m/z	0	0	0	0	0	0	0	0	0	0	0	0	0	0	0	0	0	0	0	0	0	0	0	0	0
1.84min : 314.460m/z	0	0	0	0	0	0	0	0	0	0	0	0	0	0	0	0	3614.04	0	0	0	0	0	0	0	0
1.84min : 789.330m/z	0	0	0	0	1193.07	0	0	0	0	0	0	0	0	0	0	0	0	0	0	0	0	0	0	0	0
1.84min : 699.350m/z	0	0	0	0	0	0	0	0	0	0	0	0	0	0	0	0	0	0	0	0	0	0	0	0	0
1.84min : 521.402m/z	0	0	0	0	1077.73	0	0	0	0	0	0	0	0	0	0	0	0	0	0	0	0	0	0	0	0
1.84min : 891.823m/z	0	0	0	0	1402.09	0	0	0	0	0	0	0	0	0	0	0	0	0	0	0	0	0	0	0	0
1.84min : 900.824m/z	0	0	0	0	0	0	0	0	0	0	0	0	0	0	0	0	0	760.77	0	0	0	0	0	0	0
1.84min : 808.353m/z	0	0	0	0	0	0	0	0	0	0	0	0	0	0	0	0	0	0	0	0	0	0	0	0	0
1.84min : 339.946m/z	0	0	0	0	0	0	0	1681.25	0	0	0	0	0	0	0	0	0	0	0	0	0	0	0	0	0
1.84min : 629.226m/z	0	0	0	0	0	0	0	0	0	0	0	0	0	0	0	0	0	0	0	0	0	0	0	0	0
1.84min : 97.969m/z	0	0	0	0	0	0	0	0	0	0	0	0	0	0	0	0	0	0	0	0	0	0	0	0	0
1.84min : 333.444m/z	0	0	0	0	0	0	0	0	0	0	0	0	0	0	0	0	0	0	0	0	0	0	0	0	0
1.84min : 435.402m/z	0	0	0	0	0	0	0	0	0	0	0	0	0	1038.62	0	0	0	0	0	0	0	0	0	0	0
1.84min : 735.525m/z	0	0	0	0	0	0	0	0	0	0	0	0	0	0	0	0	0	729.61	0	0	0	0	0	0	0
1.84min : 869.503m/z	0	0	0	0	0	0	0	0	0	0	0	0	0	0	0	0	0	447.07	0	0	0	0	0	0	0
1.84min : 610.390m/z	0	0	0	0	0	0	0	0	0	0	0	0	0	0	0	0	0	0	0	0	0	0	0	0	0
1.84min : 636.361m/z	0	0	0	791	0	0	0	0	0	0	0	0	0	0	0	0	0	0	0	0	0	0	0	0	0
1.84min : 806.608m/z	0	0	0	0	0	0	0	0	0	0	0	0	0	0	0	0	0	0	0	0	0	0	0	0	0
1.84min : 228.985m/z	0	0	0	0	0	0	0	0	0	0	0	0	0	0	5888.57	0	0	0	0	0	0	0	0	0	0
1.84min : 921.824m/z	0	0	0	0	920.47	0	0	0	0	0	0	0	0	0	0	0	0	0	0	0	0	0	0	0	0
1.84min : 538.895m/z	0	0	0	0	1404.4	0	0	0	0	0	0	0	0	0	0	0	0	0	0	0	0	0	0	0	0
1.84min : 214.478m/z	0	0	0	0	0	0	7499.55	0	0	0	0	0	0	0	0	0	0	0	0	0	0	0	0	0	0
1.84min : 584.390m/z	0	0	0	0	0	0	0	0	0	0	0	0	0	0	0	0	0	0	0	0	0	0	0	0	0
1.84min : 813.853m/z	0	0	0	0	0	0	0	0	0	0	0	0	0	0	0	0	0	1105.12	0	0	0	0	0	0	0
1.84min : 489.390m/z	1771.59	0	0	0	0	0	0	0	0	0	0	0	0	0	0	0	0	0	0	0	0	0	0	0	0
1.84min : 863.498m/z	0	0	0	0	878.41	0	0	0	0	0	0	0	0	0	0	0	0	0	0	0	0	0	0	0	0
1.84min : 806.507m/z	0	0	0	0	0	0	0	0	0	0	0	0	0	0	0	0	0	0	0	0	0	0	0	0	0
1.84min : 492.223m/z	0	0	0	0	0	0	0	0	0	0	0	0	0	0	0	0	0	0	0	0	0	0	0	0	0
1.84min : 798.108m/z	0	0	0	0	654.01	0	0	0	0	0	0	0	0	0	0	0	0	0	0	0	0	0	0	0	0
1.84min : 609.892m/z	0	0	0	0	0	0	0	0	0	0	0	0	0	0	0	0	0	0	0	0	0	0	0	0	0
1.84min : 929.811m/z	0	0	0	0	0	0	0	0	0	0	0	0	0	0	0	0	0	0	0	0	0	0	0	0	0
1.84min : 602.396m/z	0	0	0	0	0	0	0	0	0	0	0	0	0	0	0	0	0	0	0	0	0	0	0	0	0
1.84min : 371.010m/z	0	0	0	0	0	0	0	0	0	0	0	0	0	0	0	0	0	0	0	0	0	0	0	0	0
1.84min : 485.888m/z	0	0	0	0	0	0	0	0	0	0	0	0	0	0	3211.65	0	0	0	0	0	0	0	0	0	0
1.84min : 379.426m/z	0	0	0	0	0	0	0	0	0	0	0	0	0	0	0	0	0	0	0	0	0	0	0	0	0
1.84min : 918.800m/z	0	0	0	0	814.09	0	0	0	0	0	0	0	0	0	0	0	0	0	0	0	0	0	0	0	0
1.84min : 540.368m/z	1028.03	0	0	0	0	0	0	0	0	0	0	0	0	0	0	0	0	0	0	0	0	0	0	0	0
1.84min : 843.601m/z	0	0	0	0	0	0	0	0	0	0	0	0	0	0	0	0	0	0	0	0	0	0	0	0	0
1.84min : 517.421m/z	0	0	0	0	0	0	0	0	0	0	0	0	0	0	0	0	0	0	0	0	0	0	0	0	0
1.84min : 587.894m/z	0	0	0	0	0	0	0	0	0	0	0	0	0	0	0	0	0	0	0	0	0	0	0	0	0
1.84min : 898.811m/z	0	0	0	0	0	0	0	0	0	0	0	0	0	0	0	0	0	0	0	0	0	0	0	0	0
1.84min : 716.874m/z	0	0	0	0	0	0	0	0	0	0	0	0	0	0	0	0	0	0	0	0	0	0	0	0	0
1.84min : 749.521m/z	0	0	0	0	0	0	0	0	0	0	0	0	0	0	0	0	0	0	0	0	0	0	0	0	0
1.84min : 298.183m/z	0	0	0	0	0	0	0	0	0	0	0	0	0	0	0	0	0	0	0	0	13853.1	0	0	0	0
1.84min : 869.840m/z	0	0	0	0	3024.94	0	0	0	0	0	0	0	0	0	0	0	0	0	0	0	0	0	0	0	0
1.84min : 998.548m/z	0	0	0	0	0	0	0	0	0	0	0	0	0	0	0	0	0	0	0	0	0	0	0	0	0
1.84min : 179.980m/z	0	0	0	0	0	0	0	0	0	0	0	0	0	0	0	0	0	0	0	0	0	0	0	0	0
1.84min : 769.183m/z	0	0	0	0	0	0	0	0	0	0	0	0	0	0	0	0	0	0	0	0	0	0	0	0	0
1.84min : 701.864m/z	0	0	0	0	0	0	0	0	0	0	0	0	0	0	0	0	0	0	0	0	0	0	0	0	0
1.84min : 320.437m/z	0	0	0	0	0	0	0	0	0	0	0	0	0	0	0	0	0	0	0	0	0	0	0	0	0
1.84min : 749.371m/z	0	0	0	220.59	0	0	0	0	0	0	0	0	0	0	0	0	0	0	0	0	0	0	0	0	0
1.84min : 917.817m/z	0	0	0	0	0	0	0	0	0	0	0	0	0	0	0	0	0	0	0	0	0	0	0	0	0
1.84min : 960.311m/z	0	0	0	0	0	0	0	0	0	0	0	0	0	0	0	0	0	0	0	0	0	0	0	0	0
1.84min : 688.361m/z	0	0	0	0	1368.87	0	0	0	0	0	0	0	0	0	0	0	0	0	0	0	0	0	0	0	0
1.84min : 316.461m/z	0	0	0	0	0	0	0	0	0	0	0	0	0	0	0	0	0	0	0	0	0	0	0	0	0
1.84min : 323.463m/z	0	0	0	0	0	0	0	0	0	0	0	0	0	0	0	0	0	0	0	0	0	0	0	0	0
1.84min : 725.373m/z	0	0	0	0	0	0	0	0	0	0	0	0	0	0	0	0	0	0	0	0	0	0	0	0	0
1.84min : 307.455m/z	0	0	0	0	0	0	0	0	0	0	0	0	0	0	0	0	0	0	0	0	0	0	0	0	0
1.84min : 519.398m/z	0	0	0	0	0	0	0	0	0	0	0	0	0	0	0	0	0	0	0	0	0	0	0	0	0
1.84min : 395.924m/z	0	0	0	0	0	0	0	0	0	0	0	0	0	0	2159.45	0	0	0	0	0	0	0	0	0	0
1.84min : 776.853m/z	0	0	0	0	0	0	0	0	0	0	0	0	0	0	0	0	0	0	0	0	0	0	0	0	0
1.84min : 441.422m/z	0	0	0	0	986.75	0	0	0	0	0	0	0	0	0	0	0	0	0	0	0	0	0	0	0	0
1.84min : 134.994m/z	0	0	0	0	0	0	0	0	0	0	3850.79	0	0	0	0	0	0	0	0	0	0	0	0	0	0
1.84min : 224.481m/z	0	0	0	0	0	0	0	0	0	0	0	0	0	0	0	0	0	0	0	0	0	0	0	0	0
1.84min : 743.526m/z	0	0	0	0	957.06	0	0	0	0	0	0	0	0	0	0	0	0	0	0	0	0	0	0	0	0
1.84min : 808.843m/z	0	0	0	0	0	0	0	0	0	0	0	0	0	0	0	0	0	0	0	0	0	0	0	0	0
1.84min : 300.947m/z	0	0	0	0	0	0	0	0	0	0	0	0	0	0	0	0	0	0	0	0	0	0	0	0	0
1.84min : 851.830m/z	0	0	0	0	0	0	0	0	0	0	0	0	0	0	0	0	0	0	0	0	0	0	0	0	0
1.84min : 814.535m/z	0	0	0	0	0	0	0	0	0	0	0	0	0	0	0	0	0	520.22	0	0	0	0	0	0	0
1.84min : 732.353m/z	0	0	0	0	1743.08	0	0	0	0	0	0	0	0	0	0	0	0	0	0	0	0	0	0	0	0
1.84min : 934.823m/z	0	0	0	0	0	0	0	0	0	0	0	0	0	0	0	0	0	0	0	0	0	0	0	0	0
1.84min : 827.839m/z	0	0	0	0	0	0	0	0	0	0	0	0	0	0	0	0	0	0	0	0	0	0	0	0	0
1.84min : 781.095m/z	0	0	0	0	0	0	0	0	0	0	0	0	0	0	0	0	0	0	0	0	0	0	0	0	0
1.84min : 811.841m/z	0	0	0	0	0	0	0	0	0	0	0	0	0	0	0	0	0	0	0	0	0	0	0	0	0
1.84min : 480.258m/z	0	0	0	434.87	0	0	0	0	0	0	0	0	0	0	0	0	0	0	0	0	0	0	0	0	0
1.84min : 651.874m/z	0	0	0	0	0	0	0	0	0	0	0	0	0	0	0	0	0	0	0	0	0	0	0	0	0
1.84min : 538.385m/z	0	0	0	0	1157.63	0	0	0	0	0	0	0	0	0	0	0	0	0	0	0	0	0	0	0	0
1.84min : 730.843m/z	4387.86	0	0	0	0	0	0	0	0	0	0	0	0	0	0	0	0	0	0	0	0	0	0	0	0
1.84min : 141.958m/z	0	9224.98	0	0	0	0	17010.6	0	0	0	0	0	0	20931.2	0	17976.9	20585.1	0	24555.8	17449.3	0	10889.3	0	0	0
1.84min : 697.360m/z	0	0	0	0	0	0	0	0	0	0	0	0	0	0	0	0	0	1149.1	0	0	0	0	0	0	0
1.84min : 417.431m/z	0	0	0	1217.11	0	0	0	0	0	0	0	0	0	0	0	0	0	0	0	0	0	0	0	0	0
1.84min : 750.860m/z	0	0	0	0	0	0	0	0	0	0	0	0	0	0	0	0	0	0	0	0	0	0	0	0	0
1.84min : 466.948m/z	0	0	0	811.25	0	0	0	0	0	0	0	0	0	0	0	0	0	0	0	0	0	0	0	0	0
1.84min : 891.315m/z	0	0	0	0	0	0	0	0	0	0	0	0	0	0	0	0	0	0	0	0	0	0	0	0	0
1.85min : 990.139m/z	0	0	0	0	0	0	0	0	0	0	0	0	0	0	0	0	0	0	0	0	0	0	0	0	0
1.85min : 647.155m/z	0	0	0	0	749.95	0	0	0	0	0	0	0	0	0	0	0	0	0	0	0	0	0	0	0	0
1.85min : 761.180m/z	0	0	0	0	0	0	0	0	0	0	0	0	0	0	0	0	0	0	0	0	0	0	0	0	0
1.85min : 828.839m/z	0	0	0	0	1592.08	0	0	0	0	0	0	0	0	0	0	0	0	0	0	0	0	0	0	0	0
1.85min : 932.816m/z	0	0	0	0	0	0	0	0	0	0	0	0	0	0	0	0	0	0	0	0	0	0	0	0	0
1.85min : 471.955m/z	0	0	0	0	0	0	0	0	0	0	0	0	0	0	0	0	0	0	0	0	0	0	0	0	0
1.85min : 748.521m/z	0	0	0	0	0	0	0	0	0	0	0	0	0	0	0	0	0	0	0	0	0	0	0	0	0
1.85min : 722.854m/z	0	0	0	0	0	0	0	0	0	0	0	0	0	0	0	0	0	0	0	0	0	0	0	0	0
1.85min : 744.113m/z	0	0	0	0	0	0	0	0	0	0	0	0	0	0	0	0	0	0	0	0	0	0	0	0	0
1.85min : 298.187m/z	0	15108.5	0	13031.6	14727.5	11781.5	22516.3	15861.8	0	0	0	0	11853.2	16850.6	20011.7	0	12680.7	0	0	15467.5	0	19879.3	0	13232.1	15099.1
1.85min : 754.348m/z	0	0	0	0	0	0	0	0	0	0	0	0	0	0	0	0	0	0	0	0	0	0	0	0	0
1.85min : 619.391m/z	0	0	0	0	0	0	0	0	0	0	0	0	0	0	0	0	0	0	0	0	0	0	0	0	0
1.85min : 884.582m/z	0	0	0	0	0	0	0	0	0	0	0	0	0	0	0	0	0	0	0	0	0	0	0	0	0
1.85min : 652.878m/z	0	0	0	0	0	0	0	0	0	0	0	0	0	0	0	0	0	1072.37	0	0	0	0	0	0	0
1.85min : 774.360m/z	0	0	0	0	0	0	0	0	0	0	0	0	0	0	0	0	0	0	0	0	0	0	0	0	0
1.85min : 826.322m/z	0	0	0	0	0	0	0	0	0	0	0	0	0	0	0	0	0	0	0	0	0	0	0	0	0
1.85min : 867.584m/z	0	0	0	0	0	0	0	0	0	0	0	0	0	0	0	0	0	0	0	0	0	0	0	0	0
1.85min : 301.454m/z	0	0	0	0	0	0	0	0	0	0	0	0	0	0	0	0	0	0	0	0	0	0	0	0	0
1.85min : 893.486m/z	0	0	0	0	0	0	0	0	0	0	0	0	0	0	0	0	0	0	0	0	0	0	0	0	0
1.85min : 668.883m/z	0	0	0	0	0	0	0	0	0	0	0	0	0	0	0	0	0	0	0	0	0	0	0	0	0
1.85min : 858.836m/z	0	0	0	0	0	0	0	0	0	0	0	0	0	0	0	0	0	0	0	0	0	0	0	0	0
1.85min : 762.858m/z	0	0	0	0	2103.18	0	0	0	0	0	0	0	0	0	0	0	0	0	0	0	0	0	0	0	0
1.85min : 492.950m/z	0	0	0	0	0	0	0	0	0	0	0	0	0	0	0	0	0	1022.27	0	0	0	0	0	0	0
1.85min : 804.093m/z	0	0	0	0	0	0	0	0	0	0	0	0	0	0	0	0	0	0	0	0	0	0	0	0	0
1.85min : 994.479m/z	0	0	0	0	0	0	0	0	0	0	0	0	0	0	0	0	0	0	0	0	0	0	0	0	0
1.85min : 494.925m/z	0	0	0	0	0	0	0	0	0	0	0	0	0	0	0	0	0	0	0	0	0	0	0	0	0
1.85min : 815.594m/z	0	0	0	0	0	0	0	0	0	0	0	0	0	0	0	0	0	0	0	0	0	0	0	0	0
[truncated: 92,221 more rows]
