# Supplementary material for: Metabolite marker discovery for the detection of bladder cancer by comparative metabolomics
Source: Oncotarget. 2017 Mar 21;8(24):38802–10. doi: 10.18632/oncotarget.16393 (PMC5503573; doi:10.18632/oncotarget.16393)
Supplement: Supplementary file 7 [file oncotarget-08-38802-s007.xlsx]

## Sheet: Her26-50
Supplementary Table S6. The spectral raw data of hernia patinets #26 to #50
Ions	Her26	Her27	Her28	Her29	Her30	Her31	Her32	Her33	Her34	Her35	Her36	Her37	Her38	Her39	Her40	Her41	Her42	Her43	Her44	Her45	Her46	Her47	Her48	Her49	Her50
1.55min : 129.102m/z	0	0	0	0	0	0	0	0	0	0	0	0	0	0	0	0	0	0	0	0	0	0	0	0	0
1.55min : 155.441m/z	0	0	0	0	0	0	0	0	0	0	0	0	0	0	0	0	0	0	0	0	0	0	0	0	0
1.55min : 636.281m/z	0	0	0	0	0	0	0	0	0	0	0	0	0	0	0	0	0	0	0	0	0	0	0	0	0
1.55min : 262.943m/z	0	0	0	0	0	0	0	0	0	0	0	0	0	0	0	0	0	0	0	0	0	0	0	0	0
1.55min : 176.013m/z	0	22765	12811.4	0	0	10370.9	42780.6	0	41023	0	20475.1	0	0	23860.4	42489.7	0	0	0	111242	30301.3	29936	0	0	0	0
1.56min : 184.966m/z	0	0	0	0	0	0	0	0	0	0	0	0	0	0	0	0	0	0	0	0	0	0	0	0	0
1.56min : 184.970m/z	22043.9	0	0	0	0	0	0	0	0	12084	0	0	21060	0	0	0	0	0	0	0	0	0	0	0	0
1.56min : 114.091m/z	0	0	0	0	0	0	0	0	0	0	0	0	0	0	0	0	0	0	0	0	0	0	0	0	0
1.56min : 148.019m/z	0	0	0	0	0	0	0	0	0	0	10110.2	17254.5	18126.3	0	0	0	0	0	0	0	0	0	0	11519.6	0
1.56min : 478.325m/z	0	0	0	0	0	0	0	0	0	0	0	0	0	0	0	0	0	0	0	0	0	0	0	0	0
1.56min : 207.985m/z	0	0	0	0	0	0	0	0	0	0	0	0	0	0	0	0	0	0	0	0	0	0	0	0	0
1.56min : 143.118m/z	0	0	0	0	0	0	0	0	0	0	0	0	0	0	0	0	0	0	0	0	0	0	0	0	0
1.56min : 110.060m/z	0	0	0	0	0	0	0	0	0	0	0	0	0	0	0	0	0	0	0	0	0	0	0	0	0
1.56min : 234.953m/z	0	0	0	0	0	0	0	0	0	0	0	0	0	0	0	0	0	0	0	0	0	0	0	0	0
1.56min : 157.134m/z	0	0	0	0	0	0	0	0	0	0	0	0	0	0	0	0	0	0	0	0	0	0	0	0	0
1.57min : 112.076m/z	0	0	0	0	0	0	0	0	0	0	0	0	0	0	0	0	0	0	0	0	0	0	0	0	0
1.57min : 139.123m/z	0	0	0	0	0	0	0	0	0	0	0	0	0	0	0	0	0	0	0	0	0	0	0	0	0
1.57min : 252.961m/z	0	0	6053.1	0	0	0	0	0	0	0	0	0	0	0	0	0	0	0	0	0	0	0	0	0	0
1.57min : 126.091m/z	0	0	0	0	0	0	0	0	0	0	0	0	0	0	0	0	0	0	0	0	0	0	0	0	0
1.57min : 118.086m/z	0	0	0	0	0	0	0	0	0	0	0	0	0	0	0	0	0	0	0	0	0	0	0	0	0
1.57min : 160.097m/z	0	0	0	0	0	0	0	0	0	0	0	0	0	0	0	0	0	0	0	0	0	0	0	0	0
1.57min : 142.086m/z	0	0	0	0	0	0	0	0	0	0	0	0	0	0	0	0	0	0	0	0	0	0	0	0	0
1.58min : 322.198m/z	0	0	0	0	0	0	0	0	0	0	0	0	0	0	0	0	0	0	0	0	0	0	0	0	0
1.58min : 502.235m/z	0	0	0	0	0	0	0	0	0	0	0	0	0	0	0	0	0	0	0	0	0	0	0	0	0
1.59min : 163.108m/z	0	0	0	0	0	0	0	0	0	0	0	0	0	0	0	0	0	0	0	0	0	0	0	0	0
1.59min : 267.141m/z	0	0	0	0	0	0	0	13344.3	0	0	0	0	0	0	0	0	0	0	0	0	0	0	0	0	0
1.60min : 265.144m/z	0	0	0	0	0	0	0	40851	0	0	0	0	0	0	0	0	0	0	0	0	0	0	0	0	0
1.60min : 485.259m/z	0	0	0	0	0	0	0	0	0	0	0	0	0	0	0	0	0	0	0	0	0	0	0	0	0
1.60min : 216.968m/z	0	0	0	0	0	0	0	0	0	0	0	0	0	0	0	0	0	0	0	0	0	0	0	0	0
1.61min : 133.977m/z	0	0	0	0	0	0	0	0	0	0	0	0	0	0	0	0	0	0	0	0	0	0	0	0	0
1.61min : 124.076m/z	0	0	0	0	0	0	0	0	0	0	0	0	0	0	0	0	0	0	0	0	0	0	0	0	0
1.62min : 192.983m/z	0	0	0	0	0	0	0	0	0	0	0	0	0	0	0	0	0	0	0	0	0	0	0	0	0
1.62min : 188.974m/z	0	0	0	0	0	0	0	0	0	0	0	0	0	0	0	0	0	0	0	0	0	0	0	0	0
1.64min : 265.148m/z	0	0	0	0	0	0	0	0	0	0	0	0	0	0	0	0	0	0	0	0	0	0	0	0	0
1.64min : 227.961m/z	0	0	0	0	0	0	0	0	0	0	0	0	0	0	0	0	0	0	0	0	0	0	0	5089.76	0
1.64min : 231.932m/z	0	0	0	0	0	0	0	0	0	0	0	5083.77	0	0	0	0	0	0	0	0	0	0	0	0	0
1.65min : 204.968m/z	0	0	0	0	0	0	0	0	0	0	0	0	0	0	0	0	0	0	0	0	0	0	0	0	0
1.65min : 181.951m/z	0	0	0	0	0	0	0	0	0	0	0	0	0	0	0	0	0	0	0	0	10002.9	0	0	0	0
1.65min : 174.974m/z	0	0	0	0	0	0	0	0	0	0	0	9310.95	0	0	0	0	0	0	0	0	0	0	0	0	0
1.66min : 160.971m/z	0	0	0	0	0	0	0	0	0	0	0	0	0	0	0	0	0	0	0	0	0	0	0	0	0
1.66min : 181.013m/z	0	0	0	0	0	0	0	0	0	0	0	0	0	0	0	0	0	0	0	0	0	0	0	0	0
1.66min : 125.002m/z	0	14275.9	0	9861.31	0	10791.6	0	0	20335.1	25524.9	0	0	30072.4	0	0	9875.55	0	0	119047	0	0	0	0	0	0
1.66min : 254.951m/z	0	0	0	0	0	0	0	0	0	0	0	0	0	0	0	0	0	0	0	0	0	0	0	0	0
1.66min : 257.248m/z	0	0	0	0	0	0	0	0	0	0	0	0	0	0	0	0	0	0	0	0	0	0	0	0	0
1.67min : 248.004m/z	0	0	0	0	0	0	0	0	0	0	0	0	0	0	0	0	0	0	0	0	0	0	0	0	0
1.67min : 176.975m/z	0	0	0	0	0	0	0	0	0	6688.07	0	0	0	0	0	0	0	0	0	0	0	0	0	0	0
1.67min : 112.112m/z	0	0	0	0	0	0	0	17236.3	0	0	0	0	0	0	0	0	7824	0	0	0	0	0	0	0	0
1.67min : 203.224m/z	0	0	0	0	0	0	0	122696	0	0	0	0	0	0	0	0	31378.7	0	0	0	0	0	0	0	0
1.67min : 178.977m/z	0	0	0	0	0	0	0	0	0	0	0	0	0	0	0	0	0	0	0	0	0	0	0	5374.3	0
1.68min : 142.983m/z	0	0	0	0	0	0	0	0	0	0	0	0	0	0	0	0	0	0	0	0	0	0	0	0	0
1.69min : 131.973m/z	0	0	15245.2	0	0	0	37246.9	0	0	0	14861.6	26894.1	0	7858.97	0	0	0	0	0	0	16416.9	28032	14468.5	16697.5	0
1.71min : 177.979m/z	12940.7	15741.7	12793.1	0	0	27242	44831.5	0	0	21607.5	30370.7	55216.5	63152.4	0	62351	38535.2	0	15128.1	155853	0	0	84326.8	34305.3	38497.6	0
1.71min : 162.007m/z	0	10132.6	34896.8	0	0	0	0	0	0	49053.7	0	0	0	25154.5	16407.4	0	9274.51	0	118484	0	0	0	0	35853.2	33419.4
1.73min : 261.958m/z	0	0	0	0	0	0	0	0	0	0	0	0	0	0	0	0	0	0	0	0	0	0	0	0	0
1.73min : 159.969m/z	117723	16117.8	0	77523.4	108255	19080.2	0	67934.6	0	190363	0	63652.7	40109	79754	174548	147499	59397.9	121497	0	0	58279.9	118585	80882	0	0
1.73min : 341.442m/z	0	0	0	0	0	0	0	0	0	0	0	0	0	0	0	0	0	0	0	0	0	0	0	0	0
1.73min : 411.416m/z	0	0	0	0	0	0	0	0	0	0	0	0	0	0	0	0	0	0	0	0	0	0	0	0	0
1.74min : 129.138m/z	0	0	0	0	0	0	0	83152.7	0	0	0	0	0	0	0	0	46549.9	0	0	0	0	0	0	0	0
1.74min : 223.483m/z	0	0	0	0	0	0	0	0	0	0	0	0	0	0	0	0	0	0	0	0	0	0	0	0	0
1.74min : 390.427m/z	0	0	0	0	0	0	0	0	0	0	0	0	0	0	0	0	0	0	0	0	0	0	0	0	0
1.75min : 357.187m/z	0	0	0	0	0	0	0	0	0	0	0	0	0	0	0	0	0	0	0	0	0	0	0	0	0
1.75min : 412.917m/z	0	0	0	0	0	0	0	0	0	0	0	0	0	0	0	0	0	0	0	0	0	0	0	0	0
1.75min : 506.877m/z	0	0	0	0	0	0	0	0	0	0	0	0	0	0	0	0	0	0	0	0	0	0	0	0	0
1.75min : 357.191m/z	0	0	0	0	0	0	0	0	0	0	0	0	0	0	0	0	0	0	0	0	0	0	0	0	0
1.75min : 232.962m/z	0	0	0	0	0	0	0	0	0	0	0	0	0	0	0	0	0	0	0	0	0	0	0	0	0
1.75min : 619.365m/z	0	0	0	0	0	0	0	0	0	0	0	0	0	0	0	0	0	0	0	1133.39	0	0	0	0	0
1.75min : 327.904m/z	0	0	0	0	0	0	0	0	0	0	0	0	0	0	0	0	0	0	0	0	0	0	0	0	0
1.75min : 436.403m/z	0	0	0	0	0	0	0	0	0	0	0	0	0	0	0	0	0	0	0	0	0	0	0	0	0
1.75min : 445.404m/z	0	0	0	0	0	0	0	0	0	0	0	0	0	0	0	0	0	0	0	0	0	0	0	0	0
1.75min : 234.181m/z	0	0	0	0	0	0	0	0	0	0	0	0	0	0	0	0	0	0	0	0	0	0	0	0	0
1.75min : 456.900m/z	0	0	0	0	0	0	0	0	0	0	0	0	0	0	0	0	0	0	0	0	0	0	0	0	0
1.76min : 471.913m/z	0	0	0	0	0	0	0	0	0	0	0	0	0	0	0	0	0	0	0	0	0	0	0	0	0
1.76min : 535.872m/z	0	0	0	0	0	0	0	0	0	0	0	0	0	0	0	0	0	0	0	0	0	0	0	0	0
1.76min : 151.506m/z	0	0	0	0	0	0	0	0	0	0	0	0	0	0	0	0	0	0	0	0	0	0	0	0	0
1.76min : 296.449m/z	0	0	0	0	0	0	0	0	0	0	0	0	0	0	0	0	0	0	0	0	0	0	0	0	0
1.76min : 406.407m/z	0	0	0	0	0	0	0	0	0	0	0	0	0	0	0	0	0	0	0	0	0	0	0	0	0
1.76min : 639.361m/z	0	0	0	0	0	0	0	0	0	0	0	0	0	0	0	0	0	0	0	0	0	0	0	0	0
1.76min : 484.391m/z	0	0	0	0	0	0	0	0	0	0	0	0	0	0	0	0	0	0	0	0	0	0	0	0	0
1.76min : 164.970m/z	0	0	0	0	0	0	0	0	0	0	0	0	0	0	0	0	0	0	0	0	0	0	0	0	0
1.76min : 250.973m/z	0	0	0	0	0	0	0	0	0	0	0	0	0	0	0	0	0	0	14271.4	0	0	0	0	0	0
1.76min : 519.225m/z	0	0	0	0	0	0	802.84	0	0	0	0	0	0	0	0	0	0	0	0	0	0	0	0	0	0
1.76min : 529.369m/z	0	0	0	0	0	0	0	0	0	0	0	0	0	0	0	0	0	0	0	0	0	0	0	0	0
1.76min : 466.890m/z	0	0	0	0	0	0	0	0	0	0	0	0	0	0	0	0	0	0	0	0	0	0	0	0	0
1.76min : 656.541m/z	0	0	0	0	0	0	0	0	0	0	0	0	0	0	0	0	0	0	0	0	0	0	0	0	0
1.76min : 492.387m/z	0	0	0	0	0	0	0	0	0	0	0	0	0	0	0	0	0	0	0	0	0	0	0	0	0
1.76min : 459.390m/z	0	0	0	0	0	728.77	0	0	0	0	0	0	0	0	0	0	0	0	0	0	0	0	0	0	0
1.76min : 349.937m/z	0	0	0	0	0	0	0	0	0	0	0	0	0	0	0	0	0	2045.53	0	0	0	0	0	0	0
1.76min : 424.417m/z	0	0	0	0	0	0	0	0	0	0	0	0	0	0	0	0	0	0	0	0	0	0	0	0	0
1.76min : 521.901m/z	0	0	0	0	0	0	0	0	0	0	0	0	0	0	0	0	0	0	0	0	0	0	0	0	0
1.76min : 490.899m/z	0	0	0	0	0	0	0	0	0	0	0	0	0	0	0	0	0	0	0	0	0	0	0	0	0
1.76min : 447.404m/z	0	0	0	0	0	0	0	0	0	0	0	0	0	0	0	0	0	0	0	0	0	0	0	0	0
1.76min : 523.896m/z	0	0	0	0	0	0	0	0	0	0	0	0	0	0	0	0	0	0	0	0	0	0	0	0	0
1.76min : 272.957m/z	0	0	0	0	0	0	0	0	0	0	0	0	0	0	0	0	0	0	0	0	0	0	0	0	2974.16
1.76min : 278.463m/z	0	0	0	0	0	0	0	0	0	0	0	0	0	0	0	0	0	0	0	0	0	0	0	0	0
1.76min : 885.826m/z	0	0	0	0	0	0	0	0	0	0	0	0	0	0	0	0	0	0	0	0	0	0	0	0	0
1.76min : 796.803m/z	0	0	0	0	0	0	0	0	0	0	0	0	0	0	0	0	0	0	0	0	0	0	0	0	0
1.76min : 542.911m/z	0	0	0	0	0	0	0	0	0	0	0	0	0	0	0	0	0	0	0	0	0	0	0	0	0
1.76min : 370.932m/z	0	0	0	0	0	0	0	0	0	0	0	0	0	0	0	0	0	0	0	0	0	0	0	0	0
1.76min : 707.347m/z	0	0	0	0	0	0	1656.12	0	0	0	0	0	0	0	0	0	0	0	0	0	0	0	0	0	0
1.76min : 625.841m/z	0	0	0	0	0	0	0	0	0	0	0	0	0	0	0	0	0	0	0	0	0	0	0	0	0
1.76min : 328.989m/z	0	0	0	0	0	0	10376	0	0	0	0	0	0	0	0	0	0	0	0	0	0	0	0	0	0
1.76min : 394.434m/z	0	0	0	0	0	1390.35	0	0	0	0	0	0	0	0	0	0	0	0	0	0	0	0	0	0	0
1.76min : 523.387m/z	0	0	0	0	0	0	0	0	0	0	0	0	0	0	0	0	0	0	0	0	0	0	0	0	0
1.76min : 375.419m/z	0	0	0	0	0	0	0	0	0	0	0	0	0	0	0	0	0	0	0	0	0	0	0	0	0
1.76min : 342.442m/z	0	0	0	0	0	0	0	0	0	0	0	0	0	0	0	0	0	0	0	0	0	0	0	0	0
1.76min : 527.899m/z	0	0	0	0	0	0	0	0	0	0	0	0	0	0	0	0	0	0	0	0	0	0	0	0	0
1.76min : 310.444m/z	0	0	0	0	0	0	0	0	0	0	0	0	0	0	0	0	0	0	0	0	0	0	0	0	0
1.76min : 233.022m/z	0	0	0	0	0	0	0	0	0	0	0	0	0	0	0	0	0	0	0	0	0	0	0	0	0
1.77min : 813.798m/z	0	0	0	0	0	0	0	0	0	0	0	0	0	0	0	0	0	0	0	0	0	0	0	0	0
1.77min : 566.871m/z	0	0	0	0	0	0	0	0	0	0	0	0	0	0	0	0	0	0	0	0	0	0	0	0	0
1.77min : 482.394m/z	0	0	0	0	0	0	0	0	0	0	0	0	0	0	0	0	0	0	0	0	0	0	0	0	0
1.77min : 380.433m/z	0	0	0	0	0	0	0	0	0	0	0	0	0	1782.92	0	0	0	0	0	0	0	0	0	0	0
1.77min : 478.398m/z	0	0	0	0	0	0	0	0	0	0	0	0	0	0	0	0	0	0	0	0	0	0	0	0	0
1.77min : 611.890m/z	0	0	0	0	0	0	0	0	0	0	0	0	0	0	0	0	0	0	0	0	0	0	0	0	0
1.77min : 351.436m/z	0	0	0	0	0	0	0	0	0	0	0	0	0	0	0	0	0	0	0	0	0	0	0	0	0
1.77min : 377.430m/z	0	0	0	0	0	0	0	0	0	0	0	0	0	0	0	0	0	0	0	0	0	0	0	0	0
1.77min : 473.919m/z	0	0	0	0	0	0	0	0	0	0	0	0	0	0	0	0	0	0	0	0	0	0	0	0	0
1.77min : 532.925m/z	0	0	0	0	0	0	0	0	0	0	0	0	0	0	0	0	0	0	0	0	0	0	0	0	0
1.77min : 613.193m/z	0	0	0	0	0	978.13	0	0	0	0	0	0	0	0	0	0	0	0	0	0	0	0	0	0	0
1.77min : 518.895m/z	0	0	0	0	0	0	0	0	0	0	0	0	0	0	0	0	0	0	0	0	0	0	0	0	0
1.77min : 268.965m/z	0	0	0	0	0	0	0	0	0	0	0	0	0	32405.1	0	0	0	31395.3	0	0	0	0	34124.8	0	0
1.77min : 261.000m/z	0	0	0	0	0	0	0	0	0	0	0	0	0	0	0	0	0	0	0	0	0	0	0	0	0
1.77min : 290.967m/z	0	0	0	0	0	0	0	0	0	0	0	0	0	0	0	0	0	0	0	0	0	0	0	0	0
1.77min : 339.445m/z	0	0	0	0	0	0	0	0	0	0	0	0	0	0	0	0	0	0	0	0	0	0	0	0	0
1.77min : 641.360m/z	0	0	0	0	0	0	0	0	0	0	0	0	0	0	0	0	0	0	0	0	0	0	0	0	0
1.77min : 520.889m/z	0	0	0	0	0	0	0	0	0	0	0	0	0	0	0	0	0	0	0	0	0	0	0	0	0
1.77min : 446.934m/z	0	0	0	0	0	0	0	0	0	0	0	0	0	0	0	0	0	0	0	0	0	0	0	0	0
1.77min : 316.457m/z	0	0	0	0	0	0	0	1222.78	0	0	0	0	0	0	0	0	0	0	0	0	0	0	0	0	0
1.77min : 553.865m/z	0	0	0	0	0	0	0	0	0	0	0	0	0	0	0	0	0	0	0	0	0	0	0	0	0
1.77min : 677.348m/z	0	0	0	0	0	0	0	0	0	0	0	0	0	0	0	0	0	0	0	0	0	0	0	0	0
1.77min : 796.825m/z	0	0	0	0	0	0	0	0	0	0	0	0	0	0	0	0	0	0	0	0	0	0	0	0	0
1.77min : 867.822m/z	0	0	0	0	0	0	0	0	0	0	0	0	0	0	0	0	0	0	0	0	0	0	0	0	0
1.77min : 457.900m/z	0	0	0	0	0	0	0	0	0	0	0	0	0	0	0	0	0	0	0	0	0	0	906.96	0	0
1.77min : 334.955m/z	0	0	0	0	0	0	0	0	0	0	0	0	0	0	0	0	0	0	0	0	0	0	0	0	0
1.77min : 579.874m/z	0	0	0	0	0	0	0	0	0	0	0	0	0	0	0	0	0	0	0	0	0	0	0	0	0
1.77min : 466.900m/z	0	0	0	0	0	0	0	0	0	0	0	0	0	0	0	0	0	0	0	0	0	0	0	0	0
1.77min : 664.839m/z	0	0	0	0	0	0	0	0	0	0	0	0	0	0	0	0	0	0	0	0	0	0	0	0	0
1.77min : 299.475m/z	0	0	0	0	0	0	0	0	0	0	0	0	0	0	0	0	0	0	0	0	0	0	0	0	0
1.77min : 470.395m/z	0	0	0	0	0	0	0	0	0	0	0	0	0	0	0	0	0	0	0	0	0	0	0	0	0
1.77min : 489.394m/z	0	0	0	0	0	0	0	0	0	0	0	0	0	0	0	0	0	0	0	0	0	0	0	0	0
1.77min : 150.013m/z	14785.2	9431.85	0	9776.58	9496.21	7873.6	14016.9	6659.85	31544.7	0	10472.1	26216.6	22277.2	0	29223.3	9273.12	1903.22	23532.4	96474.5	0	0	14535.3	0	10733.7	16948.9
1.77min : 411.913m/z	0	0	0	0	0	0	0	0	0	0	0	0	0	0	0	0	0	0	0	0	0	0	0	0	0
1.77min : 379.930m/z	0	0	0	0	0	0	0	0	0	0	0	0	0	0	0	0	0	0	0	0	0	0	0	0	0
1.77min : 664.859m/z	0	0	0	0	0	0	0	0	0	0	0	0	0	0	0	0	0	0	0	0	0	0	0	0	0
1.77min : 404.923m/z	0	0	0	0	0	0	0	0	0	0	0	0	0	0	0	0	0	0	0	0	0	0	0	0	0
1.77min : 505.883m/z	0	0	0	0	0	0	0	0	0	0	0	0	0	0	0	0	0	0	0	0	0	0	0	0	0
1.77min : 282.467m/z	0	0	0	0	0	0	0	0	0	0	0	0	0	0	0	0	0	0	0	0	0	0	0	0	0
1.77min : 528.886m/z	0	0	0	0	0	0	0	0	0	0	0	0	0	0	0	0	0	0	0	0	0	0	0	0	0
1.77min : 260.921m/z	0	0	0	0	0	0	0	0	0	0	0	0	0	0	0	0	0	0	0	0	0	0	0	0	0
1.77min : 672.843m/z	0	0	0	0	0	0	0	0	0	0	0	0	0	0	0	0	0	0	0	0	0	0	0	0	0
1.77min : 460.888m/z	0	0	0	0	0	0	0	0	0	0	0	0	0	0	0	0	0	0	0	0	0	0	0	0	0
1.77min : 421.412m/z	0	0	0	0	0	0	0	0	0	0	0	0	0	0	0	0	0	0	0	3555.21	0	0	0	0	0
1.77min : 678.837m/z	0	0	0	0	0	0	0	0	0	0	0	0	0	0	0	0	0	0	0	0	0	0	0	0	0
1.77min : 677.330m/z	0	0	0	0	0	0	0	0	0	0	0	0	0	0	0	0	0	0	0	1603.24	0	0	0	0	0
1.77min : 560.890m/z	0	0	0	0	0	0	0	0	0	0	0	0	0	0	0	0	0	0	0	0	0	0	0	0	0
1.77min : 490.892m/z	0	0	0	0	0	0	0	0	0	0	0	0	0	0	0	0	0	0	0	0	0	0	0	0	0
1.77min : 269.170m/z	0	0	0	0	0	0	0	0	0	0	0	0	0	0	0	0	0	0	0	0	0	0	0	0	0
1.77min : 442.960m/z	0	0	0	0	0	0	0	0	0	0	0	0	0	0	0	0	0	0	0	0	0	0	0	0	0
1.77min : 320.955m/z	0	0	0	0	0	0	0	0	0	0	0	0	0	0	0	0	0	0	0	0	0	0	0	0	0
1.77min : 465.385m/z	0	0	0	0	0	0	0	0	0	0	0	0	0	0	0	0	0	0	0	0	0	0	0	0	0
1.77min : 435.391m/z	0	0	0	0	0	0	0	0	0	0	0	0	0	0	0	0	0	0	0	0	0	0	0	0	0
1.77min : 530.884m/z	0	0	0	0	0	0	0	0	0	0	0	0	0	0	0	0	0	0	0	0	0	0	0	0	0
1.77min : 374.432m/z	0	0	0	0	0	0	0	0	0	0	0	0	0	0	0	0	0	0	0	0	0	0	0	0	0
1.77min : 200.991m/z	0	34185.1	30677.7	37241.3	0	30558.3	0	0	0	0	0	0	63668.6	0	0	0	22235.2	60791.3	126459	0	0	0	31820.5	40178.7	0
1.77min : 278.964m/z	0	0	0	0	0	0	0	0	0	0	0	0	0	0	0	0	0	0	0	0	0	0	0	0	0
1.77min : 549.892m/z	0	0	0	0	0	0	0	0	0	0	0	0	0	0	0	0	0	0	0	0	0	0	0	0	0
1.77min : 328.986m/z	0	0	0	0	0	0	0	0	0	0	0	0	0	0	0	0	0	0	0	0	0	0	0	0	0
1.78min : 432.408m/z	0	0	0	0	0	0	4096.13	0	0	0	0	0	0	0	0	0	0	0	0	0	0	0	0	0	0
1.78min : 469.400m/z	0	0	0	0	0	0	0	0	0	0	0	0	0	0	0	0	0	0	0	0	0	0	0	0	0
1.78min : 181.490m/z	0	0	0	0	0	0	0	0	0	0	0	0	0	0	0	0	0	0	0	0	0	0	0	0	0
1.78min : 437.394m/z	0	0	0	0	0	0	0	0	0	0	0	0	0	0	0	0	0	0	0	0	0	0	0	0	0
1.78min : 632.374m/z	0	0	0	0	0	0	0	0	0	0	0	0	0	0	0	0	0	0	0	0	0	0	0	0	0
1.78min : 514.917m/z	0	0	0	0	0	0	0	0	0	0	0	0	0	0	0	0	0	0	0	0	0	0	0	0	0
1.78min : 526.891m/z	0	0	0	0	0	0	0	0	0	0	0	0	0	0	0	0	0	0	0	0	0	0	0	0	0
1.78min : 276.471m/z	0	0	0	0	0	0	0	0	0	0	0	0	0	0	0	0	0	0	0	0	0	0	0	0	0
1.78min : 241.994m/z	0	0	0	0	0	0	0	0	0	0	0	0	0	0	0	0	0	0	0	0	0	0	0	0	0
1.78min : 297.454m/z	0	0	0	0	0	0	0	0	0	0	0	0	0	2670.64	0	0	0	0	0	0	0	0	0	0	0
1.78min : 485.893m/z	0	0	0	0	0	0	0	0	0	0	0	0	0	0	0	0	0	0	0	0	0	0	0	0	0
1.78min : 323.973m/z	0	0	0	0	0	0	0	0	0	0	0	0	0	0	0	0	0	0	0	0	0	0	0	0	0
1.78min : 536.376m/z	0	0	0	0	0	0	0	0	0	0	0	0	0	0	0	0	0	0	0	0	0	0	0	0	0
1.78min : 457.396m/z	0	0	0	0	0	0	0	0	0	0	0	0	0	0	0	0	0	0	0	0	0	0	0	0	0
1.78min : 315.956m/z	0	0	0	0	0	0	0	0	0	0	0	0	0	0	0	0	0	0	0	0	0	0	0	0	0
1.78min : 260.957m/z	0	0	0	4178.63	0	0	0	0	0	0	0	10727.2	0	0	0	0	1386.58	0	0	0	0	0	0	0	0
1.78min : 328.939m/z	0	0	0	0	0	0	0	0	0	0	0	0	0	0	0	0	0	0	0	0	0	0	0	0	0
1.78min : 448.933m/z	0	0	0	0	0	0	0	0	0	0	0	0	0	0	0	0	0	0	0	0	0	0	0	0	0
1.78min : 546.889m/z	0	0	0	0	0	0	0	0	0	0	0	0	0	0	0	0	0	0	0	0	0	0	0	0	0
1.78min : 658.879m/z	0	0	0	0	0	0	0	0	0	0	0	0	0	0	0	0	0	0	0	0	0	0	0	0	0
1.78min : 546.893m/z	0	0	0	0	0	0	0	0	0	0	0	0	0	0	0	0	0	0	0	0	0	0	0	0	0
1.78min : 455.917m/z	0	0	0	0	0	0	0	0	0	0	0	0	0	0	0	0	0	0	0	0	0	0	0	0	0
1.78min : 478.886m/z	0	0	0	0	0	0	0	0	0	0	0	0	0	0	0	0	0	0	0	0	0	0	0	0	0
1.78min : 647.858m/z	0	0	0	0	0	0	0	0	0	0	0	0	0	0	0	0	0	0	0	2253.31	0	0	0	0	0
1.78min : 358.446m/z	0	0	0	0	0	0	0	0	0	0	0	0	0	0	0	0	0	0	0	0	0	2522.36	0	0	0
1.78min : 819.184m/z	0	0	0	0	0	0	0	0	0	0	0	0	0	0	0	0	0	0	0	0	0	0	0	0	0
1.78min : 558.381m/z	0	0	0	0	0	0	0	0	0	0	0	0	0	0	0	0	0	0	0	0	0	0	0	0	0
1.78min : 640.870m/z	0	0	0	0	0	0	0	0	0	0	0	0	0	0	0	0	0	0	0	0	0	0	0	0	0
1.78min : 673.856m/z	0	0	0	0	0	0	0	0	0	0	0	0	0	0	0	0	0	0	0	4096.65	0	0	0	0	0
1.78min : 494.880m/z	0	0	0	0	0	0	0	0	0	0	0	0	0	0	0	0	0	0	0	0	0	0	0	0	0
1.78min : 320.952m/z	0	0	0	0	0	0	2545.64	0	0	0	0	0	0	1850.17	0	0	0	0	0	0	0	0	0	3755.77	0
1.78min : 670.837m/z	0	0	0	0	0	0	0	0	0	0	0	0	0	0	0	0	0	0	0	0	0	0	0	0	0
1.78min : 375.924m/z	0	0	0	0	0	0	0	0	0	0	0	0	0	0	0	0	0	0	0	0	0	0	0	0	0
1.78min : 732.825m/z	0	0	0	0	0	0	0	0	0	0	0	0	0	0	0	0	0	0	0	0	0	0	0	0	0
1.78min : 683.842m/z	0	0	0	0	0	0	0	0	0	0	0	0	0	0	0	0	0	0	0	0	0	0	0	0	0
1.78min : 605.373m/z	0	0	0	0	0	0	0	0	0	0	0	0	0	0	0	0	0	0	0	0	0	0	0	0	0
1.78min : 519.376m/z	0	0	0	0	0	0	0	0	0	0	0	0	0	0	0	0	0	0	0	0	0	0	0	0	0
1.78min : 400.939m/z	0	0	0	0	0	0	0	0	0	0	0	0	0	0	0	0	0	0	0	0	0	0	0	0	0
1.78min : 167.030m/z	0	0	0	0	0	0	0	0	0	0	0	0	0	0	0	0	0	0	0	0	0	0	0	0	0
1.78min : 505.386m/z	0	0	0	0	0	0	0	0	0	0	0	0	0	0	0	0	0	0	0	0	0	0	998.02	0	0
1.78min : 371.014m/z	0	0	0	0	0	0	0	0	0	0	2921.44	0	0	0	0	3174.42	0	0	0	1901.25	0	0	2649.71	0	0
1.78min : 781.807m/z	0	0	0	0	0	0	0	0	0	0	0	0	0	0	0	0	0	0	0	0	0	0	0	0	0
1.78min : 528.880m/z	0	0	0	0	0	0	0	0	0	0	0	0	0	0	0	0	0	0	0	0	0	0	0	0	0
1.78min : 309.983m/z	0	0	0	0	0	0	0	0	0	0	0	0	0	0	0	0	0	0	0	0	0	22389.3	0	0	0
1.78min : 630.892m/z	0	0	0	0	0	0	10189.6	0	0	0	0	0	0	0	0	0	0	0	0	0	0	0	0	0	0
1.78min : 732.840m/z	0	0	0	0	0	0	0	0	0	0	0	0	0	0	0	0	0	0	0	0	0	0	0	0	0
1.78min : 916.330m/z	0	0	0	0	0	0	0	0	0	0	0	0	0	0	0	0	0	0	0	0	0	0	0	0	0
1.78min : 374.423m/z	0	0	0	0	0	0	0	0	0	0	0	0	0	0	0	0	0	0	0	0	0	0	0	0	0
1.78min : 348.945m/z	0	0	0	0	0	0	0	0	0	0	0	0	0	0	0	0	0	0	0	0	0	0	0	0	0
1.78min : 331.440m/z	0	0	0	0	0	0	0	0	0	0	0	0	0	0	0	0	0	0	0	0	0	0	0	0	0
1.78min : 355.971m/z	0	0	0	0	0	0	0	0	0	0	0	0	0	0	0	0	0	0	0	0	0	0	0	0	0
1.78min : 416.427m/z	0	0	0	0	0	0	0	0	0	0	0	0	0	0	0	0	0	0	0	0	0	0	0	0	0
1.78min : 866.827m/z	0	0	0	0	0	0	0	0	0	0	0	0	0	0	0	0	0	0	0	0	0	0	0	0	0
1.78min : 629.901m/z	0	0	0	0	0	0	0	0	0	0	0	0	0	0	0	0	0	0	0	0	0	0	0	0	0
1.78min : 448.406m/z	0	0	0	0	0	0	0	0	0	0	0	0	0	0	0	0	0	0	0	0	0	0	0	0	0
1.78min : 437.910m/z	0	0	0	0	0	0	0	0	0	0	0	0	0	0	0	0	0	0	0	0	0	0	0	0	0
1.78min : 364.928m/z	0	0	0	0	0	0	0	0	0	0	0	0	0	0	0	0	0	0	0	0	0	0	0	0	0
1.78min : 476.868m/z	0	0	0	0	0	0	0	0	0	0	0	0	0	0	0	0	0	0	0	0	0	0	0	0	0
1.78min : 640.894m/z	0	0	0	0	0	0	0	0	0	0	0	0	0	0	0	0	0	0	0	0	0	0	0	0	0
1.78min : 643.877m/z	0	0	0	0	0	0	0	0	0	0	0	0	0	0	0	0	0	0	0	0	0	0	0	0	0
1.78min : 945.134m/z	0	0	0	0	0	0	0	0	0	0	0	0	0	0	0	0	0	0	0	0	0	0	0	0	0
1.78min : 622.879m/z	0	0	0	0	0	0	0	0	0	0	0	0	0	0	0	0	0	0	0	0	0	0	0	0	0
1.78min : 604.888m/z	0	0	0	0	0	0	0	0	0	0	0	0	0	0	0	0	0	0	0	0	0	0	0	0	0
1.78min : 694.354m/z	0	0	0	0	0	0	0	0	0	0	0	0	0	0	0	0	0	0	0	0	0	0	0	0	0
1.78min : 826.837m/z	0	0	0	0	0	0	0	0	0	0	0	0	0	0	0	0	0	0	0	0	0	0	0	0	0
1.78min : 218.984m/z	0	0	0	0	0	0	0	0	0	0	0	0	0	0	0	0	0	0	0	0	0	0	0	0	0
1.78min : 529.890m/z	0	0	0	0	0	0	0	0	0	0	0	0	0	0	0	0	0	0	0	0	0	0	0	0	0
1.78min : 396.419m/z	0	0	0	0	0	0	0	0	0	0	0	0	0	0	0	0	0	0	0	0	0	0	0	0	0
1.78min : 433.917m/z	0	0	0	0	0	0	0	0	0	0	0	0	0	0	0	0	0	0	0	0	0	0	0	0	0
1.78min : 586.337m/z	0	0	0	0	0	0	0	0	0	0	0	0	0	0	0	0	0	0	0	0	0	0	0	0	0
1.78min : 270.955m/z	0	0	0	0	0	0	0	0	0	0	0	0	0	0	0	0	0	0	0	0	0	0	0	0	0
1.78min : 214.017m/z	0	0	10747.1	0	0	0	0	0	0	0	0	0	0	0	0	0	14924.5	0	0	0	0	0	16594.4	0	0
1.78min : 636.368m/z	0	0	0	0	0	0	0	0	0	0	768.9	0	0	0	0	0	0	0	0	0	0	0	0	0	0
1.78min : 311.989m/z	0	0	0	0	0	0	0	0	0	0	0	0	0	0	0	0	0	0	0	0	0	0	0	0	0
1.78min : 526.895m/z	0	0	0	0	0	0	14080.9	0	0	0	0	0	0	0	0	0	0	0	0	0	0	0	0	0	0
1.78min : 788.846m/z	0	0	0	0	0	0	0	0	0	0	0	0	0	0	0	0	0	0	0	0	0	0	0	0	0
1.78min : 570.880m/z	0	0	0	0	0	0	0	0	0	0	0	0	0	0	0	0	0	0	0	0	0	0	0	0	0
1.78min : 799.806m/z	0	0	0	0	0	0	0	0	0	0	0	0	0	0	0	0	0	0	0	0	0	0	0	0	0
1.78min : 529.886m/z	0	0	0	0	0	0	0	0	0	0	0	0	0	0	0	0	0	0	0	0	0	0	0	0	0
1.78min : 400.413m/z	0	0	0	0	0	0	0	0	0	0	0	0	0	0	0	0	0	0	0	0	0	0	0	0	0
1.78min : 169.960m/z	0	0	0	6250.9	0	0	0	12249.2	0	11443	0	0	0	0	0	0	0	0	36097.3	0	0	0	0	17006.3	0
1.78min : 440.925m/z	0	0	0	0	0	0	0	0	0	0	0	0	0	0	0	0	0	0	0	0	0	0	0	0	0
1.78min : 776.839m/z	0	0	0	0	0	0	0	0	0	0	0	0	0	0	0	0	0	0	0	1540.67	0	0	0	0	0
1.78min : 658.886m/z	0	0	0	0	0	0	0	0	0	0	0	0	0	0	0	0	0	0	0	0	0	0	0	0	0
1.78min : 241.999m/z	0	0	0	0	0	0	0	0	0	0	0	0	0	0	0	0	0	0	54836.9	0	0	0	0	0	0
1.78min : 243.994m/z	0	0	0	0	83890.6	0	338899	0	0	0	0	0	0	0	0	0	0	0	0	0	0	72771.4	0	0	0
1.78min : 754.175m/z	0	0	0	0	0	0	0	0	0	0	0	0	0	0	0	0	0	0	0	0	0	0	0	0	0
1.78min : 428.929m/z	0	0	0	0	0	0	0	0	0	0	0	0	0	0	0	0	0	0	0	0	0	0	0	0	0
1.78min : 623.374m/z	0	0	0	0	0	0	0	0	0	0	0	0	0	0	0	0	0	0	0	0	0	0	0	0	0
1.78min : 524.909m/z	0	0	0	0	0	0	0	0	0	0	0	0	0	0	0	0	0	0	0	0	0	0	0	0	0
1.78min : 833.807m/z	0	0	0	0	0	0	0	0	0	0	0	0	0	0	0	0	0	0	0	0	0	0	0	0	0
1.78min : 479.902m/z	0	868.36	0	0	0	0	0	0	0	0	0	0	0	0	0	0	0	0	0	0	0	0	0	0	0
1.78min : 802.816m/z	0	0	0	0	0	0	0	0	0	0	0	0	0	0	0	0	0	0	0	0	0	0	0	0	0
1.78min : 756.834m/z	0	0	0	0	0	0	0	0	0	0	0	0	0	0	0	0	0	0	0	0	0	0	0	0	0
1.78min : 653.381m/z	0	0	0	0	0	0	0	0	0	0	0	0	0	0	0	0	0	0	0	0	0	0	0	0	0
1.78min : 740.524m/z	0	0	0	0	0	0	0	0	0	0	0	0	0	0	0	0	0	0	0	0	0	0	0	0	0
1.78min : 423.953m/z	0	0	0	0	0	0	0	0	0	0	0	0	0	0	0	0	0	0	0	0	0	0	0	9521.62	0
1.78min : 547.888m/z	0	0	0	0	0	0	0	0	0	0	0	0	0	0	0	0	0	0	0	0	0	0	0	0	0
1.78min : 562.912m/z	0	0	0	0	0	0	0	0	0	0	0	0	0	0	0	0	0	0	0	0	0	0	0	0	0
1.78min : 706.863m/z	0	0	0	0	0	0	0	0	0	0	0	0	0	0	0	0	0	0	0	0	0	0	0	0	0
1.78min : 535.879m/z	0	0	0	0	0	0	0	0	0	0	0	0	0	0	0	0	0	0	0	0	0	0	0	0	0
1.78min : 484.892m/z	0	0	0	0	0	0	0	0	0	0	0	0	0	0	0	0	0	0	0	0	0	0	0	0	0
1.78min : 684.838m/z	0	0	0	0	0	0	4221.04	0	0	0	0	0	0	0	0	0	0	0	0	0	0	0	0	0	0
1.78min : 817.827m/z	0	0	0	0	0	676.53	0	0	0	0	0	0	0	0	0	0	0	0	0	1969.66	0	0	0	0	0
1.78min : 590.867m/z	0	0	0	0	0	0	0	0	0	0	0	0	0	0	0	0	0	0	0	0	0	0	0	0	0
1.78min : 466.895m/z	0	0	0	0	0	0	0	0	0	0	0	0	0	0	0	0	0	0	0	0	0	0	0	0	0
1.78min : 337.924m/z	0	0	0	0	0	0	0	0	0	0	0	0	0	0	0	0	0	0	0	0	0	0	0	0	0
1.78min : 452.913m/z	0	0	0	0	5512.87	0	20244.8	0	0	0	0	0	0	0	0	0	0	0	0	0	0	6046.91	0	0	0
1.78min : 677.848m/z	0	0	0	0	0	0	0	0	0	0	0	0	0	0	0	0	0	0	0	0	0	0	0	0	0
1.78min : 220.978m/z	0	0	0	0	109308	0	407989	0	0	0	0	0	0	0	0	0	0	0	0	0	0	95896.3	0	0	0
1.78min : 706.852m/z	0	0	0	0	0	0	0	0	0	0	0	0	0	0	0	0	0	0	0	0	0	0	0	0	0
1.78min : 266.016m/z	0	0	0	0	0	0	0	0	0	0	0	0	0	0	0	0	0	0	0	11051.3	0	0	0	0	0
1.78min : 196.012m/z	0	0	0	0	0	0	0	0	0	0	0	0	0	0	0	0	0	0	0	0	0	0	0	0	0
1.78min : 599.856m/z	0	0	0	0	0	0	0	0	0	0	0	0	0	0	0	0	0	0	0	0	3024.9	0	0	0	0
1.78min : 462.925m/z	0	0	0	0	0	0	0	0	0	0	0	0	0	0	0	0	0	0	0	0	0	0	0	0	0
1.78min : 709.868m/z	0	0	0	0	0	1765.43	0	0	0	0	0	0	0	0	0	0	0	0	0	0	0	0	0	0	0
1.78min : 595.363m/z	0	0	0	0	0	0	0	0	0	0	0	0	0	0	0	0	0	0	0	0	0	0	0	0	0
1.78min : 685.348m/z	0	0	0	0	0	0	0	0	0	0	0	0	0	0	0	0	0	0	0	0	0	0	0	0	0
1.78min : 453.921m/z	0	0	0	0	0	0	0	0	0	0	0	0	0	0	0	0	0	0	0	0	0	0	0	0	0
1.78min : 521.897m/z	0	0	0	0	0	0	0	0	0	0	0	0	0	3436.73	0	0	0	0	0	0	0	0	0	0	0
1.78min : 337.434m/z	0	0	0	0	0	0	0	0	0	0	0	0	0	0	0	0	0	0	0	0	0	0	0	0	0
1.78min : 605.857m/z	0	0	0	0	0	0	0	0	0	0	0	0	0	0	0	0	561.6	0	0	0	0	0	0	0	0
1.78min : 850.826m/z	0	0	0	0	0	0	0	0	0	0	0	0	0	0	0	0	0	0	0	0	0	0	0	0	0
1.78min : 303.023m/z	0	0	0	0	15656.9	0	0	0	0	0	0	0	0	0	0	0	0	0	0	0	0	9123.14	0	0	0
1.78min : 478.890m/z	0	0	0	0	1489.59	0	0	0	0	0	0	0	0	0	0	0	0	0	0	0	0	0	0	0	0
1.78min : 454.912m/z	0	0	0	0	2183.87	0	0	0	0	0	0	0	0	0	0	0	0	0	0	0	0	0	0	0	0
1.78min : 263.000m/z	0	0	0	0	20468.5	0	64173.9	0	0	0	0	0	0	0	0	0	0	0	0	0	0	0	0	0	0
1.78min : 292.956m/z	0	0	0	0	0	0	0	0	0	0	0	0	0	0	0	0	0	0	0	0	0	0	0	0	0
1.78min : 678.190m/z	0	0	0	0	0	0	0	0	0	0	0	0	0	0	0	0	0	0	0	0	0	0	0	0	0
1.78min : 306.961m/z	0	0	0	0	3681.07	0	17546.8	0	0	0	0	0	0	0	0	0	0	0	0	0	0	0	0	0	0
1.78min : 513.386m/z	0	0	0	0	0	0	0	0	0	0	0	0	0	0	0	0	0	0	0	0	0	0	0	0	0
1.78min : 641.883m/z	0	0	0	0	0	0	0	0	0	0	0	0	0	0	0	0	0	0	0	0	0	0	0	22276.4	0
1.78min : 286.975m/z	0	0	8102.92	0	0	0	0	0	0	0	0	0	0	0	0	0	0	0	0	0	0	0	0	0	0
1.78min : 520.379m/z	0	0	0	0	0	0	0	0	0	0	0	0	0	0	0	0	0	0	0	0	0	0	0	0	0
1.78min : 490.397m/z	0	0	0	0	0	0	0	0	0	0	0	0	0	0	0	0	0	0	0	0	0	0	0	0	0
1.78min : 672.859m/z	0	0	0	0	0	0	0	0	0	0	0	0	0	0	0	0	0	0	0	0	0	0	0	0	0
1.78min : 563.929m/z	0	0	0	0	0	0	0	0	0	0	0	0	0	0	0	0	0	0	0	0	0	0	0	0	0
1.78min : 493.871m/z	0	0	0	0	944.01	0	0	0	0	0	0	0	0	0	0	0	0	0	0	0	0	0	0	0	0
1.78min : 967.800m/z	0	0	0	0	0	0	0	0	0	0	0	0	0	0	0	0	0	0	0	0	0	0	0	0	0
1.78min : 473.399m/z	0	0	0	0	0	0	0	0	0	0	0	0	0	0	0	0	0	0	0	0	0	0	0	0	0
1.78min : 778.345m/z	0	0	0	0	0	0	0	0	0	0	0	0	0	0	0	0	0	0	0	0	0	0	0	0	0
1.78min : 307.961m/z	0	0	0	0	0	0	0	0	0	0	0	0	0	0	0	0	0	0	0	0	0	0	0	0	0
1.78min : 270.961m/z	0	0	0	0	9201.08	0	0	0	15541.9	0	0	0	0	10135	0	0	10814.7	0	0	19671.2	0	0	13316	0	0
1.78min : 291.466m/z	0	0	0	0	0	0	0	2470.15	0	0	0	0	0	4334.71	0	4534.52	0	0	0	0	0	0	2470.58	0	0
1.78min : 536.876m/z	0	0	0	0	0	0	0	0	0	0	0	0	0	0	0	0	0	0	0	3136.71	0	0	0	0	0
1.78min : 436.900m/z	0	0	0	0	0	0	0	0	0	0	0	0	0	0	0	0	0	0	0	0	0	0	0	0	0
1.78min : 706.204m/z	0	0	0	0	0	0	0	0	0	0	0	0	0	0	0	0	0	0	0	0	0	0	0	0	0
1.78min : 478.905m/z	0	0	0	0	0	0	0	0	0	7119	0	0	0	0	0	0	0	0	0	0	0	0	0	0	0
1.79min : 886.336m/z	0	0	0	0	0	0	0	0	0	0	0	0	0	0	0	0	0	0	0	0	0	0	0	0	0
1.79min : 199.491m/z	0	0	0	0	0	0	0	0	0	0	0	0	0	0	0	0	0	0	0	0	0	0	0	0	0
1.79min : 183.981m/z	0	0	0	0	0	0	6605.79	0	0	0	0	0	0	0	0	0	0	0	0	0	0	7264.44	0	0	0
1.79min : 440.405m/z	0	0	0	0	0	0	0	0	0	0	0	0	0	0	0	0	0	0	0	0	0	0	0	0	0
1.79min : 602.859m/z	0	0	0	0	0	0	0	0	0	0	0	0	0	0	0	0	0	0	0	0	0	0	0	0	0
1.79min : 277.963m/z	0	0	0	0	0	0	0	0	0	0	0	0	0	0	0	0	0	0	0	0	0	0	0	0	0
1.79min : 657.370m/z	0	0	0	0	0	0	0	0	0	0	0	0	0	0	0	0	0	0	0	1722.43	0	0	0	0	0
1.79min : 801.169m/z	0	0	0	0	0	0	0	0	0	0	0	0	0	0	0	0	0	0	0	0	0	0	0	0	0
1.79min : 734.202m/z	0	0	0	0	0	0	0	0	0	0	0	0	0	0	0	0	0	0	0	0	0	0	0	0	0
1.79min : 762.841m/z	0	0	0	0	0	0	0	0	0	0	0	0	0	0	0	0	0	0	0	1315.91	0	0	0	0	0
1.79min : 165.035m/z	0	61222.3	41822.2	37552.5	55112.1	60361.7	140896	49931.2	115104	120217	90033.7	78865.9	147316	89158.4	52868.4	85394.8	59873.4	76426.6	0	107795	73781.9	53107.8	91112.3	94745.3	138761
1.79min : 320.947m/z	0	0	0	0	0	0	0	0	0	0	0	0	0	0	0	0	0	0	0	0	0	0	0	0	0
1.79min : 640.353m/z	0	0	0	0	0	0	0	0	0	0	0	0	0	0	0	0	0	0	0	0	0	0	0	0	0
1.79min : 350.940m/z	0	0	0	0	0	0	0	0	0	0	0	0	0	0	0	0	0	0	0	0	0	0	0	0	0
1.79min : 699.878m/z	0	0	0	0	0	0	0	0	0	0	0	0	0	0	0	0	0	0	0	0	0	0	0	0	0
1.79min : 671.837m/z	0	0	0	0	0	0	0	0	0	0	0	0	0	0	0	0	677.98	0	0	0	0	0	0	0	0
1.79min : 571.863m/z	0	0	0	0	0	0	0	0	0	0	0	0	0	0	0	0	0	0	0	0	0	0	0	0	0
1.79min : 462.913m/z	0	0	0	0	0	0	0	0	0	0	0	0	0	0	0	0	3346.81	0	0	0	0	0	0	0	0
1.79min : 768.829m/z	0	0	0	0	0	0	0	0	0	0	0	0	0	0	0	0	0	0	0	1443.13	0	0	0	0	0
1.79min : 337.430m/z	0	0	0	0	0	0	0	0	0	0	0	0	0	0	0	0	0	0	0	0	0	0	0	0	0
1.79min : 494.382m/z	0	0	0	0	0	0	0	0	0	0	0	0	0	0	0	0	0	0	0	0	0	0	0	0	0
1.79min : 560.920m/z	0	0	0	0	0	0	0	0	0	0	0	0	0	0	0	0	0	0	0	0	0	0	0	0	0
1.79min : 273.945m/z	0	0	0	0	25832.3	0	70814.5	0	0	0	0	0	0	0	0	0	0	0	0	0	0	25061.8	0	0	0
1.79min : 334.959m/z	0	0	0	0	12475.4	0	56918.3	0	0	0	0	0	0	0	0	0	0	0	0	0	0	9250.09	0	0	0
1.79min : 558.877m/z	0	0	0	0	879.02	0	0	0	0	0	0	0	0	0	0	0	0	0	0	0	0	0	0	0	0
1.79min : 377.421m/z	0	0	0	0	0	0	0	0	0	0	0	0	0	0	0	0	0	0	0	0	0	0	0	0	0
1.79min : 882.822m/z	0	0	0	0	0	0	0	0	0	0	0	0	0	0	0	0	0	0	0	0	756.12	0	0	0	0
1.79min : 147.030m/z	0	116648	168783	79636.1	136030	0	333576	0	187079	247933	155834	187033	218218	283720	93512	179125	126708	134451	204270	314772	211759	153615	0	200042	190080
1.79min : 870.834m/z	0	0	0	0	0	0	0	0	0	0	0	0	0	0	0	0	0	0	0	0	0	0	0	0	0
1.79min : 492.955m/z	0	0	0	0	0	0	0	0	0	0	0	0	0	0	0	0	0	0	0	0	0	0	0	0	0
1.79min : 141.502m/z	0	0	0	0	0	0	0	0	0	0	0	0	0	0	0	0	0	0	0	0	0	0	0	0	0
1.79min : 255.939m/z	0	0	0	0	0	0	0	0	0	0	0	0	0	0	0	0	0	0	0	0	0	0	0	0	0
1.79min : 404.426m/z	0	0	0	0	0	0	0	0	0	0	0	0	0	0	0	0	0	0	0	0	0	0	0	0	0
1.79min : 684.845m/z	0	0	0	0	0	0	0	0	0	0	0	0	0	0	0	0	0	0	0	0	0	0	0	0	0
1.79min : 538.372m/z	0	0	0	0	0	0	0	0	0	0	0	0	0	0	0	0	0	0	0	0	0	0	0	0	0
1.79min : 332.963m/z	0	0	0	0	0	0	0	0	0	0	0	0	0	0	0	0	0	0	0	0	0	0	0	0	0
1.79min : 314.958m/z	0	0	0	0	0	0	0	0	3072.74	0	0	0	0	0	0	0	0	0	0	0	0	0	0	0	0
1.79min : 630.908m/z	0	0	2547.33	0	0	0	0	0	0	0	0	0	0	0	0	0	0	0	0	0	0	0	0	0	0
1.79min : 593.868m/z	0	0	0	0	0	0	0	0	0	0	0	0	0	0	0	0	0	0	0	0	0	0	0	0	0
1.79min : 320.961m/z	0	0	0	0	0	0	0	0	0	5638.11	0	0	0	0	0	0	0	0	0	0	0	0	0	0	0
1.79min : 364.923m/z	0	0	0	0	0	0	12132.8	0	0	0	0	4043.54	0	0	0	0	0	0	0	0	0	0	0	0	0
1.79min : 793.166m/z	0	0	0	0	0	0	0	0	0	0	0	0	0	0	0	0	0	0	0	0	0	0	0	0	0
1.79min : 552.935m/z	0	0	0	0	0	0	0	0	0	0	0	0	0	0	0	0	0	0	0	0	0	0	0	0	0
1.79min : 520.910m/z	0	0	0	0	0	0	0	0	0	0	0	0	0	0	0	0	0	0	0	0	0	0	0	0	3430.76
1.79min : 398.915m/z	0	0	0	0	0	0	0	0	0	0	0	0	0	0	0	0	0	0	0	0	0	0	0	0	0
1.79min : 534.933m/z	0	0	0	0	0	0	0	0	0	0	0	0	0	0	0	0	0	0	0	0	0	0	0	0	0
1.79min : 834.818m/z	0	0	0	0	0	0	0	0	0	0	0	0	0	0	0	0	0	0	0	0	0	0	0	0	0
1.79min : 560.924m/z	0	0	0	0	0	0	0	0	0	0	0	0	0	0	0	0	0	0	0	0	0	0	0	0	0
1.79min : 371.439m/z	0	0	0	0	0	0	0	0	0	0	0	0	0	0	0	0	0	0	0	0	0	0	0	0	0
1.79min : 331.449m/z	0	0	0	0	0	0	0	0	0	0	0	0	0	0	0	0	0	0	0	0	0	0	0	0	0
1.79min : 615.879m/z	0	0	0	0	0	0	0	0	0	0	0	0	0	0	0	0	0	0	0	0	0	0	0	0	0
1.79min : 783.842m/z	0	0	0	0	0	0	0	0	0	0	0	0	0	0	0	0	0	0	0	0	0	0	0	0	0
1.79min : 598.848m/z	0	0	0	0	0	0	0	0	0	0	0	0	0	0	0	0	0	0	0	0	0	0	0	0	0
1.79min : 325.459m/z	0	0	0	0	0	0	0	0	0	0	1180.07	0	0	0	0	0	0	0	0	0	0	0	0	0	0
1.79min : 153.008m/z	0	0	0	0	0	0	13116.5	0	0	0	0	0	0	9631.59	0	0	0	0	0	0	0	0	0	0	0
1.79min : 618.876m/z	0	0	0	0	0	0	0	0	0	0	0	0	0	0	0	0	0	0	0	0	0	0	0	0	0
1.79min : 627.861m/z	0	0	0	0	0	0	0	0	0	0	0	0	0	0	0	0	0	0	0	2070.6	0	0	0	0	0
1.79min : 450.924m/z	0	7498.61	0	0	0	0	0	0	0	0	0	4555.29	0	0	0	0	0	3851.28	0	0	0	0	0	0	0
1.79min : 308.456m/z	0	0	0	0	0	0	0	0	0	1795.09	0	0	0	0	0	0	0	0	0	0	0	0	0	0	0
1.79min : 999.801m/z	0	0	0	0	0	0	0	0	0	0	0	0	0	0	0	0	0	0	0	0	0	0	0	0	0
1.79min : 304.027m/z	0	0	0	0	0	0	0	0	0	0	0	0	0	0	0	0	0	0	0	0	0	0	0	0	0
1.79min : 846.503m/z	0	0	0	0	0	0	0	0	0	0	0	0	0	0	0	0	0	0	0	0	0	0	0	0	0
1.79min : 967.573m/z	0	0	0	0	0	0	0	0	0	0	0	0	0	0	0	0	0	0	0	0	0	0	0	0	0
1.79min : 307.969m/z	0	0	0	0	0	0	0	0	0	0	0	0	0	0	0	0	0	0	0	0	0	0	0	0	0
1.79min : 527.895m/z	0	0	0	0	0	0	0	0	0	0	0	0	0	0	0	0	0	0	0	0	0	0	0	0	1117.61
1.79min : 593.393m/z	0	0	0	0	0	0	0	0	0	0	0	0	0	0	0	0	0	0	0	0	0	0	0	0	0
1.79min : 169.046m/z	0	35580.9	48817.2	24637.6	36196.8	52750.6	83428.5	46653.2	58667.8	73779.7	44604.9	61738.2	55558.9	77204.1	25662.1	57894.6	35092.3	37061.8	60064.3	80587.5	76555.9	46425.6	63625.2	65208.2	60643.3
1.79min : 275.945m/z	0	0	0	0	0	0	0	0	0	0	0	0	0	0	0	0	0	0	0	0	0	6970.09	0	0	0
1.79min : 146.029m/z	34083.1	778077	1.03762e+06	453706	819338	1.15597e+06	1.98863e+06	964740	1.20933e+06	1.62414e+06	949245	1.12818e+06	1.34597e+06	1.69376e+06	520354	1.05954e+06	821853	788637	1.08135e+06	1.95063e+06	1.29262e+06	987154	1.4573e+06	1.28779e+06	1.12242e+06
1.79min : 130.016m/z	0	78524.9	124750	44262.8	90592.3	130250	231899	102344	113760	184494	117890	105955	130057	253261	39993.2	123426	88270.4	78623.5	81809.1	229780	165359	101235	142864	171297	120630
1.79min : 261.008m/z	0	0	0	0	0	0	0	0	0	0	0	0	0	0	0	0	0	0	0	0	0	0	0	0	0
1.79min : 250.933m/z	0	26420.3	37292.5	18259.8	0	32674	0	26977.4	42073	0	37386.2	0	60223.9	38845	21881.7	35649.7	22453.5	34813.5	45114.6	50140	40909.5	0	35232.2	44311.5	37962.9
1.79min : 128.019m/z	0	610137	917640	304436	658658	1.06528e+06	1.67144e+06	871526	895091	1.33345e+06	803020	787597	1.03224e+06	2.1549e+06	326808	1.04934e+06	684453	552018	620951	1.89089e+06	1.35801e+06	653841	1.24443e+06	1.16793e+06	875120
1.79min : 364.918m/z	0	0	0	0	0	0	0	0	0	0	0	0	0	0	0	0	0	0	0	0	0	0	0	0	0
1.79min : 596.855m/z	0	0	0	0	0	0	0	0	0	0	0	0	0	0	0	0	0	0	0	0	0	0	0	0	0
1.79min : 824.821m/z	0	0	0	0	0	0	0	0	0	0	0	0	0	0	0	0	0	0	0	0	0	0	0	0	0
1.79min : 795.504m/z	0	0	0	0	0	0	0	0	0	0	0	0	0	0	0	0	0	0	0	0	0	0	0	0	0
1.79min : 637.355m/z	0	0	0	0	0	0	0	0	0	0	0	0	0	0	0	0	0	0	0	0	0	0	0	0	0
1.79min : 798.169m/z	0	0	0	0	0	0	0	0	0	0	0	0	0	0	0	0	0	0	0	0	0	0	0	0	0
1.79min : 110.008m/z	0	138875	191480	60617.8	140882	256922	384487	187653	206514	324816	198616	148844	190203	536220	68105.2	238982	145995	111847	126308	388444	316379	147630	239142	315831	206717
1.79min : 359.938m/z	0	0	0	0	0	0	0	0	0	0	0	0	0	0	0	0	0	0	0	0	0	0	0	1195.51	0
1.79min : 421.406m/z	0	0	0	0	0	0	0	0	0	0	0	0	0	0	0	0	0	0	0	0	0	0	0	0	0
1.79min : 633.886m/z	0	0	0	0	0	0	0	0	0	0	0	0	0	0	0	0	0	0	0	0	0	0	0	0	0
1.79min : 237.033m/z	0	0	9704.42	0	0	5588.3	0	0	0	11857.5	6028.51	0	0	0	0	0	0	0	0	0	0	0	0	0	0
1.79min : 148.027m/z	0	106443	157921	70989.7	118214	152027	312252	118816	196283	228460	143269	182740	197416	263725	78103.2	187730	123849	118711	148575	283235	200916	140895	199577	179094	174848
1.79min : 442.917m/z	0	838	0	0	0	0	0	0	0	0	0	0	0	0	0	0	0	0	0	0	0	0	0	0	0
1.79min : 453.917m/z	0	0	0	0	0	0	0	0	0	0	0	0	0	0	0	0	0	0	0	0	0	0	0	0	0
1.79min : 520.901m/z	0	0	0	0	0	0	0	0	2326.69	0	0	0	0	0	0	0	2547.76	0	0	0	0	0	0	0	0
1.79min : 590.860m/z	0	0	0	0	0	0	0	0	0	0	884.88	0	0	0	0	0	0	0	0	0	0	0	0	0	0
1.79min : 576.878m/z	0	0	0	0	0	0	0	0	0	0	0	0	0	0	0	0	0	0	0	0	0	0	0	0	0
1.79min : 151.035m/z	0	23898	36330.8	12481.6	30226.2	43148.5	72395.3	29268.5	41712.8	56792.8	37010.6	33876.2	36599.1	82685.8	11664.8	41487.6	27440.7	22894.4	26984.2	74418.8	55417.7	26812.1	43601.2	50214.4	42060.8
1.79min : 250.929m/z	0	0	0	0	24909	0	0	0	0	0	0	0	0	0	0	0	0	0	0	0	0	40821.4	0	0	0
1.79min : 534.921m/z	0	0	0	0	0	0	6113.04	0	0	0	0	0	0	0	0	0	0	0	0	0	0	0	0	0	0
1.79min : 420.412m/z	0	0	0	0	0	0	0	0	0	0	0	0	0	0	0	0	0	0	0	0	0	0	0	0	0
1.79min : 448.939m/z	0	0	0	0	0	0	68667.5	0	0	0	0	0	0	0	0	0	0	0	0	0	0	0	0	0	0
1.79min : 447.399m/z	0	0	0	0	0	0	0	0	0	0	0	0	0	0	0	0	776.98	0	0	0	0	0	0	0	0
1.79min : 536.373m/z	0	0	0	0	0	0	0	0	0	0	0	0	0	0	0	0	0	0	0	0	0	0	0	0	0
1.79min : 708.864m/z	0	0	0	0	0	0	0	0	0	0	0	0	0	0	0	1537.14	0	0	0	0	0	0	0	0	0
1.79min : 261.005m/z	0	0	0	0	0	0	0	78575.8	0	0	0	0	124084	0	0	0	0	0	0	0	119662	0	0	0	0
1.79min : 383.436m/z	0	0	0	0	0	0	0	0	0	0	0	0	0	0	0	0	0	0	0	0	0	0	0	0	0
1.79min : 464.926m/z	0	0	0	0	0	0	0	0	0	8723.07	0	0	0	0	0	0	0	0	0	0	0	0	0	0	0
1.79min : 129.020m/z	0	85481.9	129904	45677.6	95672.3	143498	237587	122418	128857	193510	120077	104585	144682	277875	46992	143496	101309	85343.9	106591	261309	182276	104118	167136	176459	126700
1.79min : 158.003m/z	0	0	0	0	0	0	0	0	0	0	0	0	0	0	0	0	0	0	0	0	0	0	0	0	0
1.79min : 303.457m/z	0	0	0	0	0	0	0	0	0	0	0	0	0	0	0	0	0	0	0	0	0	0	0	0	0
1.79min : 488.894m/z	0	0	0	0	0	0	0	0	0	0	0	0	0	0	0	0	0	0	0	0	0	0	0	0	0
1.79min : 609.887m/z	0	0	0	0	0	0	0	0	0	0	0	0	0	0	0	0	0	0	0	0	0	0	0	0	0
1.79min : 340.444m/z	0	0	0	0	0	0	0	0	0	0	0	0	0	0	0	0	0	1709.27	0	0	0	0	0	0	0
1.79min : 220.985m/z	0	0	0	0	0	0	0	0	0	263409	0	0	0	0	0	0	0	0	0	0	0	0	0	0	0
1.79min : 151.008m/z	0	24044.3	44542.9	14444.7	28159.9	35440.4	64745.3	31276	43052.6	54687.8	34949.7	45301.8	45045.2	64536.9	19438.6	34103.5	30115.2	0	35797.1	62483.3	43060.7	34401.8	37330.8	36392.5	43253.2
1.79min : 544.920m/z	0	0	0	0	0	0	0	0	0	7290.9	0	0	0	0	0	0	0	0	0	0	0	0	0	0	0
1.79min : 724.879m/z	0	0	0	0	0	0	0	0	0	0	0	0	0	0	0	1092.37	0	0	0	0	0	0	0	0	0
1.79min : 465.411m/z	0	0	0	0	0	0	0	0	0	0	0	0	0	0	0	1684.41	0	0	0	0	0	0	0	0	0
1.79min : 106.992m/z	0	0	0	0	0	0	0	0	0	0	0	0	0	0	0	0	0	0	0	0	0	0	0	0	0
1.79min : 551.936m/z	0	0	0	0	0	0	0	0	0	0	0	0	0	0	0	0	0	0	0	0	0	0	0	0	0
1.79min : 491.898m/z	0	0	0	0	0	0	0	0	0	0	0	0	0	0	0	0	0	0	0	0	0	0	0	0	0
1.79min : 521.885m/z	0	0	0	0	0	0	0	0	0	0	0	0	0	0	0	0	0	0	0	0	0	0	0	0	0
1.79min : 538.934m/z	0	0	0	0	0	0	0	0	0	0	0	0	0	0	0	0	0	0	0	0	0	0	0	0	0
1.79min : 671.841m/z	0	0	0	0	0	1515.92	0	0	0	0	0	0	0	0	0	0	0	0	0	0	0	0	0	0	0
1.79min : 244.001m/z	0	0	0	0	0	0	0	0	0	208762	0	0	0	0	0	0	0	0	0	0	0	0	0	0	0
1.79min : 306.970m/z	0	0	0	0	0	0	0	0	0	11326.4	0	0	0	0	0	0	0	0	0	0	0	0	0	0	0
1.79min : 352.976m/z	0	0	7438.17	0	0	0	0	0	0	0	0	0	0	0	0	0	0	0	0	0	0	0	0	0	0
1.79min : 707.873m/z	0	0	1496.09	0	0	0	0	0	0	0	0	0	0	0	0	0	0	0	0	0	0	0	0	0	0
1.79min : 270.965m/z	0	0	13276.7	0	0	0	0	0	0	0	0	0	0	0	0	0	0	0	0	0	0	0	0	0	0
1.79min : 250.938m/z	0	0	0	0	0	0	0	0	0	58175.7	0	0	0	0	0	0	0	0	0	0	0	0	0	0	0
1.79min : 796.821m/z	0	0	0	0	0	0	0	0	0	0	0	0	0	0	0	0	0	0	0	0	0	0	0	0	0
1.79min : 342.427m/z	0	0	0	0	0	0	0	0	0	0	0	0	0	0	0	0	0	0	0	0	0	0	0	0	0
1.79min : 927.831m/z	0	0	0	0	0	0	0	0	0	0	0	0	0	0	0	0	0	0	0	0	0	0	0	0	0
1.79min : 111.009m/z	0	23297.8	32239.5	10937	22408.5	42244.7	53745	29457.6	28768.3	46673.1	30973.1	26210.9	32508	77480.6	0	35909.9	22181	19251.9	0	64626.8	46871.1	23557.5	35652.5	44260.2	28419.3
1.79min : 328.992m/z	0	0	0	0	0	2688.28	0	0	0	0	0	0	0	1725.66	0	0	0	0	0	5743.39	0	0	0	0	0
1.79min : 665.861m/z	0	0	0	0	0	0	0	0	0	0	0	0	0	0	0	0	0	0	0	0	0	0	0	0	0
1.79min : 273.949m/z	0	20737.2	0	11915.4	0	44429.8	0	0	0	0	43706	40577.7	0	0	0	38231.7	0	0	0	0	47380	0	43550.4	52534.1	0
1.79min : 166.037m/z	0	0	0	0	0	0	0	0	0	0	0	0	0	0	0	16111.3	0	0	0	0	0	0	0	18823.9	0
1.79min : 619.854m/z	0	0	0	0	0	0	0	0	0	0	708.77	0	0	0	0	0	0	0	0	0	0	0	0	0	0
1.79min : 369.938m/z	0	0	0	0	0	0	0	0	0	0	0	0	0	0	0	0	0	0	0	0	2769.05	0	0	0	0
1.79min : 544.408m/z	0	0	0	0	0	0	0	0	0	0	0	0	0	0	0	0	0	0	0	0	0	0	0	0	0
1.79min : 455.911m/z	0	0	0	0	0	0	0	0	0	0	0	0	0	0	0	0	0	0	0	0	0	0	0	0	0
1.79min : 916.292m/z	0	0	0	0	0	0	0	0	0	0	0	0	0	0	0	0	0	0	0	0	0	0	0	0	0
1.79min : 636.865m/z	0	0	0	0	0	0	0	0	0	0	0	0	0	0	0	0	0	0	0	0	0	0	0	0	0
1.79min : 617.863m/z	0	0	0	0	0	0	2761.1	0	0	0	0	0	0	0	0	0	0	0	0	0	0	0	0	0	0
1.79min : 349.445m/z	0	0	0	0	0	0	0	0	0	0	0	0	0	0	0	0	0	0	0	0	0	0	0	0	0
1.79min : 466.403m/z	0	0	0	0	0	0	0	0	0	0	0	0	0	0	0	0	0	0	0	0	0	0	0	0	0
1.79min : 174.025m/z	0	13430.8	20211.8	7444.67	13250.9	23603.8	37275.8	17252.3	23086.6	26633.7	16307	19852.7	21122	33251.7	0	21760.6	14862.7	13416.8	0	36835.2	28103	14773.5	24716.1	24935.6	20961.5
1.79min : 866.821m/z	0	0	0	0	0	0	0	0	0	0	0	0	0	0	0	0	0	0	0	0	0	0	0	0	0
1.79min : 530.901m/z	0	0	0	0	0	0	0	0	0	0	0	0	0	0	0	0	0	0	0	0	0	0	0	0	0
1.79min : 167.964m/z	0	0	0	0	10915.1	0	6753.21	26817.6	16173.8	16994.6	6955.15	16573.5	30586.9	0	0	0	7985.39	0	57345	0	0	0	14127.3	30135.8	0
1.79min : 417.924m/z	0	0	0	0	0	0	0	0	0	0	0	0	0	0	0	0	0	0	0	0	0	0	0	0	0
1.79min : 331.444m/z	0	2025.17	0	0	0	0	0	0	0	0	0	0	0	0	0	0	0	0	0	0	0	0	0	0	0
1.79min : 557.887m/z	0	0	0	0	0	0	0	0	0	0	0	0	0	0	0	0	0	0	0	0	0	0	0	0	0
1.79min : 510.890m/z	0	0	0	0	0	0	0	0	0	0	0	0	0	0	0	0	0	0	0	0	0	0	0	0	0
1.79min : 348.935m/z	0	0	0	0	0	0	0	0	0	0	0	0	0	0	0	0	0	0	0	0	0	5627.58	0	0	0
1.79min : 454.920m/z	0	0	3009.92	0	0	0	0	0	0	0	0	0	0	0	0	0	0	0	0	0	0	0	0	0	0
1.79min : 812.802m/z	0	0	0	0	0	0	0	0	0	0	0	0	0	0	0	0	0	0	0	0	0	0	0	2516.63	0
1.79min : 580.931m/z	0	0	0	0	0	0	0	0	0	0	0	0	0	0	0	0	0	0	0	0	0	0	0	0	0
1.79min : 112.006m/z	0	20770	30636.6	11269.7	17664.2	37470	56525.4	27740.9	26180.4	46542.8	26000.4	21727.8	29773.9	67935.1	0	36302.4	20337.6	19528.1	0	59385.9	42114.5	20497	35564.9	43021.2	29689.9
1.79min : 685.836m/z	0	0	0	0	0	0	0	0	0	0	0	0	0	0	0	0	0	0	0	0	0	0	0	0	0
1.79min : 220.981m/z	0	92072.9	179647	31037.2	0	216213	0	173389	118418	0	158922	70054.6	140903	435484	0	180459	133258	59117.8	0	422458	249240	0	254228	254504	133238
1.79min : 423.956m/z	0	0	3664.09	0	0	0	0	0	0	0	0	0	0	0	0	0	0	0	0	0	0	0	0	0	0
1.79min : 325.965m/z	0	0	0	0	0	0	0	0	0	0	0	0	0	0	0	0	1970.91	0	0	0	0	0	0	0	0
1.79min : 529.880m/z	0	0	0	0	0	0	0	0	0	0	0	0	0	0	0	0	0	0	0	0	0	0	0	0	0
1.79min : 675.350m/z	0	0	0	0	0	0	0	0	0	0	0	0	0	0	0	0	0	0	0	1197.84	0	0	0	0	0
1.79min : 571.868m/z	0	0	0	0	0	0	0	0	0	0	0	0	0	0	0	0	0	0	0	0	0	0	0	0	0
1.79min : 899.794m/z	0	0	0	0	0	0	0	0	0	0	0	0	0	0	0	0	0	0	0	0	0	0	0	1623.87	0
1.79min : 588.885m/z	0	0	0	0	0	0	0	0	0	0	0	0	0	0	0	0	0	0	0	0	0	0	0	0	0
1.79min : 547.378m/z	0	0	0	0	0	0	0	0	0	0	0	0	0	0	0	0	0	0	0	0	0	0	0	0	0
1.79min : 485.878m/z	0	0	0	0	0	0	0	0	0	0	0	0	0	0	0	0	0	0	0	0	0	0	0	0	0
1.79min : 823.142m/z	0	0	0	0	0	0	0	0	0	0	0	0	0	0	0	0	0	0	0	0	0	0	0	0	0
1.79min : 289.968m/z	0	0	0	0	0	0	0	0	0	0	0	0	0	6419.93	0	0	0	0	0	0	0	0	0	0	0
1.79min : 326.439m/z	0	0	0	0	0	0	0	0	0	0	0	0	0	0	0	0	0	0	0	0	0	0	0	0	0
1.79min : 686.349m/z	0	0	0	0	0	0	0	0	0	0	0	0	0	0	0	0	0	0	0	0	0	0	0	0	0
1.79min : 432.908m/z	0	0	0	0	1863.64	0	0	0	0	0	0	0	0	0	0	0	0	0	0	0	0	0	0	0	0
1.79min : 996.805m/z	0	0	0	0	0	0	0	0	0	0	0	0	0	0	0	0	0	0	0	0	0	0	0	0	0
1.79min : 150.507m/z	0	0	0	0	5593.63	0	0	0	0	0	0	0	0	0	0	0	3895.96	0	0	0	0	0	0	0	0
1.79min : 664.368m/z	0	0	0	0	0	0	0	0	0	0	0	0	0	0	0	0	0	0	0	0	0	0	0	0	0
1.79min : 679.870m/z	0	0	0	0	0	0	0	0	0	0	0	0	0	0	0	0	0	0	0	0	0	0	0	0	0
1.79min : 743.845m/z	0	0	0	0	0	0	0	0	0	0	0	0	0	0	0	0	0	0	0	0	0	0	0	0	0
1.79min : 673.358m/z	0	0	0	0	0	0	0	0	0	0	0	0	0	0	0	0	0	0	0	0	0	0	0	0	0
1.79min : 553.372m/z	0	0	0	0	0	0	2008.24	0	0	0	0	0	0	0	0	0	0	0	0	0	0	0	0	0	0
1.79min : 442.881m/z	0	0	0	0	0	0	0	0	0	0	0	0	0	0	0	0	0	0	0	0	0	0	0	2237.73	0
1.79min : 243.998m/z	0	63367.4	138745	20974.6	0	184776	0	140393	79478.4	0	125574	52496.1	95424.8	409046	0	147710	99433.2	40457	0	347928	220709	0	198635	192074	100650
1.79min : 184.977m/z	0	0	0	0	1739.69	0	0	0	0	0	0	0	0	0	0	0	0	0	0	0	0	0	0	0	0
1.79min : 419.415m/z	0	0	0	0	0	0	0	0	0	0	0	0	0	0	0	0	0	0	0	0	0	0	0	0	0
1.79min : 182.981m/z	0	27743.2	29197.5	26985	24133.2	26564.3	32008	23547.2	38233.9	34094.7	32721.1	61733.5	61604.3	25811.3	40736.1	18015.6	0	42232	74160.4	62050.4	37661.4	37088.4	18680.7	30789	0
1.79min : 539.871m/z	0	0	0	0	0	0	0	0	0	0	0	0	0	0	0	0	0	0	0	0	0	0	0	0	0
1.79min : 478.895m/z	0	0	0	0	0	3344.21	0	0	0	0	0	0	0	0	0	0	1827.38	0	0	0	0	0	0	0	0
1.79min : 615.366m/z	0	0	0	0	0	0	3791.24	0	0	0	0	0	0	0	0	0	0	0	0	0	0	0	0	0	0
1.79min : 615.872m/z	0	0	0	0	0	0	0	0	0	0	0	0	0	0	0	0	0	0	0	0	0	0	0	0	0
1.79min : 632.361m/z	0	0	0	0	0	0	1192.82	0	0	0	0	0	0	0	0	0	0	0	0	0	0	0	0	0	0
1.79min : 743.326m/z	0	0	0	0	0	0	0	0	0	0	0	0	0	0	0	0	0	0	0	0	0	0	0	998.43	0
1.79min : 401.416m/z	0	0	0	0	0	0	0	0	0	0	0	0	0	0	0	0	0	0	0	0	0	0	0	0	0
1.79min : 390.422m/z	0	0	0	0	0	0	0	0	0	0	0	0	0	0	0	0	0	0	0	0	0	0	0	0	0
1.79min : 544.905m/z	0	0	0	0	2543.05	0	19602.6	0	0	0	0	0	0	0	0	0	0	0	0	0	0	0	0	0	0
1.79min : 290.469m/z	0	0	0	0	0	0	0	0	0	0	0	0	0	0	0	0	0	0	0	0	0	0	0	0	0
1.79min : 268.968m/z	0	0	0	0	0	0	0	0	0	45501.3	0	0	0	0	0	0	0	0	0	0	0	0	0	0	41336
1.79min : 395.426m/z	0	0	0	0	0	0	0	0	0	0	0	0	0	0	0	0	0	0	0	0	0	0	0	0	0
1.79min : 435.907m/z	0	0	0	0	0	0	0	0	0	0	0	0	0	0	0	0	0	0	0	0	0	0	0	0	0
1.79min : 446.943m/z	0	0	0	0	0	0	0	0	0	0	0	0	16786.8	0	0	0	0	0	0	0	0	0	0	0	0
1.79min : 257.981m/z	0	0	0	0	0	0	0	0	0	54868.1	0	0	0	0	0	0	0	0	0	0	0	0	0	0	0
1.79min : 604.856m/z	0	0	0	0	0	0	0	0	0	0	0	0	0	0	0	0	0	0	0	0	0	0	0	0	0
1.79min : 367.935m/z	0	0	0	0	0	0	0	0	0	0	0	0	0	0	0	0	0	0	0	0	0	0	0	0	0
1.79min : 464.908m/z	0	0	0	0	1631.7	0	4955.23	0	0	0	0	0	0	0	0	0	0	0	0	0	0	0	0	0	0
1.79min : 446.938m/z	0	0	0	0	0	0	0	0	0	0	0	0	0	0	0	0	0	0	0	0	0	0	0	0	0
1.79min : 679.858m/z	0	0	0	0	0	0	0	0	0	0	0	0	0	0	0	0	0	0	0	0	0	0	0	0	0
1.79min : 432.415m/z	0	0	0	0	0	0	0	0	0	0	0	0	0	0	0	0	0	0	0	0	0	0	0	0	0
1.79min : 328.543m/z	0	0	0	0	0	733.35	0	0	0	0	0	0	0	0	0	0	0	0	0	0	0	0	0	0	0
1.79min : 677.845m/z	0	0	0	0	0	0	0	0	0	0	0	0	0	0	0	0	0	0	0	0	0	0	0	0	0
1.79min : 681.850m/z	0	0	0	0	0	0	0	0	0	2179.58	0	0	0	0	0	0	0	0	0	0	0	0	0	0	0
1.79min : 413.865m/z	0	0	0	0	0	0	5825.22	0	0	0	0	0	0	0	0	0	0	0	0	0	0	0	0	0	0
1.79min : 781.356m/z	0	0	0	0	0	0	0	0	0	0	0	0	0	0	0	0	0	0	0	0	0	0	0	0	0
1.79min : 636.858m/z	0	0	0	0	0	0	0	0	0	0	0	0	0	0	0	0	0	0	0	0	2024.89	0	0	0	0
1.79min : 644.874m/z	0	0	0	0	0	3967.47	7933.93	0	0	0	0	0	0	0	0	0	0	0	0	0	0	0	0	0	0
1.79min : 660.882m/z	0	0	0	0	0	0	0	0	0	0	0	0	0	0	0	0	0	0	0	0	0	0	0	0	0
1.79min : 410.417m/z	0	0	0	0	0	0	0	0	0	0	0	0	0	0	0	0	0	0	0	0	0	0	0	0	0
1.79min : 389.410m/z	0	0	0	0	0	0	0	0	0	0	0	0	0	0	0	0	0	0	0	0	0	0	0	0	0
1.79min : 432.914m/z	0	0	0	0	0	0	0	0	0	0	0	0	0	0	0	0	2533.08	0	0	0	0	0	0	0	0
1.79min : 376.928m/z	0	0	0	0	0	0	0	0	0	0	0	0	0	0	0	0	0	0	0	0	0	0	0	0	0
1.79min : 382.941m/z	0	0	0	0	0	0	0	0	0	0	0	0	0	0	0	0	0	0	0	0	0	0	0	0	0
1.79min : 834.813m/z	0	0	0	0	0	0	0	0	0	0	0	0	0	0	0	0	0	0	0	0	0	0	0	0	0
1.79min : 747.868m/z	0	0	0	0	0	0	0	0	0	0	0	0	0	0	0	0	0	0	0	0	0	0	0	0	0
1.79min : 366.942m/z	0	0	0	0	0	0	0	0	0	0	0	0	0	0	0	0	0	0	0	0	0	0	0	0	0
1.79min : 199.495m/z	0	0	0	0	0	0	0	0	0	6052.82	0	0	0	0	0	0	0	0	0	0	0	0	0	0	0
1.79min : 304.966m/z	0	0	0	0	0	0	0	0	0	0	0	0	0	0	0	0	0	0	0	0	0	0	0	0	0
1.79min : 448.948m/z	0	0	20522.1	0	0	0	0	0	0	32745.6	0	0	0	0	0	0	0	0	0	0	0	0	0	0	12237.5
1.79min : 167.033m/z	0	8162.77	0	0	6977.78	7659.35	15636	0	13775.6	13978.4	12267	0	23606.6	9303.52	0	12216.2	5671.01	0	0	13409.3	11758.6	0	13382.7	13691.6	19309.2
1.79min : 563.926m/z	0	0	0	0	0	0	0	0	0	0	0	0	0	0	0	0	0	0	0	0	0	0	0	0	0
1.79min : 916.806m/z	0	0	0	0	0	0	0	0	0	0	0	0	0	0	0	0	0	0	0	0	0	0	0	0	0
1.79min : 339.441m/z	0	0	0	0	0	0	0	0	0	0	0	0	0	0	0	0	0	0	0	0	0	0	1184.19	0	0
1.79min : 562.920m/z	0	0	0	0	0	0	0	5156.68	0	0	4200.88	0	0	0	0	0	0	0	0	0	0	0	0	0	0
1.79min : 430.418m/z	0	0	0	0	0	0	0	0	0	0	0	0	0	0	0	0	0	0	0	3029.62	0	0	0	0	0
1.79min : 452.923m/z	0	0	0	0	0	0	0	0	0	0	0	0	0	0	0	0	0	0	0	0	0	0	0	0	6826.33
1.79min : 856.308m/z	0	0	0	0	0	0	0	0	0	0	0	0	0	0	0	0	0	0	0	0	0	0	0	0	0
1.79min : 562.916m/z	0	0	0	0	0	0	14310.2	0	0	0	0	0	0	0	0	0	0	0	0	0	0	0	0	0	0
1.79min : 754.853m/z	0	0	0	0	0	0	0	0	0	0	0	0	0	0	0	0	0	0	0	0	0	0	0	0	0
1.79min : 513.399m/z	0	0	0	0	0	0	0	0	0	0	0	0	0	0	0	0	0	0	0	0	0	0	0	0	0
1.79min : 462.918m/z	0	0	0	0	0	0	0	0	0	0	0	0	0	0	0	0	0	0	0	0	0	0	0	0	0
1.79min : 497.889m/z	0	0	0	0	0	0	0	0	0	0	0	0	0	0	0	0	0	0	0	0	0	0	0	0	0
1.79min : 833.180m/z	0	0	0	0	0	0	0	0	0	0	0	0	0	0	0	0	0	0	0	0	0	0	0	0	0
1.79min : 689.357m/z	0	0	0	0	0	0	0	0	0	0	0	0	0	0	0	0	0	0	0	0	0	0	0	0	0
1.79min : 263.006m/z	0	0	13054.5	0	0	0	0	0	0	45252.8	0	0	0	0	0	0	0	0	0	0	0	0	0	0	34999.4
1.79min : 453.405m/z	0	0	0	0	0	0	0	0	0	0	0	0	0	1965.75	0	0	0	0	0	0	0	0	0	0	0
1.79min : 614.870m/z	0	0	0	0	0	0	7942.52	0	0	0	0	0	0	0	0	0	0	0	0	0	0	0	0	0	0
1.79min : 642.873m/z	0	0	0	0	2009.02	0	25670.4	0	0	0	0	0	0	0	0	0	0	0	0	0	0	0	0	0	0
1.79min : 143.046m/z	0	0	0	0	0	0	0	0	11726.8	0	0	0	0	0	0	0	7300.17	0	0	9884.67	0	0	9966.95	0	0
1.79min : 758.834m/z	0	0	0	0	0	0	0	0	0	0	0	0	0	0	0	0	0	0	0	0	0	0	0	0	0
1.79min : 645.385m/z	0	0	0	0	0	0	0	0	0	0	0	0	0	0	0	0	0	0	0	0	0	0	0	0	0
1.79min : 258.932m/z	0	0	0	0	0	0	0	0	0	16024.5	0	0	0	0	0	0	0	0	0	0	0	0	0	0	0
1.79min : 431.419m/z	0	1449.72	0	0	0	0	0	0	0	0	0	0	0	0	0	0	0	0	0	0	0	0	0	0	2198.35
1.79min : 664.849m/z	0	0	0	0	0	0	0	0	0	0	1071.36	0	0	0	0	0	0	0	0	0	0	0	0	0	0
1.79min : 971.060m/z	0	0	0	0	0	0	0	0	0	0	0	0	0	0	0	0	0	0	0	0	0	0	0	0	0
1.79min : 736.329m/z	0	0	0	0	0	0	0	0	0	0	0	0	0	0	0	0	0	0	0	0	0	0	0	0	0
1.79min : 306.456m/z	0	0	3522.03	0	0	0	0	0	0	0	0	0	0	0	0	0	0	0	0	0	0	0	0	0	0
1.79min : 800.808m/z	0	0	0	0	0	0	5686.94	0	0	0	0	0	0	0	0	0	0	0	0	0	0	0	0	0	0
1.79min : 334.966m/z	0	0	0	0	0	0	0	0	0	28409	0	0	0	0	0	0	0	0	0	0	0	0	0	0	12965.4
1.79min : 708.873m/z	0	0	0	0	0	0	0	0	0	0	0	0	0	0	0	0	0	0	0	0	0	0	0	0	0
1.79min : 793.591m/z	0	0	0	0	0	0	0	0	0	0	0	0	0	0	0	0	0	0	0	0	0	0	0	0	0
1.79min : 273.952m/z	0	0	41151.3	0	0	0	0	0	0	50940.9	0	0	0	0	0	0	0	0	0	0	0	0	0	0	0
1.79min : 433.911m/z	0	0	0	0	0	0	0	0	0	0	3255.38	0	0	0	0	0	0	0	0	0	0	0	0	0	0
1.79min : 686.334m/z	0	0	0	0	0	0	0	0	0	0	0	0	0	0	0	0	0	0	0	3442.69	0	0	0	0	0
1.79min : 275.948m/z	0	0	0	0	0	0	0	0	0	0	8225.95	0	0	0	0	0	5316.76	0	0	0	0	0	0	0	0
1.79min : 957.078m/z	0	0	0	0	0	0	0	0	0	0	0	0	0	0	0	0	0	0	0	0	0	0	0	0	0
1.79min : 518.899m/z	0	0	0	0	2169.43	0	0	0	0	0	0	0	0	0	0	0	0	0	0	0	0	0	0	0	0
1.79min : 599.861m/z	0	0	0	0	0	0	0	0	0	0	0	0	0	0	0	1517.55	0	0	0	0	0	0	0	0	0
1.79min : 374.931m/z	0	0	0	0	0	3335.54	10733.4	0	0	0	0	0	0	0	0	0	0	0	0	0	0	0	0	0	0
1.79min : 309.986m/z	0	0	0	0	0	0	0	0	0	0	0	0	0	0	0	0	37230.1	0	0	0	0	0	0	0	0
1.79min : 455.906m/z	0	0	0	0	0	0	0	0	0	0	0	0	0	0	0	0	0	0	0	0	0	0	0	0	0
1.79min : 435.912m/z	0	0	0	0	0	0	0	0	0	0	0	0	0	0	0	0	0	0	0	0	0	0	0	0	0
1.79min : 636.852m/z	0	0	0	0	0	0	0	0	0	0	0	0	0	0	0	0	0	0	0	0	0	0	0	0	0
1.79min : 571.391m/z	0	0	0	0	0	0	0	0	0	0	0	0	0	0	0	0	0	0	0	0	0	0	0	0	0
1.79min : 580.862m/z	0	0	0	0	0	0	0	0	0	0	0	0	0	0	0	0	0	0	0	0	0	0	0	0	0
1.79min : 628.896m/z	0	0	0	0	0	0	0	0	0	0	0	0	0	0	0	0	0	0	0	0	0	0	0	0	0
1.79min : 688.847m/z	0	0	0	0	0	0	0	0	0	0	0	0	0	0	0	0	0	0	0	0	0	0	0	0	0
1.79min : 864.819m/z	0	0	0	0	0	0	0	0	0	0	0	0	0	0	0	0	0	0	0	0	0	0	0	0	0
1.79min : 514.929m/z	0	0	0	0	0	0	0	0	0	0	0	0	0	0	0	0	0	0	0	0	0	0	0	0	0
1.79min : 282.457m/z	0	0	0	0	0	0	0	0	0	0	0	0	0	0	0	0	0	0	0	0	0	0	0	0	0
1.79min : 303.027m/z	0	0	0	0	0	0	0	11791.3	22259.3	0	31381.9	0	37408.4	20781.1	0	0	9479.71	9023.94	0	23290	22624.9	0	0	0	0
1.79min : 452.919m/z	0	5579.24	0	0	0	0	0	9479.4	0	0	9965.01	0	7945.09	13313.5	0	0	0	0	0	19851.1	15987.6	0	14336.7	11011.6	0
1.79min : 574.864m/z	0	0	0	0	0	0	0	1140.32	0	0	0	0	0	0	0	0	0	0	0	0	2160.93	0	0	0	0
1.79min : 759.162m/z	0	0	0	0	0	0	0	0	0	0	0	0	0	0	0	0	0	0	0	0	0	0	0	0	0
1.79min : 856.175m/z	0	0	0	0	0	0	0	0	0	0	0	0	0	0	0	0	0	0	0	0	0	0	0	0	0
1.79min : 252.975m/z	0	0	0	0	0	0	0	0	0	66966.4	0	0	0	0	0	0	0	0	0	0	0	0	0	0	0
1.79min : 818.597m/z	0	0	0	0	0	0	0	0	0	0	0	0	0	0	0	0	0	0	0	0	0	0	0	0	0
1.79min : 214.014m/z	0	0	0	0	0	0	0	0	0	0	0	0	0	0	0	0	0	0	0	0	0	12299.5	0	0	0
1.79min : 452.413m/z	0	0	0	0	0	0	0	0	0	0	0	0	0	0	0	0	0	0	0	0	0	0	0	0	0
1.79min : 758.850m/z	0	0	0	0	0	0	0	0	0	0	0	0	0	0	0	0	0	0	0	0	0	0	0	0	0
1.79min : 703.846m/z	0	0	0	0	0	0	0	0	0	0	0	0	0	0	0	0	0	0	0	0	0	0	0	0	0
1.79min : 449.415m/z	0	0	0	0	0	0	0	0	0	0	0	0	0	0	0	0	0	0	0	0	0	0	0	0	0
1.79min : 532.936m/z	0	0	0	0	0	0	0	0	0	0	0	0	0	0	0	0	0	0	0	0	0	0	0	0	1225.58
1.79min : 457.906m/z	0	0	0	0	0	0	0	0	0	0	0	0	0	0	0	0	0	0	0	0	0	0	0	0	0
1.79min : 806.503m/z	0	0	0	0	0	0	0	0	0	0	0	0	0	0	0	0	0	0	0	0	0	0	0	0	0
1.79min : 304.969m/z	0	0	0	0	0	0	0	0	0	0	0	0	0	0	0	0	0	0	0	0	0	0	0	0	0
1.79min : 444.961m/z	0	0	0	0	0	0	0	0	0	0	0	0	0	0	0	0	0	0	0	0	0	0	0	0	0
1.79min : 251.934m/z	0	0	0	0	0	0	0	0	0	0	0	0	0	0	0	0	0	0	0	0	0	0	0	0	0
1.79min : 511.898m/z	0	0	0	0	0	0	0	0	0	0	0	0	0	0	0	0	0	0	0	0	0	0	0	0	0
1.79min : 341.931m/z	0	0	0	0	0	0	0	0	0	0	0	0	0	0	0	0	0	0	0	0	0	0	0	0	0
1.79min : 804.823m/z	0	0	0	0	0	0	0	0	0	0	0	0	0	0	0	0	0	0	0	0	0	0	0	0	0
1.79min : 486.892m/z	0	0	0	0	0	0	0	0	0	0	0	0	0	0	0	1099.14	0	0	0	0	0	0	0	0	0
1.79min : 332.959m/z	0	0	0	0	0	0	0	0	0	0	0	0	0	0	0	0	0	0	0	0	0	0	0	0	0
1.79min : 171.959m/z	0	0	0	0	0	0	0	9225.66	0	8429.11	0	0	0	0	0	0	0	0	0	0	0	0	0	10973.1	0
1.79min : 867.816m/z	0	0	0	0	0	0	0	0	0	0	0	0	0	0	0	0	0	0	0	0	0	0	0	0	0
1.79min : 757.834m/z	0	0	0	0	0	0	0	0	0	0	0	0	0	0	0	0	0	0	0	0	0	0	0	0	0
1.79min : 439.927m/z	0	0	0	0	0	0	0	0	0	0	0	0	0	0	0	0	0	0	0	0	0	0	0	0	0
1.79min : 853.179m/z	0	0	0	0	0	0	0	0	0	0	0	0	0	0	0	0	0	0	0	0	0	0	0	0	0
1.79min : 681.868m/z	0	0	0	0	0	0	0	0	0	0	0	0	0	0	0	0	0	0	0	0	0	0	0	0	0
1.79min : 728.860m/z	0	0	0	0	0	0	0	0	0	0	0	0	0	0	0	0	0	0	0	0	0	0	3714.03	0	0
1.79min : 500.891m/z	0	0	0	0	0	0	0	0	0	0	0	0	0	0	0	0	0	0	0	0	0	0	0	0	0
1.79min : 782.811m/z	0	0	0	0	0	0	0	0	0	0	0	0	0	0	0	0	0	0	0	0	0	0	0	0	0
1.79min : 640.874m/z	0	0	0	0	4445.95	0	51215.5	0	0	0	0	0	0	0	0	0	0	0	0	0	0	0	0	0	0
1.79min : 641.886m/z	0	0	0	0	0	0	0	0	0	0	0	0	0	0	0	10741.4	0	0	0	0	0	0	0	0	0
1.79min : 913.805m/z	0	0	0	0	0	0	0	0	0	0	0	0	0	0	0	0	0	0	0	0	0	0	0	0	0
1.79min : 372.015m/z	0	0	0	0	0	0	0	0	0	0	0	0	0	0	0	0	0	0	0	0	0	0	0	0	0
1.79min : 352.968m/z	0	0	0	0	4267.57	0	17419.9	0	0	0	0	0	0	0	0	0	0	0	0	0	0	0	0	0	0
1.79min : 625.378m/z	0	0	0	0	0	1392.99	0	0	0	0	0	0	0	0	0	0	0	0	0	0	0	0	0	0	0
1.79min : 374.985m/z	0	0	0	0	0	0	0	0	0	0	0	0	0	0	0	0	1845.38	0	0	0	0	0	0	0	0
1.79min : 537.885m/z	0	0	0	0	0	0	0	0	0	2217.4	0	0	0	0	0	0	0	0	0	0	0	0	0	0	0
1.79min : 418.952m/z	0	0	0	0	0	0	0	0	0	0	4339.5	0	0	0	0	0	0	0	0	0	0	0	0	6985.93	0
1.79min : 799.824m/z	0	0	0	0	0	0	0	0	0	0	0	0	0	0	0	0	1865.34	0	0	0	0	0	0	0	0
1.79min : 585.892m/z	0	0	0	0	0	0	0	0	0	0	0	0	0	0	0	0	0	0	0	0	0	0	0	0	0
1.79min : 340.441m/z	0	0	0	0	1571	0	0	0	0	0	0	0	3178.07	0	0	0	0	0	0	0	0	0	0	0	0
1.79min : 341.937m/z	0	0	0	0	0	0	0	0	0	0	0	0	0	0	0	0	0	0	0	0	0	0	0	0	0
1.79min : 468.911m/z	0	0	0	0	0	0	0	0	0	0	0	0	0	0	0	0	0	0	0	0	0	0	0	0	0
1.79min : 844.832m/z	0	0	0	0	0	0	0	0	0	0	0	0	0	0	0	0	0	0	0	1281.69	0	0	0	0	0
1.79min : 686.849m/z	0	0	0	0	0	0	0	0	0	0	0	0	0	0	0	0	0	0	0	0	0	0	0	0	0
1.79min : 728.850m/z	0	0	0	0	0	0	0	0	0	0	0	0	0	0	0	0	0	0	0	0	0	0	0	2498.58	0
1.79min : 590.863m/z	0	0	0	0	0	0	0	0	0	2370.05	0	0	0	0	0	0	0	0	0	0	0	0	0	0	0
1.79min : 576.865m/z	0	0	0	0	0	0	0	1110.92	0	0	0	0	0	0	0	0	0	0	0	2204.04	0	0	0	0	0
1.79min : 839.799m/z	0	0	0	0	0	0	0	0	0	0	0	0	0	0	0	0	0	0	0	0	0	0	0	0	0
1.79min : 799.828m/z	0	0	0	0	0	0	0	0	0	0	0	0	0	0	0	0	0	0	0	0	0	0	0	0	0
1.79min : 689.847m/z	0	0	0	0	0	0	0	0	0	0	0	0	0	0	0	0	0	0	0	0	0	0	0	0	0
1.79min : 263.003m/z	0	19124.7	0	0	0	26269.3	0	22408.7	20199.2	0	31131.2	0	37158.7	46968.4	0	37979.3	15868	0	0	59655.9	35298.4	0	39839.7	47127.6	0
1.79min : 524.390m/z	0	0	0	0	0	0	0	0	0	0	0	0	0	0	0	0	0	0	0	1538.84	0	0	0	0	0
1.79min : 315.458m/z	0	0	0	0	0	0	0	0	0	0	0	0	0	0	0	0	0	0	0	0	0	0	0	0	0
1.79min : 276.982m/z	0	0	0	0	0	0	0	0	0	0	0	0	0	10068.1	0	0	0	0	0	0	0	0	0	13982.3	0
1.79min : 676.209m/z	0	0	0	0	0	0	0	0	0	0	0	0	0	0	0	0	0	0	0	0	0	0	0	0	0
1.79min : 503.878m/z	0	0	0	0	0	0	0	0	0	0	0	0	0	0	0	0	0	0	0	0	0	0	0	0	0
1.79min : 739.190m/z	0	0	0	0	0	0	0	0	0	0	0	0	0	1366.24	0	0	0	0	0	0	0	0	0	0	0
1.79min : 819.831m/z	0	0	0	0	0	0	0	0	0	0	0	0	0	0	0	0	0	0	0	0	0	0	0	0	0
1.79min : 693.846m/z	0	0	0	0	0	0	0	0	0	0	0	0	0	0	0	0	0	0	0	0	0	0	0	0	0
1.79min : 814.845m/z	0	0	0	0	0	0	0	0	0	0	0	0	0	0	0	0	0	0	0	0	0	0	0	0	0
1.79min : 536.879m/z	0	0	0	0	0	0	0	0	0	0	0	0	0	0	0	0	0	0	0	0	0	0	0	0	0
1.79min : 415.931m/z	0	0	0	0	0	0	0	0	0	0	0	0	0	0	0	2196.64	0	0	0	0	0	0	0	0	0
1.79min : 236.997m/z	0	0	11273	0	0	0	0	0	0	14546.2	0	0	0	0	0	0	0	0	0	0	0	0	0	0	0
1.79min : 170.047m/z	0	7312.91	11390.5	0	0	10280	16267.6	0	0	17752.5	7782.84	0	0	14613.8	0	11563.6	0	0	0	17187.7	0	0	0	0	0
1.79min : 622.869m/z	0	0	0	0	0	0	0	0	0	0	0	0	0	0	0	0	0	0	0	0	0	0	0	0	0
1.80min : 306.452m/z	0	0	0	0	2492.9	0	0	0	0	0	0	0	0	2962.61	0	0	0	0	0	3475.15	0	0	0	0	0
1.80min : 355.975m/z	0	0	0	0	0	0	13447.8	0	0	0	0	0	0	0	0	0	0	0	0	0	0	0	0	0	0
1.80min : 556.875m/z	0	0	0	0	0	0	0	0	0	0	0	0	0	0	0	0	0	0	0	0	0	0	0	0	0
1.80min : 257.971m/z	0	0	0	0	0	0	0	0	0	0	0	0	0	0	0	0	0	0	0	0	0	0	0	0	0
1.80min : 769.830m/z	0	0	0	0	0	695.94	0	0	0	0	0	0	0	0	0	0	0	0	0	0	0	0	0	0	0
1.80min : 644.393m/z	0	0	0	0	0	0	0	0	0	0	0	0	0	0	0	0	0	0	0	0	0	0	0	0	0
1.80min : 336.464m/z	0	0	0	0	0	0	0	0	0	0	0	0	0	0	0	0	0	0	0	2680.09	0	0	0	0	0
1.80min : 640.887m/z	0	0	12183.9	0	0	0	0	0	0	0	0	0	0	0	0	0	0	0	0	0	0	0	0	0	3338.21
1.80min : 887.805m/z	0	0	0	0	0	0	1384.92	0	0	0	0	0	0	0	0	0	0	0	0	0	0	0	0	0	0
1.80min : 561.364m/z	0	0	0	0	0	0	0	0	0	0	0	0	0	0	0	0	0	0	0	0	0	0	0	0	0
1.80min : 416.926m/z	0	0	0	0	0	0	0	0	0	0	0	0	0	0	0	0	0	0	0	0	0	0	0	0	0
1.80min : 738.855m/z	0	0	0	0	0	0	0	0	0	0	0	0	0	0	0	0	0	0	0	0	0	0	0	0	0
1.80min : 658.898m/z	0	0	0	0	0	0	0	0	0	0	0	0	0	0	0	0	0	0	0	0	0	0	0	0	0
1.80min : 686.841m/z	0	0	0	0	0	0	0	0	0	0	0	0	0	0	0	0	0	0	0	0	0	0	0	0	0
1.80min : 663.365m/z	0	0	0	0	0	0	0	0	0	0	0	0	0	0	0	0	0	0	0	0	0	0	0	0	0
1.80min : 714.361m/z	0	0	0	0	0	0	0	0	0	0	0	0	0	0	0	0	0	0	0	0	0	0	0	0	0
1.80min : 639.353m/z	0	0	0	0	0	0	0	0	0	0	0	0	0	0	0	0	0	0	0	1787.01	0	0	0	0	0
1.80min : 706.866m/z	0	0	0	0	0	0	0	0	0	0	0	0	0	0	0	1711.4	0	0	0	0	0	0	0	0	0
1.80min : 361.435m/z	0	0	0	0	0	0	0	0	0	0	0	0	0	0	0	0	0	0	0	0	0	0	0	0	0
1.80min : 504.886m/z	0	0	0	0	0	0	0	0	0	0	0	0	0	0	0	0	0	0	0	0	0	0	0	0	0
1.80min : 744.889m/z	0	0	0	0	0	0	0	0	0	0	0	0	0	0	0	0	0	0	0	0	0	0	0	0	0
1.80min : 546.898m/z	0	0	0	0	0	0	0	0	0	0	0	0	0	0	0	0	0	0	0	0	0	0	0	0	0
1.80min : 545.915m/z	0	0	0	0	0	0	0	0	0	0	0	0	0	0	0	0	0	0	0	0	0	0	0	0	0
1.80min : 730.358m/z	0	0	0	0	0	0	0	0	0	0	0	0	0	0	0	0	0	0	0	0	0	0	0	0	0
1.80min : 350.974m/z	0	0	0	0	0	0	0	0	9486.16	0	13541.1	0	9099.96	0	0	0	0	0	0	0	0	0	0	0	0
1.80min : 586.875m/z	0	0	0	0	0	0	0	0	0	0	0	0	0	0	0	1173.56	0	0	0	0	0	0	1076.43	0	0
1.80min : 893.307m/z	0	0	0	0	0	0	0	0	0	0	0	0	0	0	0	0	0	0	0	0	0	0	0	0	0
1.80min : 871.833m/z	0	0	0	0	0	0	0	0	0	0	0	0	0	0	0	0	0	0	0	0	0	0	0	0	0
1.80min : 833.829m/z	0	0	0	0	0	0	0	0	0	0	0	0	0	0	0	0	0	0	0	0	0	0	0	0	0
1.80min : 606.864m/z	0	0	0	0	0	0	0	0	0	0	0	0	0	0	0	0	0	0	0	0	0	0	0	0	0
1.80min : 733.839m/z	0	0	0	0	0	0	0	0	0	0	0	0	0	0	0	0	0	0	0	0	0	0	0	0	0
1.80min : 637.854m/z	0	0	0	0	0	0	0	0	0	0	0	0	0	0	0	0	0	0	0	0	0	0	0	0	0
1.80min : 666.854m/z	0	0	0	0	0	0	0	0	0	0	0	0	0	0	0	0	0	0	0	0	0	0	1242.92	0	0
1.80min : 504.940m/z	0	0	0	0	0	0	4211.03	0	0	0	0	0	0	0	0	0	0	0	0	0	0	0	0	0	0
1.80min : 802.819m/z	0	0	0	0	0	0	0	0	0	0	0	0	0	0	0	0	0	0	0	0	0	0	0	0	0
1.80min : 588.869m/z	0	0	0	0	0	0	0	0	0	0	0	0	0	0	0	0	0	0	0	0	0	0	0	1870.93	0
1.80min : 442.964m/z	0	0	0	0	0	0	0	0	0	0	0	0	0	0	0	3885.95	0	0	0	0	0	0	0	0	0
1.80min : 574.368m/z	0	0	0	0	0	0	0	0	0	0	0	0	0	0	0	0	0	0	0	0	0	0	0	0	0
1.80min : 740.196m/z	0	0	0	0	0	0	0	0	0	0	0	0	0	0	0	0	0	0	0	0	0	0	0	0	0
1.80min : 512.395m/z	0	0	0	0	0	0	0	0	0	0	0	0	0	0	0	0	0	0	0	0	0	0	0	0	0
1.80min : 311.985m/z	0	0	0	0	0	0	0	0	19356.8	0	0	0	0	7140.34	0	0	13044.1	0	0	0	0	0	15632.3	0	0
1.80min : 582.881m/z	0	0	0	0	0	0	0	0	0	962.03	0	0	0	0	0	0	0	0	0	0	0	0	0	0	0
1.80min : 618.922m/z	0	0	0	0	0	0	0	0	0	0	0	0	0	0	0	0	0	0	0	0	0	0	0	0	0
1.80min : 674.882m/z	0	0	0	0	0	0	0	0	0	3050.96	0	0	0	0	0	0	0	0	0	0	0	0	0	0	0
1.80min : 586.867m/z	0	0	0	0	0	0	0	0	0	0	0	0	0	0	0	0	0	0	0	0	0	0	0	0	0
1.80min : 632.888m/z	0	0	0	0	0	0	5279.93	0	0	0	0	0	0	0	0	0	0	0	0	0	0	0	0	0	0
1.80min : 857.830m/z	0	0	0	0	0	0	0	0	0	0	0	0	0	0	0	0	0	0	0	0	0	0	0	0	0
1.80min : 324.460m/z	0	0	0	0	0	0	0	0	0	0	0	0	0	1848.76	0	0	0	0	0	0	0	0	0	0	0
1.80min : 403.931m/z	0	0	0	0	0	0	0	8901.45	0	0	0	0	0	0	0	0	0	0	0	0	0	0	0	0	0
1.80min : 814.802m/z	0	0	0	0	0	0	0	0	0	0	0	0	0	0	0	0	0	0	0	0	0	0	0	0	0
1.80min : 280.965m/z	0	0	0	0	0	0	0	0	0	0	0	0	0	0	0	0	4634.8	0	0	0	0	0	0	0	0
1.80min : 701.867m/z	0	0	0	0	0	0	0	0	0	0	0	0	0	0	0	0	0	0	0	0	0	0	0	0	0
1.80min : 665.846m/z	0	0	0	0	0	0	0	0	0	0	0	0	0	0	0	0	0	0	0	0	0	0	0	0	0
1.80min : 524.894m/z	0	0	0	0	2113.93	0	0	0	0	0	0	0	0	0	0	0	0	0	0	0	0	0	0	0	0
1.80min : 628.907m/z	0	0	0	0	0	0	0	0	0	3685.58	0	0	0	0	0	0	0	0	0	0	0	0	0	0	0
1.80min : 505.891m/z	0	0	0	0	0	0	0	0	0	0	0	0	0	0	0	0	0	0	0	2311.81	0	0	0	0	0
1.80min : 200.988m/z	0	0	0	0	32474.6	0	0	0	0	0	0	0	0	0	0	0	0	0	0	0	0	0	0	0	0
1.80min : 736.841m/z	0	0	0	0	0	0	0	643.29	0	0	0	0	0	0	0	0	0	0	0	0	0	0	0	0	0
1.80min : 702.381m/z	0	0	0	0	0	0	0	0	0	0	0	0	0	0	0	0	0	0	0	0	0	0	0	0	0
1.80min : 764.854m/z	0	0	0	0	0	0	0	0	0	0	0	0	0	0	0	0	0	0	0	0	0	0	0	0	0
1.80min : 654.860m/z	0	0	0	0	0	0	0	0	0	0	0	0	0	0	0	0	0	0	0	0	0	0	0	0	0
1.80min : 366.937m/z	0	0	0	0	0	0	0	0	0	0	0	0	0	0	0	0	0	0	0	0	0	0	0	0	0
1.80min : 527.372m/z	0	0	0	0	0	0	0	0	0	0	0	0	0	0	0	0	0	0	0	0	0	0	0	0	0
1.80min : 487.886m/z	0	0	0	0	0	0	0	0	0	0	0	0	0	0	0	0	0	0	0	0	0	0	0	0	0
1.80min : 619.859m/z	0	0	0	0	0	0	0	0	0	0	0	0	0	0	0	0	0	0	0	0	0	0	0	0	0
1.80min : 664.356m/z	0	0	0	0	0	0	0	0	0	0	0	0	0	0	0	0	0	0	0	0	0	0	0	0	0
1.80min : 474.916m/z	0	0	0	0	0	0	0	0	0	0	0	0	0	0	0	2394.55	0	0	0	0	0	0	0	0	0
1.80min : 890.820m/z	0	0	0	0	0	0	0	0	0	0	0	0	0	0	0	0	0	0	0	0	0	0	0	0	0
1.80min : 927.812m/z	0	0	0	0	0	0	0	0	0	0	0	0	0	0	0	0	0	0	0	0	0	0	0	0	0
1.80min : 789.823m/z	0	0	0	0	0	0	0	0	0	0	0	0	0	0	0	0	0	0	0	0	0	0	0	0	0
1.80min : 763.357m/z	0	0	0	0	0	0	0	0	0	0	0	0	0	0	0	0	0	0	0	0	0	0	0	0	0
1.80min : 716.377m/z	0	0	0	0	0	0	0	0	0	0	0	0	0	0	0	0	0	0	0	0	0	0	0	0	0
1.80min : 724.871m/z	0	0	0	0	0	0	0	0	0	0	0	0	0	0	0	0	0	0	0	0	0	0	0	1690.59	0
1.80min : 771.176m/z	0	0	0	0	0	0	0	0	0	0	0	0	0	0	0	0	0	0	0	0	0	0	0	0	0
1.80min : 741.830m/z	0	0	0	0	0	0	2309.61	0	0	0	0	0	0	0	0	0	0	0	0	0	0	0	0	0	0
1.80min : 596.362m/z	0	0	0	0	0	0	1149.17	0	0	0	0	0	0	0	0	0	0	0	0	0	0	0	0	0	0
1.80min : 583.892m/z	0	0	0	0	0	0	0	0	0	0	0	0	0	0	0	0	0	0	0	0	0	0	0	0	0
1.80min : 888.827m/z	0	0	0	0	0	0	0	0	0	0	0	0	0	0	0	0	0	0	0	0	0	0	0	0	0
1.80min : 745.879m/z	0	0	0	0	0	0	0	0	0	0	0	0	0	0	0	0	0	0	0	0	0	0	0	0	0
1.80min : 889.833m/z	0	0	0	0	0	0	0	0	0	0	0	0	0	0	0	0	0	0	0	0	0	0	0	0	0
1.80min : 784.831m/z	0	0	0	0	0	0	0	0	0	0	0	0	0	0	0	0	0	0	0	0	0	0	0	0	0
1.80min : 894.794m/z	0	0	0	0	0	0	0	0	0	0	0	0	0	0	0	0	0	0	0	0	0	0	0	0	0
1.80min : 724.876m/z	0	0	0	0	0	2011.91	0	0	0	0	0	0	0	0	0	0	0	0	0	0	0	0	0	0	0
1.80min : 650.878m/z	0	0	0	0	0	0	0	0	0	0	0	0	0	0	0	0	0	0	0	0	0	0	0	0	0
1.80min : 697.855m/z	0	0	0	0	0	0	0	0	0	0	0	0	0	0	0	0	0	0	0	0	0	0	0	0	0
1.80min : 877.511m/z	0	0	0	0	0	0	0	0	0	0	0	0	0	0	0	0	0	0	0	0	0	0	0	0	0
1.80min : 740.354m/z	0	0	0	0	0	0	0	0	0	0	0	0	0	0	0	0	0	0	0	0	0	0	0	0	0
1.80min : 518.904m/z	0	0	0	0	0	0	0	2739	0	0	0	0	0	0	0	0	0	0	0	0	0	0	0	0	0
1.80min : 823.184m/z	0	0	0	0	0	0	0	0	0	0	0	0	0	0	0	0	0	0	0	0	0	0	0	0	0
1.80min : 758.870m/z	0	0	0	0	0	0	0	0	0	0	0	0	0	0	0	0	0	0	0	0	0	0	0	0	0
1.80min : 929.334m/z	0	0	0	0	0	0	0	0	0	0	0	0	0	0	0	0	0	0	0	0	0	0	0	0	0
1.80min : 794.511m/z	0	0	0	0	0	0	0	0	0	0	0	0	0	0	0	0	0	0	0	0	0	0	0	0	0
1.80min : 737.186m/z	0	0	0	0	0	0	0	0	0	0	0	0	0	0	0	0	0	0	0	0	0	0	0	0	0
1.80min : 623.380m/z	0	0	0	0	0	0	0	0	0	0	0	0	0	0	0	0	0	0	0	0	0	0	0	0	0
1.80min : 855.338m/z	0	0	0	0	0	0	0	0	0	0	0	0	0	0	0	0	0	0	0	0	0	0	0	0	0
1.80min : 502.895m/z	0	0	0	0	0	0	0	0	0	0	0	0	0	2089.06	0	0	0	0	0	0	0	0	0	0	0
1.80min : 334.962m/z	0	9206.65	0	0	0	31641.7	0	0	9803.78	0	19825	0	13301.2	64928	0	0	0	0	0	64006.8	35028.3	0	33531.9	33190.9	0
1.80min : 680.836m/z	0	0	0	0	0	0	0	0	0	0	0	0	0	0	0	0	0	0	0	0	0	0	0	0	0
1.80min : 819.823m/z	0	0	0	0	0	0	0	0	0	0	0	0	0	0	0	0	0	0	0	0	0	0	0	0	0
1.80min : 624.870m/z	0	0	0	0	0	0	0	0	0	0	0	0	0	0	0	0	0	0	0	0	0	0	0	0	0
1.80min : 638.358m/z	0	0	0	0	0	0	0	0	0	0	0	0	0	0	0	0	0	0	0	0	0	0	0	0	0
1.80min : 377.427m/z	0	0	0	0	0	0	0	0	0	0	0	0	0	0	0	0	0	0	0	0	0	0	0	0	0
1.80min : 816.823m/z	0	0	0	0	0	0	0	0	0	0	0	0	0	0	0	0	0	0	0	0	1855.85	0	0	0	0
1.80min : 688.839m/z	0	0	0	0	0	0	0	0	0	0	0	0	0	0	0	0	0	0	0	0	0	0	0	0	0
1.80min : 456.406m/z	0	0	0	0	0	0	0	0	0	0	0	0	0	0	0	0	0	0	0	0	922.15	0	0	0	0
1.80min : 506.935m/z	0	0	0	0	0	0	0	0	0	0	0	0	0	0	0	0	0	0	0	0	0	0	0	0	0
1.80min : 355.978m/z	0	0	0	0	0	0	0	5626.26	0	0	0	0	0	0	0	0	3840.51	0	0	0	9195.2	0	0	0	0
1.80min : 538.885m/z	0	0	0	0	0	0	0	0	0	0	0	0	0	0	0	0	0	0	0	0	0	0	0	0	0
1.80min : 745.517m/z	0	0	0	0	0	0	0	0	0	0	0	0	0	0	0	0	0	0	0	0	0	0	0	0	0
1.80min : 829.581m/z	0	0	0	0	0	0	0	0	0	0	0	0	0	672.45	0	0	0	0	0	0	0	0	0	0	0
1.80min : 448.942m/z	0	0	0	0	0	40246.7	0	31395.3	7194.63	0	20355.8	0	9452.77	129298	0	27942.6	14411.9	0	0	76592.5	50231.3	0	42416.6	36775.6	0
1.80min : 760.186m/z	0	0	0	0	0	0	0	0	0	0	0	0	0	0	0	0	0	0	0	0	0	0	0	0	0
1.80min : 723.206m/z	0	0	0	0	0	0	0	0	0	0	0	0	0	0	0	0	0	0	0	0	0	0	0	0	0
1.80min : 703.536m/z	0	0	0	0	0	0	0	0	0	0	0	0	0	0	0	0	0	0	0	0	0	0	0	0	0
1.80min : 223.987m/z	0	0	0	0	4928.38	0	0	10768.6	0	0	0	0	0	0	0	0	8065.97	0	0	0	0	0	18143.6	0	0
1.80min : 679.876m/z	0	0	0	0	0	0	0	0	0	0	0	0	0	0	0	0	0	0	0	0	0	0	0	0	0
1.80min : 580.390m/z	0	0	0	0	0	0	0	0	0	0	0	0	0	0	0	0	0	0	0	0	0	0	0	0	0
1.80min : 793.826m/z	0	0	0	0	0	0	0	0	0	0	0	0	0	0	0	0	0	0	0	0	0	0	0	0	0
1.80min : 822.834m/z	0	0	0	0	0	0	0	0	0	0	0	0	0	0	0	0	0	0	0	1289.32	0	0	0	0	0
1.80min : 626.851m/z	0	0	0	0	0	0	0	0	0	0	0	0	0	0	0	0	0	0	0	0	0	0	0	0	0
1.80min : 730.198m/z	0	0	0	0	0	0	0	0	0	0	0	0	0	0	0	0	0	0	0	0	0	0	0	0	0
1.80min : 171.044m/z	0	0	0	0	0	6477.24	0	0	0	9418.22	0	0	0	10119.5	0	0	0	0	0	11678.8	10420.5	0	8146.65	9242.59	0
1.80min : 549.881m/z	0	0	0	0	0	0	0	0	0	0	0	0	0	0	0	0	0	0	0	0	0	0	0	0	0
1.80min : 939.821m/z	0	0	0	0	0	0	0	0	0	0	0	0	0	0	0	0	0	0	0	0	0	0	0	0	0
1.80min : 818.826m/z	0	0	0	0	0	0	0	0	0	0	0	0	0	0	0	0	0	0	0	0	0	0	0	0	0
1.80min : 731.527m/z	0	0	0	0	0	0	0	0	0	0	0	0	0	0	0	0	0	0	0	0	0	0	0	0	0
1.80min : 778.327m/z	0	0	0	0	0	0	0	0	0	0	0	0	0	0	0	0	0	0	0	0	0	0	0	0	0
1.80min : 490.968m/z	0	0	0	0	0	0	0	0	0	0	0	0	0	0	0	0	0	0	0	0	0	0	0	0	0
1.80min : 440.428m/z	0	0	1506.04	0	0	0	0	0	0	0	0	0	0	0	0	0	0	0	0	0	0	0	0	0	0
1.80min : 336.921m/z	0	0	0	0	0	0	0	0	0	0	0	0	0	0	0	0	0	0	0	0	0	0	0	0	0
1.80min : 665.555m/z	0	0	0	0	0	0	0	0	0	0	0	0	0	0	0	0	0	0	0	0	0	0	0	0	0
1.80min : 676.888m/z	0	0	0	0	0	0	2072.55	0	0	0	0	0	0	0	0	0	0	0	0	0	0	0	0	0	0
1.80min : 866.332m/z	0	0	0	0	0	0	0	0	0	0	0	0	0	0	0	0	0	0	0	0	0	0	0	0	0
1.80min : 773.543m/z	0	0	0	0	0	0	0	0	0	0	0	0	0	0	0	0	0	0	0	0	0	0	0	0	0
1.80min : 820.839m/z	0	0	0	0	0	0	0	0	0	0	0	0	0	0	0	0	0	0	0	0	0	0	0	0	0
1.80min : 446.946m/z	0	0	0	0	0	0	0	0	0	0	0	0	0	0	0	0	0	0	0	0	0	0	0	0	0
1.80min : 399.421m/z	0	0	0	0	0	0	0	0	0	0	0	0	0	0	0	0	0	0	0	0	0	0	0	0	0
1.80min : 468.404m/z	0	0	0	0	0	0	0	0	0	0	0	0	0	0	0	0	0	0	0	0	0	0	0	0	0
1.80min : 286.971m/z	0	0	0	0	0	0	0	0	0	0	0	0	0	0	0	9425.83	0	0	0	0	0	0	10506.2	0	0
1.80min : 868.838m/z	0	0	0	0	0	0	0	0	0	0	0	0	0	0	0	0	0	0	0	0	0	0	0	0	0
1.80min : 473.412m/z	0	0	0	0	0	0	0	1184.72	0	0	0	0	0	0	0	0	0	0	0	0	0	0	0	0	0
1.80min : 513.393m/z	0	0	0	0	0	0	0	0	0	0	0	0	0	0	0	0	0	0	0	0	0	0	0	0	0
1.80min : 714.871m/z	0	0	0	0	0	0	0	0	0	0	0	0	0	0	0	0	0	0	0	0	0	0	0	0	0
1.80min : 366.947m/z	0	0	0	0	0	0	0	0	0	0	0	0	0	10458.8	0	0	0	0	0	0	0	0	0	0	0
1.80min : 631.890m/z	0	0	0	0	0	0	0	0	0	0	0	0	0	0	0	0	0	0	0	0	0	0	0	3193.98	0
1.80min : 199.997m/z	0	0	0	0	0	0	0	0	0	0	0	0	0	0	0	0	0	0	0	0	0	0	0	0	0
1.80min : 685.841m/z	0	0	0	0	0	2152.45	0	0	0	0	0	0	0	0	0	0	0	0	0	0	0	0	0	0	0
1.80min : 827.791m/z	0	0	0	0	0	0	0	0	0	0	0	0	0	0	0	0	0	0	0	0	0	0	0	0	0
1.80min : 544.912m/z	0	0	0	0	0	0	0	8134.37	0	0	4973.73	0	0	0	0	0	0	0	0	23100.2	11329.1	0	12434.9	11299.9	0
1.80min : 267.467m/z	0	0	0	0	0	0	0	0	0	0	0	0	0	0	0	0	0	0	0	0	0	0	0	2592.6	0
1.80min : 642.892m/z	0	0	0	0	0	0	0	0	0	8831.22	0	0	0	0	0	0	0	0	0	0	0	0	0	0	0
1.80min : 535.929m/z	0	0	0	0	0	0	0	0	0	0	0	0	0	0	0	0	0	0	0	0	0	0	0	0	0
1.80min : 406.428m/z	0	0	0	0	0	0	0	0	0	0	0	0	0	0	0	0	0	0	0	0	0	0	0	0	0
1.80min : 356.435m/z	0	0	0	0	0	0	0	0	0	0	0	0	0	0	0	0	0	0	0	0	0	0	0	0	0
1.80min : 462.906m/z	0	0	0	0	0	0	0	0	0	0	0	0	0	0	0	0	0	0	0	0	0	0	0	0	0
1.80min : 544.916m/z	0	0	4633.09	0	0	0	0	0	0	0	0	0	0	0	0	6391.13	0	0	0	0	0	0	0	0	0
1.80min : 801.818m/z	0	0	0	0	0	0	0	0	0	0	0	0	0	0	0	0	0	0	0	0	2074.85	0	0	0	0
1.80min : 433.414m/z	0	0	0	0	0	0	0	0	0	0	0	0	0	0	0	0	0	0	0	0	0	0	0	0	0
1.80min : 516.936m/z	0	0	0	0	0	0	0	0	0	4688.85	0	0	0	0	0	0	0	0	0	0	0	0	0	0	0
1.80min : 783.821m/z	0	0	0	0	0	0	0	0	0	0	0	0	0	0	0	0	0	0	0	1637.37	0	0	0	1270.58	0
1.80min : 352.972m/z	0	3705.71	0	0	0	0	0	8123.8	0	0	7031.82	0	0	22962.8	0	8347.94	6306.32	0	0	16449.4	11435.2	0	12940.8	0	0
1.80min : 415.871m/z	0	0	0	0	0	0	0	0	0	0	0	0	0	4030.1	0	0	0	0	0	0	0	0	0	0	0
1.80min : 689.852m/z	0	0	0	0	0	792.7	0	0	0	0	0	0	0	0	0	0	0	0	0	0	0	0	0	0	0
1.80min : 761.512m/z	0	0	0	0	0	0	0	0	0	0	0	0	0	0	0	0	0	0	0	0	0	0	0	0	0
1.80min : 895.805m/z	0	0	0	0	0	0	0	0	0	0	0	0	0	0	0	0	0	0	0	0	0	0	0	0	0
1.80min : 641.525m/z	0	0	0	0	0	0	0	0	0	0	0	0	0	0	0	0	0	0	0	0	0	0	0	0	0
1.80min : 711.540m/z	0	0	0	0	0	0	0	0	0	0	0	0	0	0	0	0	0	0	0	0	0	0	0	0	0
1.80min : 365.931m/z	0	2892.97	0	0	0	0	0	2800.39	0	0	0	0	0	0	0	0	0	0	0	0	0	0	0	0	0
1.80min : 489.895m/z	0	0	1127.78	0	0	0	0	0	0	0	0	0	0	0	0	0	0	0	0	0	0	0	0	0	0
1.80min : 798.824m/z	0	0	0	0	0	0	0	0	0	0	0	0	0	0	0	2992.1	0	0	0	0	0	0	4503.07	0	0
1.80min : 384.928m/z	0	0	0	0	0	0	0	0	0	0	0	0	0	0	0	0	0	0	0	0	0	0	0	0	0
1.80min : 322.979m/z	0	0	0	0	0	0	0	0	0	0	0	0	0	0	0	0	0	0	0	0	0	0	0	0	0
1.80min : 697.363m/z	0	0	0	0	0	0	0	0	0	0	0	0	0	0	0	0	0	0	0	0	0	0	0	0	0
1.80min : 548.896m/z	0	0	0	0	0	0	0	0	0	0	0	0	0	0	0	0	0	0	0	0	0	0	0	0	0
1.80min : 562.926m/z	0	0	0	0	0	0	0	0	0	0	0	0	0	0	0	4531.06	0	0	0	0	0	0	0	0	1829.28
1.80min : 621.866m/z	0	0	0	0	0	0	0	0	0	0	0	0	0	0	0	0	0	0	0	0	0	0	0	1573.23	0
1.80min : 834.330m/z	0	0	0	0	0	0	0	0	0	0	0	0	0	0	0	0	0	0	0	0	0	0	0	0	0
1.80min : 175.497m/z	0	0	0	0	0	0	0	0	0	0	0	0	0	0	0	0	0	0	0	0	0	0	0	0	0
1.80min : 284.022m/z	0	0	0	0	0	0	0	0	0	0	0	0	0	0	0	0	0	0	0	0	0	0	0	0	0
1.80min : 516.925m/z	0	0	0	0	0	0	0	0	0	0	0	0	2032.53	0	0	0	0	0	0	10014.1	0	0	6179.72	0	0
1.80min : 758.828m/z	0	0	0	0	0	0	0	0	0	0	0	0	0	0	0	0	0	0	0	0	0	0	0	0	0
1.80min : 486.931m/z	0	0	0	0	0	0	0	0	0	0	0	0	0	0	0	0	0	0	0	0	0	0	1993.97	0	0
1.80min : 516.921m/z	0	0	0	0	1352.03	0	10753.4	3153.24	0	0	0	0	0	9632.82	0	0	0	0	0	0	0	0	0	0	0
1.80min : 546.902m/z	0	0	0	0	0	5526.63	0	0	0	0	0	0	0	0	0	0	0	0	0	0	0	0	0	0	0
1.80min : 802.828m/z	0	0	0	0	0	0	0	0	0	0	0	0	0	0	0	0	0	0	0	0	0	0	0	0	0
1.80min : 235.961m/z	0	0	0	0	0	0	0	0	0	0	0	0	0	0	0	0	0	0	0	0	0	0	0	0	0
1.80min : 413.873m/z	0	0	0	0	0	0	0	0	0	0	0	0	0	0	0	0	0	0	0	0	0	0	0	0	0
1.80min : 416.439m/z	0	0	0	0	0	0	0	0	0	3450.18	0	0	0	0	0	0	0	0	0	0	0	0	0	0	0
1.80min : 598.855m/z	0	0	0	0	0	0	0	0	0	0	1997.76	0	0	0	0	0	1273.71	0	0	0	0	0	0	0	0
1.80min : 679.345m/z	0	0	0	0	0	0	0	656.13	0	0	0	0	0	0	0	0	0	0	0	0	0	0	0	1368.55	0
1.80min : 728.845m/z	0	0	0	0	0	0	0	0	0	0	0	0	0	0	0	0	0	0	0	0	0	0	0	0	0
1.80min : 358.976m/z	0	0	0	0	0	0	0	0	0	0	0	0	0	0	0	0	0	0	0	0	0	0	0	0	0
1.80min : 282.463m/z	0	0	0	0	0	0	0	0	0	0	3851.42	0	0	0	0	0	0	0	0	7846.37	5879.45	0	0	0	0
1.80min : 801.826m/z	0	0	0	0	0	0	0	0	0	0	0	0	0	0	0	0	0	0	0	0	0	0	0	0	0
1.80min : 644.890m/z	0	0	0	0	0	0	0	0	0	3274.44	0	0	0	0	0	0	0	0	0	0	0	0	0	0	0
1.80min : 907.588m/z	0	0	0	0	0	0	0	0	0	0	0	0	0	0	0	0	0	0	0	0	0	0	0	0	0
1.80min : 444.918m/z	0	0	0	0	0	0	0	0	0	18168.7	0	0	0	0	0	0	0	0	0	0	0	0	0	0	0
1.80min : 613.881m/z	0	0	0	0	0	3041.1	0	0	0	0	0	0	0	0	0	0	0	0	0	0	0	0	0	0	0
1.80min : 236.994m/z	0	0	0	0	0	0	0	0	0	0	8187.78	0	0	0	0	11402.8	7898.98	0	0	21151.5	0	0	0	0	0
1.80min : 314.954m/z	0	0	0	0	0	0	0	0	0	0	0	0	0	0	0	0	0	0	0	0	0	0	0	0	0
1.80min : 402.931m/z	0	0	0	0	6964.56	0	0	0	0	0	0	0	0	0	0	0	0	0	0	0	0	0	0	0	0
1.80min : 143.996m/z	0	0	0	0	0	0	23247.1	7683.61	0	70720	0	0	0	25294.3	0	0	0	17112.2	0	0	13533.1	0	0	43820.3	0
1.80min : 661.360m/z	0	0	0	0	0	0	0	0	0	0	0	0	0	0	0	0	0	0	0	0	1609.1	0	0	0	0
1.80min : 476.900m/z	0	0	0	0	0	2002.72	0	0	0	0	0	0	0	0	0	0	0	0	0	0	0	0	0	0	0
1.80min : 546.884m/z	0	0	0	0	1507.2	0	0	0	0	0	0	0	0	0	0	0	0	0	0	0	0	0	0	0	0
1.80min : 744.873m/z	0	0	0	0	0	0	2422.73	0	0	0	0	0	0	0	0	0	0	0	0	0	0	0	0	0	0
1.80min : 537.372m/z	0	0	0	0	0	0	0	0	0	0	0	0	0	0	0	0	0	0	0	0	0	0	0	0	0
1.80min : 493.939m/z	0	0	0	0	0	0	0	0	0	0	0	0	0	0	0	0	0	0	0	0	0	0	1975.97	0	0
1.80min : 807.837m/z	0	0	0	0	0	0	0	0	0	0	0	0	0	0	0	0	0	0	0	0	0	0	0	0	0
1.80min : 697.347m/z	0	0	0	0	0	0	0	0	0	0	0	0	0	0	0	0	0	0	0	0	0	0	0	0	0
1.80min : 732.850m/z	0	0	0	0	0	0	0	0	0	0	0	0	0	0	0	0	0	0	0	0	0	0	0	0	0
1.80min : 766.845m/z	0	0	0	0	0	0	0	0	0	0	0	0	0	0	0	0	0	0	0	0	0	0	0	0	0
1.80min : 529.896m/z	0	0	0	0	0	0	0	0	0	0	0	0	0	0	0	0	0	0	0	0	0	0	0	0	0
1.80min : 116.972m/z	0	0	0	0	0	0	0	0	0	0	0	0	0	0	0	0	0	0	0	0	0	0	0	0	0
1.80min : 566.391m/z	0	0	0	0	0	0	0	0	0	0	0	0	0	0	0	0	0	0	0	0	0	0	0	0	0
1.80min : 999.815m/z	0	0	0	0	0	0	0	0	0	0	0	0	0	0	0	0	0	0	0	0	0	0	0	0	0
1.80min : 791.830m/z	0	0	0	0	0	0	0	0	0	0	0	0	0	0	0	0	0	0	0	0	0	0	0	820.29	0
1.80min : 666.848m/z	0	0	0	0	0	0	0	0	0	0	0	0	0	0	0	0	0	0	0	0	917.14	0	0	0	0
1.80min : 404.935m/z	0	0	4640.14	0	0	0	0	0	0	6104.63	0	0	0	0	0	0	0	0	0	0	0	0	0	0	0
1.80min : 640.882m/z	0	0	0	0	0	28418.8	0	21042.9	0	0	10960.6	0	3184.25	173844	0	0	7026	0	0	62654.3	25660.2	0	28890.6	0	0
1.80min : 556.880m/z	0	0	0	0	0	0	0	0	0	0	0	0	0	0	0	0	0	0	0	0	0	0	0	0	0
1.80min : 311.981m/z	0	0	0	0	6401.86	0	0	0	0	0	0	0	0	0	0	0	0	0	0	0	0	0	0	0	0
1.80min : 557.384m/z	0	0	0	0	0	0	0	0	0	0	1369.73	0	0	0	0	0	0	0	0	0	0	0	0	0	0
1.80min : 685.341m/z	0	0	0	0	0	0	0	0	0	0	0	0	0	0	0	0	0	0	0	0	0	0	0	0	0
1.80min : 296.962m/z	0	0	0	0	0	0	0	0	0	0	0	0	0	0	0	0	0	0	0	0	0	0	0	0	4659.94
1.80min : 652.203m/z	0	0	0	0	0	0	0	0	0	0	0	0	0	0	0	0	0	0	0	0	0	0	0	0	0
1.80min : 664.361m/z	0	0	0	0	0	0	0	0	0	0	0	0	0	0	0	0	0	0	0	0	0	0	0	0	0
1.80min : 614.874m/z	0	0	0	0	0	0	0	2951.2	0	0	0	0	0	0	0	0	0	0	0	0	3564.23	0	0	0	0
1.80min : 569.387m/z	0	0	0	0	0	0	0	0	0	0	0	0	0	0	0	0	0	0	0	0	0	0	0	0	0
1.80min : 901.809m/z	0	0	0	0	0	0	0	0	0	0	0	0	0	0	0	0	0	0	0	0	0	0	0	0	0
1.80min : 552.869m/z	0	0	0	0	0	0	0	1000.44	0	0	0	0	0	0	0	0	0	0	0	0	0	0	0	0	0
1.80min : 524.899m/z	0	0	0	0	0	0	0	0	0	0	0	0	0	0	0	0	0	0	0	0	0	0	0	0	0
1.80min : 428.933m/z	0	1623.07	0	0	0	0	0	0	0	0	0	0	0	0	0	0	0	0	0	0	0	0	0	0	0
1.80min : 652.383m/z	0	0	0	0	0	0	0	0	0	0	0	0	0	0	0	0	0	0	0	0	0	0	0	0	0
1.80min : 558.890m/z	0	0	0	0	0	0	0	0	0	0	0	0	0	0	0	0	0	0	0	0	0	0	3949.26	0	0
1.80min : 460.897m/z	0	0	0	0	0	0	0	0	0	0	0	0	0	0	0	0	0	0	0	0	0	0	0	0	0
1.80min : 432.420m/z	0	0	0	0	0	0	0	0	0	0	0	0	0	0	0	0	0	0	0	0	0	0	0	0	0
1.80min : 767.862m/z	0	0	0	0	0	0	0	0	0	0	0	0	0	0	0	0	0	0	0	0	0	0	0	0	0
1.80min : 744.199m/z	0	0	0	0	0	0	0	0	0	0	0	0	0	0	0	0	0	0	0	0	0	0	0	0	0
1.80min : 323.931m/z	0	0	0	0	0	0	0	0	0	0	0	0	0	0	0	0	0	0	0	0	0	0	0	0	0
1.80min : 473.913m/z	0	0	0	0	0	0	0	1144.27	0	0	0	0	0	0	0	0	0	0	0	0	0	0	0	0	0
1.80min : 597.858m/z	0	0	0	0	0	0	0	0	0	0	0	0	0	0	0	0	0	0	0	0	0	0	0	0	0
1.80min : 504.943m/z	0	0	0	0	0	984.08	0	407.95	0	0	0	0	0	0	0	0	1313.78	0	0	0	0	0	0	0	0
1.80min : 756.355m/z	0	0	0	0	0	0	0	0	0	0	0	0	0	0	0	0	0	0	0	0	0	0	0	0	0
1.80min : 152.009m/z	0	0	0	0	0	0	0	0	0	0	0	0	0	0	0	0	0	0	0	0	0	0	0	0	0
1.80min : 534.925m/z	0	0	0	0	0	3182.92	0	2589.75	0	0	0	0	0	11512	0	0	0	0	0	0	0	0	0	0	0
1.80min : 680.358m/z	0	0	0	0	0	0	0	0	0	0	0	0	0	0	0	0	0	0	0	0	0	0	1405.75	0	0
1.80min : 562.923m/z	0	0	0	0	0	0	0	0	0	0	0	0	0	0	0	0	2592.75	0	0	12582.5	7766.23	0	0	0	0
1.80min : 600.860m/z	0	0	0	0	0	0	0	0	0	0	0	0	0	0	0	0	0	0	0	0	0	0	0	0	0
1.80min : 324.970m/z	0	0	0	0	2075.18	0	8540.83	0	0	0	0	0	0	0	0	0	0	0	0	0	0	0	0	0	0
1.80min : 751.848m/z	0	0	0	0	0	0	0	0	0	0	0	0	0	0	0	0	0	0	0	0	0	0	0	0	0
1.80min : 685.829m/z	0	0	0	0	523.51	0	0	0	0	0	0	0	0	0	0	0	0	0	0	0	0	0	0	0	0
1.80min : 493.381m/z	0	0	0	0	0	0	0	0	0	0	0	0	0	0	0	0	0	0	0	0	0	0	0	0	0
1.80min : 346.940m/z	0	2959.63	0	0	0	1914.77	0	0	0	0	0	4679.41	0	0	0	0	0	0	0	0	0	0	0	0	0
1.80min : 526.901m/z	0	0	0	0	0	8168.4	0	0	0	0	3469.67	0	0	0	0	4310.31	0	0	0	17055	8844.67	0	8643.88	7799.98	0
1.80min : 636.348m/z	0	0	0	0	0	0	0	0	0	0	0	0	0	0	0	0	0	0	0	0	0	0	0	0	0
1.80min : 807.854m/z	0	0	0	0	0	0	0	0	0	0	0	0	0	0	0	0	0	0	0	0	0	0	0	0	0
1.80min : 548.901m/z	0	0	0	0	0	0	0	0	0	0	0	0	0	0	0	0	0	0	0	0	0	0	0	0	0
1.80min : 358.450m/z	0	0	0	0	0	0	0	0	0	0	0	0	0	0	0	0	0	0	0	0	0	0	0	0	0
1.80min : 152.036m/z	0	0	0	0	0	0	11145.7	0	0	0	0	0	0	0	0	7926.05	0	0	0	0	9107.09	0	0	9602.51	0
1.80min : 685.846m/z	0	0	0	0	0	0	0	0	0	0	0	0	0	0	0	0	0	0	0	0	0	0	0	0	0
1.80min : 622.874m/z	0	0	0	0	0	1074.81	0	0	0	0	0	0	0	0	0	0	0	0	0	0	0	0	0	0	0
1.80min : 779.617m/z	0	0	0	0	0	0	0	0	0	0	0	0	0	0	0	0	0	0	0	0	0	0	0	0	0
1.80min : 877.833m/z	0	0	0	0	0	0	0	0	0	0	0	0	0	0	0	0	0	0	0	0	0	0	0	0	0
1.80min : 840.590m/z	0	0	0	0	0	0	0	0	0	0	0	0	0	0	0	0	0	0	0	0	0	0	0	0	0
1.80min : 726.882m/z	0	0	0	0	0	0	0	0	0	0	0	0	0	0	0	0	0	0	0	0	0	0	0	0	0
1.80min : 642.881m/z	0	0	0	0	0	13719.4	0	10086.1	0	0	5215.19	0	0	83089	0	0	3473.46	0	0	31570.5	13004.6	0	14121.3	0	0
1.80min : 371.018m/z	0	0	0	0	0	0	0	0	0	0	0	0	0	0	0	0	0	0	0	0	0	0	0	0	6907.71
1.80min : 418.956m/z	0	1934.94	0	0	0	0	0	0	0	0	0	0	0	0	0	0	0	0	0	0	0	0	0	0	0
1.80min : 925.824m/z	0	0	0	0	0	0	0	0	0	0	0	0	0	0	0	0	0	0	0	0	0	0	0	0	0
1.80min : 695.851m/z	0	0	0	0	0	0	0	0	0	0	0	0	0	0	0	0	0	0	0	0	0	0	0	0	0
1.80min : 343.972m/z	0	0	0	0	0	0	0	0	0	0	0	0	0	0	0	0	0	0	0	0	0	0	0	0	0
1.80min : 696.343m/z	0	0	0	0	0	0	0	0	0	0	0	0	0	0	0	0	0	0	0	0	0	0	0	0	0
1.80min : 316.956m/z	0	0	0	0	0	0	0	0	0	0	0	0	0	0	0	0	0	0	0	0	0	0	0	0	0
1.80min : 559.382m/z	0	0	0	0	0	1543.88	0	0	0	0	0	0	0	0	0	0	0	0	0	0	0	0	0	0	0
1.80min : 526.905m/z	0	0	0	0	0	0	0	0	0	0	0	0	0	0	0	0	0	0	0	0	0	0	0	0	0
1.80min : 375.986m/z	0	0	0	0	0	0	0	0	0	0	0	0	0	0	0	0	0	0	0	0	2355.48	0	0	0	0
1.80min : 260.925m/z	0	0	0	0	0	0	0	0	0	0	0	0	0	0	0	0	0	0	0	0	0	0	0	0	0
1.80min : 895.800m/z	0	0	0	0	0	0	0	0	0	0	0	0	0	0	0	0	0	0	0	0	0	0	0	0	0
1.80min : 630.897m/z	0	0	0	0	0	4837.89	0	3265.15	0	0	2117.86	0	0	0	0	0	0	0	0	0	5524.09	0	0	0	0
1.80min : 709.373m/z	0	0	0	0	0	0	0	0	0	0	0	0	0	0	0	0	0	0	0	0	0	0	0	0	0
1.80min : 608.876m/z	0	0	0	0	0	0	0	0	0	0	0	0	0	0	0	0	0	0	0	0	0	0	0	0	0
1.80min : 265.014m/z	0	0	0	0	0	0	0	0	0	0	0	0	0	0	0	0	0	0	0	0	0	0	0	0	0
1.80min : 216.954m/z	0	0	0	0	0	0	0	0	0	15592.4	0	0	0	0	0	0	0	0	0	0	0	0	0	0	0
1.80min : 644.372m/z	0	0	0	0	0	0	0	0	0	0	0	0	0	0	0	0	0	0	0	0	0	0	0	0	0
1.80min : 927.826m/z	0	0	0	0	0	0	0	0	0	0	0	0	0	0	0	0	0	0	0	0	0	0	0	0	0
1.80min : 768.140m/z	0	0	0	0	0	560.5	0	0	0	0	0	0	0	0	0	0	0	0	0	0	0	0	0	0	0
1.80min : 690.195m/z	0	0	0	0	0	0	0	0	0	0	0	0	0	0	0	0	0	0	0	0	0	0	0	0	0
1.80min : 416.430m/z	0	0	0	0	0	0	0	0	0	0	0	0	0	0	0	0	0	0	0	0	0	0	0	0	0
1.80min : 563.922m/z	0	0	0	0	0	0	0	0	0	0	0	0	0	0	0	0	0	0	0	0	0	0	5541.71	0	0
1.80min : 746.107m/z	0	0	0	0	0	0	0	0	0	0	0	0	0	0	0	0	0	0	0	0	0	0	0	0	0
1.80min : 474.413m/z	0	0	0	0	0	0	0	0	0	0	0	0	0	0	0	0	0	0	0	0	0	0	0	0	0
1.80min : 722.347m/z	0	0	0	0	0	754.81	0	0	0	0	0	0	0	0	0	0	0	0	0	0	0	0	0	0	0
1.80min : 245.996m/z	0	0	0	0	0	0	0	10964.6	0	0	0	0	0	0	0	0	0	0	0	0	0	0	0	11753.9	0
1.80min : 833.516m/z	0	0	0	0	0	0	0	0	0	0	0	0	0	0	0	0	0	0	0	0	0	0	0	0	0
1.80min : 642.886m/z	0	0	5700.56	0	0	0	0	0	0	0	0	0	0	0	0	0	0	0	0	0	0	0	0	0	0
1.80min : 492.943m/z	0	0	0	0	0	0	0	0	0	0	0	0	0	0	0	0	0	0	0	0	0	0	0	0	0
1.80min : 815.831m/z	0	0	0	0	0	0	0	0	0	0	0	0	0	0	0	857.03	0	0	0	0	0	0	0	0	0
1.80min : 530.888m/z	0	0	0	0	0	0	0	0	0	0	0	0	0	0	0	0	0	0	0	0	0	0	1841.79	0	0
1.80min : 442.415m/z	0	0	0	0	0	0	3337.07	0	0	0	0	0	0	0	0	0	0	0	0	0	0	0	0	0	0
1.80min : 777.841m/z	0	0	0	0	0	0	0	0	0	0	0	0	0	0	0	0	0	0	0	0	0	0	0	0	0
1.80min : 696.866m/z	0	0	0	0	0	0	0	0	0	0	0	0	0	0	0	0	0	0	0	1225.59	0	0	0	0	0
1.80min : 663.867m/z	0	0	0	0	0	0	0	0	0	0	0	0	0	0	0	0	0	0	0	0	0	0	0	0	0
1.80min : 800.830m/z	0	0	2186.06	0	0	0	0	0	0	1619.57	0	0	0	0	0	0	0	0	0	0	0	0	0	0	0
1.80min : 665.856m/z	0	0	0	0	0	0	0	0	0	0	0	0	0	0	0	0	0	0	0	0	0	0	0	0	0
1.80min : 468.903m/z	0	0	0	0	1920.5	0	0	0	0	0	0	0	0	0	0	0	0	0	0	0	0	0	0	0	0
1.80min : 402.943m/z	0	0	0	0	0	0	0	0	0	15131	0	0	0	0	0	0	0	0	0	0	0	0	0	0	0
1.80min : 528.892m/z	0	0	0	0	0	2924.63	0	0	0	0	0	0	0	0	0	0	0	0	0	7787.21	0	0	0	0	0
1.80min : 746.331m/z	0	0	0	0	0	0	828.23	0	0	0	0	0	0	0	0	0	0	0	0	0	0	0	0	0	0
1.80min : 662.866m/z	0	0	0	0	0	0	0	0	0	0	0	0	0	0	0	0	0	0	0	0	0	0	1889.11	0	0
1.80min : 751.815m/z	0	0	0	0	0	0	0	0	0	0	0	0	0	0	0	0	0	0	0	0	0	0	0	0	0
1.80min : 602.392m/z	0	0	0	0	0	0	0	0	0	0	0	0	0	0	0	0	0	0	0	0	0	0	0	0	0
1.80min : 658.891m/z	0	0	0	0	0	6487.84	0	0	0	0	0	0	0	43547.9	0	0	0	0	0	15709.1	9446.33	0	9251.59	8818.38	0
1.80min : 697.355m/z	0	0	0	0	0	0	0	0	0	0	0	0	0	0	0	0	0	0	0	0	0	0	0	0	0
1.80min : 306.965m/z	0	3451.61	5683.65	0	0	8956.6	0	6702.67	0	0	6852.49	0	0	16832.7	0	0	5316.48	0	0	21410.1	8837.65	0	11865.9	8825.8	3626.93
1.80min : 420.950m/z	0	0	0	0	0	0	0	0	0	0	0	0	0	0	0	3517.22	0	0	0	11663.8	0	0	6111.46	0	0
1.80min : 514.926m/z	0	0	0	0	0	0	0	0	0	0	3269.71	0	0	0	0	0	0	0	0	0	0	0	0	0	0
1.80min : 770.836m/z	0	0	0	0	0	0	0	0	0	0	0	0	0	0	0	0	0	0	0	0	0	0	0	2270.2	0
1.80min : 402.937m/z	0	0	0	0	0	0	0	0	0	0	0	0	0	0	0	14483.8	0	0	0	0	0	0	0	0	0
1.80min : 518.908m/z	0	0	0	0	0	0	0	0	0	0	0	0	0	0	0	0	0	0	0	0	0	0	5847.53	0	2748.13
1.80min : 632.895m/z	0	0	0	0	0	2310.47	0	0	0	0	0	0	0	0	0	0	0	0	0	5132.91	0	0	0	0	0
1.80min : 592.889m/z	0	0	0	0	0	0	0	0	0	0	0	0	0	0	0	0	0	0	0	0	0	0	0	0	0
1.80min : 416.434m/z	0	0	0	0	0	0	0	0	0	0	0	0	0	0	0	0	0	0	0	0	3946.43	0	0	0	0
1.80min : 532.931m/z	0	0	0	0	0	0	0	0	0	0	0	0	0	0	0	2784.95	0	0	0	0	0	0	0	0	0
1.80min : 395.933m/z	0	0	0	0	0	0	0	0	0	0	0	0	0	0	0	0	0	0	0	0	0	0	0	0	0
1.80min : 730.848m/z	0	0	0	0	0	0	0	0	0	0	0	0	0	6513.8	0	0	0	0	0	0	0	0	0	0	0
1.80min : 911.813m/z	0	0	0	0	0	0	0	0	0	0	0	0	0	0	0	0	0	0	0	0	0	0	0	0	0
1.80min : 449.436m/z	0	0	0	0	0	0	0	0	0	0	0	0	0	0	0	0	0	0	0	2960.07	0	0	0	0	0
1.80min : 667.370m/z	0	0	0	0	0	0	0	0	0	0	0	0	0	0	0	0	0	0	0	0	0	0	0	0	0
1.80min : 814.357m/z	0	0	0	0	0	0	0	0	0	0	0	0	0	0	0	0	0	0	0	0	0	0	0	0	0
1.80min : 394.423m/z	0	0	0	0	0	0	0	0	0	0	0	0	0	0	0	0	0	0	0	0	0	0	0	0	0
1.80min : 674.864m/z	0	0	0	0	0	0	0	1512.36	0	0	0	0	0	0	0	0	0	0	0	0	0	0	0	0	0
1.80min : 875.836m/z	0	0	0	0	0	0	0	0	0	0	0	0	0	0	0	0	0	0	0	0	0	0	0	0	0
1.80min : 569.882m/z	0	0	0	0	0	1565.91	0	0	0	0	0	0	0	0	0	0	0	0	0	0	0	0	0	0	0
1.80min : 369.432m/z	0	0	0	0	0	0	0	0	0	0	0	0	0	0	0	0	0	0	0	0	0	0	0	0	0
1.80min : 132.997m/z	0	0	0	0	0	10508.4	18352.3	8876.59	0	13859.1	0	0	0	22975.7	0	8362.88	0	0	0	17644.5	12079.4	0	0	12193.6	0
1.80min : 574.377m/z	0	0	0	0	0	0	0	0	0	0	0	0	0	0	0	0	0	0	0	0	0	0	0	0	0
1.80min : 742.855m/z	0	0	0	0	0	0	0	0	0	0	0	0	0	0	0	0	0	0	0	0	0	0	0	0	0
1.80min : 376.924m/z	0	0	0	0	0	2813.8	0	0	0	0	0	0	0	0	0	0	0	0	0	0	2422.45	0	0	0	0
1.80min : 721.185m/z	0	0	0	0	0	0	0	0	0	0	0	0	0	0	0	0	0	0	0	0	0	0	0	0	0
1.80min : 638.352m/z	0	0	0	0	0	1581	0	0	0	0	0	0	0	0	0	0	0	0	0	0	0	0	0	0	0
1.80min : 664.853m/z	0	0	0	0	0	1772.4	0	0	0	0	0	0	0	0	0	0	0	0	0	0	0	0	1294.45	0	0
1.80min : 827.827m/z	0	0	0	0	0	0	0	0	0	0	0	0	0	0	0	0	0	0	0	0	0	0	0	0	0
1.80min : 324.975m/z	0	0	0	0	0	4419.69	0	0	0	0	0	0	0	6845.31	0	0	0	0	0	6803.23	6650.15	0	0	0	0
1.80min : 574.868m/z	0	0	0	0	0	0	0	0	0	0	0	0	0	5588.72	0	0	0	0	0	0	0	0	1345.7	0	0
1.80min : 742.182m/z	0	0	0	0	0	0	0	0	0	0	0	0	0	0	0	0	0	0	0	0	0	0	0	0	0
1.80min : 574.879m/z	0	0	0	0	0	0	0	0	0	3694.11	0	0	0	0	0	0	0	0	0	0	0	0	0	0	0
1.80min : 418.948m/z	0	0	0	0	0	0	0	0	0	0	0	0	0	0	0	0	0	0	0	0	0	0	0	0	0
1.80min : 659.890m/z	0	0	0	0	0	0	0	3773.39	0	0	2221.93	0	0	0	0	0	2032.91	0	0	0	0	0	0	0	0
1.80min : 622.382m/z	0	0	0	0	0	0	0	0	0	1323.48	0	0	0	0	0	0	0	0	0	0	0	0	0	0	0
1.80min : 513.382m/z	0	0	0	0	0	0	0	0	0	0	880.48	0	0	0	0	0	0	0	0	0	0	0	0	0	0
1.80min : 418.961m/z	0	0	0	0	0	0	0	0	0	7395.71	0	0	0	0	0	0	0	0	0	0	0	0	0	0	0
1.80min : 480.896m/z	0	0	0	0	0	0	0	0	0	0	0	0	0	0	0	0	0	0	0	0	2934.58	0	0	0	0
1.80min : 800.816m/z	0	0	0	0	0	0	0	2393.39	0	0	0	0	0	0	0	0	0	0	0	0	0	0	0	0	0
1.80min : 751.859m/z	0	0	0	0	0	0	0	0	0	0	0	0	0	0	0	0	0	0	0	0	0	0	0	0	0
1.80min : 547.892m/z	0	0	0	0	0	0	0	0	0	0	0	0	0	0	0	0	0	0	0	0	0	0	0	0	0
1.80min : 783.814m/z	0	0	0	0	0	0	0	0	0	0	0	0	0	0	0	0	0	0	0	0	0	0	0	0	0
1.80min : 257.976m/z	0	1727.95	0	0	0	6195.35	0	0	3016.37	0	0	0	0	52461.7	0	0	5084.82	0	0	0	0	0	7895.28	0	3486.91
1.80min : 450.932m/z	0	0	0	0	0	0	0	0	0	0	0	0	0	0	0	0	0	0	0	0	0	0	0	0	0
1.80min : 672.850m/z	0	0	0	0	0	0	0	1503.33	0	0	0	0	0	0	0	0	0	0	0	0	0	0	0	0	0
1.80min : 546.906m/z	0	0	0	0	0	0	0	0	0	0	0	0	0	0	0	0	0	0	0	0	0	0	0	0	0
1.80min : 539.376m/z	0	0	0	0	0	0	0	0	0	0	0	0	0	0	0	0	0	0	0	1414.51	0	0	0	0	0
1.80min : 786.328m/z	0	0	0	0	0	0	0	0	0	0	0	0	0	0	0	0	0	0	0	1183.96	0	0	0	0	0
1.80min : 743.833m/z	0	0	0	0	0	0	0	0	0	0	0	0	0	0	0	0	0	0	0	0	0	0	0	0	0
1.80min : 449.405m/z	0	0	0	0	0	0	0	0	0	0	0	0	0	0	0	0	0	0	0	0	0	0	0	0	0
1.80min : 690.349m/z	0	0	0	0	0	0	0	0	0	0	0	0	0	0	0	0	0	0	0	0	0	0	785.01	0	0
1.80min : 422.930m/z	0	0	0	0	0	0	0	0	0	0	0	0	0	0	0	0	0	0	0	0	0	0	0	0	0
1.80min : 594.870m/z	0	0	0	0	0	0	0	0	0	0	0	0	0	0	0	0	0	0	0	0	0	0	0	0	0
1.80min : 281.465m/z	0	0	0	0	0	0	0	0	0	0	0	0	0	0	0	0	0	0	0	0	0	0	0	0	6639.81
1.80min : 429.415m/z	0	0	0	0	0	0	0	0	0	0	0	0	0	0	0	0	0	0	0	0	0	0	0	0	0
1.80min : 405.428m/z	0	0	0	0	0	0	0	0	0	0	0	0	0	0	0	0	0	0	0	0	0	0	0	0	0
1.80min : 833.804m/z	0	0	0	0	0	0	0	316.39	0	0	0	0	0	0	0	0	0	0	0	0	0	0	0	0	0
1.80min : 742.332m/z	0	0	0	0	0	860.79	0	0	0	0	0	0	0	0	0	0	0	0	0	0	0	0	0	0	0
1.80min : 716.870m/z	0	0	0	0	0	0	0	0	0	0	0	0	0	0	0	0	0	0	0	0	0	0	0	0	0
1.80min : 583.374m/z	0	0	0	0	0	0	0	0	0	0	0	0	0	0	0	0	0	0	0	0	0	0	0	0	0
1.80min : 662.876m/z	0	0	0	0	0	0	0	0	0	0	0	0	0	0	0	0	0	0	0	0	0	0	0	0	0
1.80min : 610.891m/z	0	0	0	0	0	0	0	0	0	0	0	0	0	0	0	1895.15	0	0	0	5779.77	2860.98	0	0	0	0
1.80min : 660.894m/z	0	0	0	0	0	0	0	0	0	0	0	0	0	0	0	0	0	0	0	0	0	0	0	0	0
1.80min : 603.858m/z	0	0	0	0	0	0	0	0	0	0	0	0	0	0	0	0	0	0	0	0	1068.21	0	0	0	0
1.80min : 760.833m/z	0	0	0	0	0	0	0	0	0	0	0	0	0	0	0	0	0	0	0	0	0	0	0	0	0
1.80min : 820.358m/z	0	0	0	0	0	0	0	0	0	0	0	0	0	0	0	0	0	0	0	0	0	0	0	0	0
1.80min : 762.526m/z	0	0	0	0	0	0	0	0	0	0	0	0	0	0	0	0	0	0	0	0	0	0	0	0	0
1.80min : 791.854m/z	0	0	0	0	0	0	0	0	0	0	0	0	0	0	0	0	0	0	0	0	0	0	0	0	0
1.80min : 429.930m/z	0	0	0	0	0	0	0	0	0	0	0	0	0	0	0	0	0	0	0	0	0	0	0	0	0
1.80min : 520.906m/z	0	0	3631.29	0	0	0	0	0	0	0	0	0	0	0	0	0	0	0	0	0	0	0	0	0	0
1.80min : 782.817m/z	0	0	0	0	0	0	0	0	0	0	0	0	0	0	0	0	0	0	0	0	0	0	0	0	0
1.80min : 688.354m/z	0	0	0	0	0	0	0	0	0	0	0	0	0	0	0	0	0	0	0	0	0	0	0	0	0
1.80min : 540.364m/z	0	0	0	0	0	0	0	0	0	0	0	0	0	0	0	0	0	0	0	0	0	0	0	0	0
1.80min : 479.897m/z	0	0	0	0	0	0	0	0	0	0	0	0	0	0	0	0	0	0	0	0	0	0	0	0	0
1.80min : 704.851m/z	0	0	0	0	0	0	0	0	0	0	0	0	0	0	0	0	0	0	0	0	1076.3	0	0	0	0
1.80min : 782.823m/z	0	0	0	0	0	0	0	0	0	0	0	0	0	0	0	0	0	0	0	0	0	0	0	0	0
1.80min : 743.329m/z	0	0	0	0	0	0	0	0	0	0	0	0	0	0	0	0	0	0	0	0	0	0	0	0	0
1.80min : 599.870m/z	0	0	0	0	0	0	0	0	0	2247.09	0	0	0	0	0	0	0	0	0	0	0	0	0	0	0
1.80min : 904.574m/z	0	0	0	0	0	0	0	0	0	0	0	0	0	0	0	0	0	0	0	0	0	0	0	0	0
1.80min : 883.493m/z	0	0	0	0	0	0	0	0	0	0	0	0	0	0	0	0	0	0	0	0	0	0	0	0	0
1.80min : 183.984m/z	0	0	0	0	0	0	0	0	0	0	0	0	0	0	0	0	0	0	0	0	0	0	0	0	0
1.80min : 470.959m/z	0	0	0	0	0	0	0	0	0	0	0	0	0	0	0	0	0	0	0	0	0	0	0	0	0
1.80min : 860.143m/z	0	0	0	0	0	0	0	0	0	0	0	0	0	0	0	0	0	0	0	0	0	0	0	0	0
1.80min : 550.938m/z	0	0	0	0	0	0	0	0	0	0	0	0	0	0	0	0	0	0	0	0	0	0	0	0	0
1.80min : 793.341m/z	0	0	0	0	0	0	0	0	0	0	0	0	0	0	0	0	0	0	0	0	0	0	0	0	0
1.80min : 743.873m/z	0	0	0	0	0	0	0	0	0	0	0	0	0	0	0	0	0	0	0	0	0	0	0	0	0
1.80min : 660.886m/z	0	0	0	0	0	0	0	0	0	0	0	0	0	0	0	0	0	0	0	0	0	0	0	0	0
1.80min : 702.854m/z	0	0	0	0	0	0	0	0	0	0	0	0	0	0	0	0	0	0	0	0	0	0	0	0	0
1.80min : 297.953m/z	0	0	0	0	2050.09	1232.1	0	0	0	0	0	0	0	0	0	0	0	0	0	0	0	0	0	0	0
1.80min : 267.934m/z	0	0	0	0	0	0	0	0	0	0	0	0	0	0	0	0	0	0	0	0	0	0	0	2492.83	0
1.80min : 845.827m/z	0	0	0	0	0	0	0	0	0	0	0	0	0	0	0	0	0	0	0	0	0	0	0	0	0
1.80min : 644.885m/z	0	0	0	0	0	0	0	0	0	0	0	0	0	0	0	0	0	0	0	0	0	0	0	0	0
1.80min : 708.530m/z	0	0	0	0	0	0	0	0	0	0	0	0	0	0	0	0	0	0	0	0	0	0	0	0	0
1.80min : 605.863m/z	0	0	0	0	0	0	0	0	0	0	0	0	0	0	0	0	0	0	0	1017.35	2106.76	0	0	0	0
1.80min : 413.870m/z	0	0	0	0	0	3528.17	0	0	0	0	2247.77	0	0	0	0	0	0	0	0	0	0	0	0	0	0
1.80min : 700.849m/z	0	0	0	0	0	1534.94	0	0	0	0	0	0	0	0	0	756.39	0	0	0	0	0	0	0	0	0
1.80min : 626.861m/z	0	0	0	0	0	0	0	0	0	0	0	0	0	0	0	0	0	0	0	0	0	0	0	0	0
1.80min : 778.825m/z	0	0	0	0	0	0	0	0	0	0	0	0	0	0	0	0	0	0	0	0	0	0	0	0	0
1.80min : 610.887m/z	0	0	0	0	0	0	0	0	0	0	0	0	0	0	0	0	0	0	0	0	0	0	0	0	0
1.80min : 928.783m/z	0	0	0	0	0	0	0	0	0	0	0	0	0	0	0	0	0	0	0	0	0	0	0	0	0
1.80min : 355.437m/z	0	0	0	0	0	0	0	1485.41	0	0	0	0	0	0	0	0	0	0	0	0	0	0	0	0	0
1.80min : 733.834m/z	0	0	0	0	0	0	0	0	0	0	0	0	0	0	0	0	0	0	0	0	1240.11	0	0	0	0
1.80min : 920.833m/z	0	0	0	0	0	0	0	0	0	0	0	0	0	0	0	0	0	0	0	0	0	0	0	0	0
1.80min : 366.954m/z	0	0	0	0	0	0	0	0	0	14346.2	0	0	0	0	0	0	0	0	0	0	0	0	0	0	0
1.80min : 636.861m/z	0	0	0	0	0	0	0	0	0	0	0	0	0	0	0	0	0	0	0	0	0	0	0	0	0
1.80min : 707.369m/z	0	0	0	0	0	0	0	0	0	0	0	0	0	0	0	0	0	0	0	0	0	0	0	0	0
1.80min : 662.860m/z	0	0	0	0	0	0	0	0	0	0	0	0	0	0	0	0	0	0	0	0	0	0	0	0	0
1.80min : 666.880m/z	0	0	0	0	0	0	0	0	0	0	0	0	0	0	0	0	0	0	0	0	0	0	0	0	0
1.80min : 754.847m/z	0	0	0	0	0	0	0	0	0	0	0	0	0	0	0	0	0	0	0	0	0	0	0	0	0
1.80min : 650.870m/z	0	0	0	0	0	0	0	0	0	0	0	0	0	0	0	0	0	0	0	0	0	0	0	0	0
1.80min : 772.355m/z	0	0	0	0	0	0	0	0	0	0	0	0	0	0	0	0	0	0	0	0	0	0	0	0	0
1.80min : 786.853m/z	0	0	0	0	0	0	0	0	0	0	0	0	0	0	0	0	0	0	0	0	0	0	0	0	0
1.80min : 659.380m/z	0	0	0	0	0	0	0	0	0	0	0	0	0	0	0	0	0	0	0	0	0	0	0	0	0
1.80min : 540.880m/z	0	0	0	0	0	0	0	0	0	0	0	0	0	0	0	0	0	0	0	0	0	0	0	0	0
1.80min : 131.019m/z	0	0	0	0	0	0	0	0	0	0	0	0	0	0	0	0	0	0	0	0	0	0	0	0	0
1.80min : 580.927m/z	0	0	0	0	0	0	0	0	0	0	0	0	0	0	0	0	0	0	0	0	0	0	0	0	0
1.80min : 584.897m/z	0	0	0	0	0	0	0	0	0	0	0	0	0	0	0	0	0	0	0	0	0	0	0	0	0
1.80min : 659.901m/z	0	0	0	0	0	0	0	0	0	3570.44	0	0	0	0	0	0	0	0	0	0	0	0	0	0	0
1.80min : 615.868m/z	0	0	0	0	0	0	0	0	0	0	0	0	0	0	0	0	0	0	0	0	0	0	0	0	0
1.80min : 878.347m/z	0	0	0	0	0	0	0	0	0	0	0	0	0	0	0	0	0	0	0	0	0	0	0	0	0
1.80min : 350.978m/z	0	0	0	0	0	0	0	0	0	0	0	0	0	0	0	0	0	0	0	0	0	0	0	0	9732.66
1.80min : 550.889m/z	0	0	0	0	0	0	0	0	0	0	0	0	0	0	0	0	0	0	0	0	0	0	0	0	0
1.80min : 512.890m/z	0	0	0	0	0	1316.23	0	0	0	0	0	0	0	0	0	0	1050.67	0	0	0	0	0	0	0	0
1.80min : 744.878m/z	0	0	0	0	0	1051.68	0	0	0	0	0	0	0	0	0	0	0	0	0	0	0	0	0	0	0
1.80min : 504.946m/z	0	0	0	0	0	0	0	0	0	0	0	0	0	0	0	0	0	0	0	0	0	0	2351.29	0	0
1.80min : 350.445m/z	0	0	0	0	0	0	0	0	0	0	0	0	0	0	0	0	0	0	0	0	0	0	0	0	0
1.80min : 731.844m/z	0	0	0	0	0	2301.73	0	0	0	0	0	0	0	0	0	0	0	0	0	0	2200.09	0	3023.6	0	0
1.80min : 702.847m/z	0	0	0	0	0	0	0	0	0	0	0	0	0	0	0	0	0	0	0	0	0	0	0	0	0
1.80min : 691.340m/z	0	0	0	0	0	0	0	0	0	0	0	0	0	0	0	0	0	0	0	0	0	0	0	0	0
1.80min : 425.955m/z	0	0	0	0	0	0	0	0	0	0	0	0	0	0	0	0	0	0	0	0	0	0	0	0	0
1.80min : 674.875m/z	0	0	0	0	0	0	0	0	0	0	0	0	0	0	0	0	0	0	0	0	0	0	0	0	0
1.80min : 728.854m/z	0	0	0	0	0	0	0	0	0	0	0	0	0	0	0	0	0	0	0	0	0	0	0	0	0
1.80min : 553.931m/z	0	0	0	0	0	0	0	0	0	0	0	0	0	0	0	0	0	0	0	0	0	0	0	0	0
1.80min : 403.426m/z	0	0	0	0	0	0	0	0	0	0	0	0	0	0	0	0	0	0	0	0	0	0	0	0	0
1.80min : 719.846m/z	0	0	0	0	0	0	0	0	0	0	0	0	0	0	0	0	0	0	0	0	0	0	0	0	0
1.80min : 490.963m/z	0	0	0	0	0	0	0	0	0	0	0	0	0	0	0	0	0	0	0	0	0	0	0	2940.21	0
1.80min : 901.817m/z	0	0	0	0	0	0	0	0	0	0	0	0	0	0	0	0	0	0	0	0	0	0	0	0	0
1.80min : 386.428m/z	0	0	0	0	0	0	0	0	0	0	0	0	0	0	0	0	0	0	0	0	0	0	0	0	0
1.80min : 887.842m/z	0	0	0	0	0	0	0	0	0	0	0	0	0	0	0	0	0	0	0	0	0	0	0	0	0
1.80min : 826.196m/z	0	0	0	0	0	0	0	0	0	0	0	0	0	0	0	0	0	0	0	0	0	0	0	0	0
1.80min : 616.878m/z	0	0	0	0	0	0	0	0	0	0	0	0	0	0	0	0	0	0	0	0	0	0	0	0	0
1.80min : 673.868m/z	0	0	0	0	0	0	0	0	0	0	0	0	0	0	0	0	0	0	0	0	0	0	0	0	0
1.80min : 709.548m/z	0	0	0	0	0	0	0	0	0	0	0	0	0	0	0	0	0	0	0	0	0	0	0	0	0
1.80min : 849.099m/z	0	0	0	0	0	0	0	0	0	0	0	0	0	0	0	0	0	0	0	0	0	0	0	0	0
1.80min : 824.842m/z	0	0	0	0	0	0	0	0	0	0	0	0	0	0	0	0	0	0	0	0	0	0	0	0	0
1.80min : 633.373m/z	0	0	0	0	0	0	0	0	0	0	0	0	0	0	0	0	0	0	0	0	0	0	0	0	0
1.80min : 746.864m/z	0	0	0	0	0	0	0	0	0	0	0	0	0	0	0	0	0	0	0	0	0	0	0	0	0
1.80min : 764.162m/z	0	0	0	0	0	0	0	0	0	0	0	0	0	0	0	0	0	0	0	0	0	0	0	0	0
1.80min : 660.889m/z	0	0	0	0	0	0	0	0	0	0	0	0	0	19834	0	0	0	0	0	0	2944.67	0	4193.68	0	0
1.80min : 444.909m/z	0	0	0	0	0	0	0	4591.68	0	0	0	0	0	29053.6	0	0	0	0	0	0	2370.25	0	0	0	0
1.80min : 252.933m/z	0	0	0	0	0	0	0	0	0	0	0	0	0	0	0	0	0	0	0	0	0	0	0	0	0
1.80min : 488.898m/z	0	0	0	0	0	0	0	0	0	0	0	0	0	0	0	0	0	0	0	0	0	0	0	0	0
1.81min : 658.895m/z	0	0	0	0	0	0	0	0	0	0	0	0	0	0	0	4742.51	0	0	0	0	0	0	0	0	0
1.81min : 322.982m/z	0	0	0	0	0	0	0	0	0	0	0	0	0	0	0	0	0	0	0	0	0	0	0	0	0
1.81min : 548.891m/z	0	0	0	0	0	0	0	0	0	0	0	0	0	0	0	0	0	0	0	5540.21	0	0	0	2769.88	0
1.81min : 823.846m/z	0	0	0	0	0	0	0	0	0	0	0	0	0	0	0	0	0	0	0	0	0	0	0	0	0
1.81min : 518.384m/z	0	0	0	0	0	0	0	0	0	0	0	0	0	0	0	0	0	0	0	0	0	0	0	1894.93	0
1.81min : 210.979m/z	0	0	0	0	0	0	0	0	0	0	0	0	0	0	0	0	0	0	0	0	0	0	0	0	0
1.81min : 298.962m/z	0	0	0	0	0	0	0	0	0	4874.99	0	0	0	0	0	0	0	0	0	0	0	0	0	0	0
1.81min : 406.434m/z	0	0	1374.28	0	0	0	0	0	0	0	0	0	0	0	0	0	0	0	0	0	0	0	0	0	0
1.81min : 464.917m/z	0	0	0	0	0	0	0	0	0	0	0	0	0	12620.5	0	0	0	0	0	0	0	0	0	0	0
1.81min : 400.944m/z	0	0	0	0	0	0	0	0	0	0	0	0	0	0	0	0	0	0	0	0	0	0	0	0	8805.64
1.81min : 494.378m/z	0	0	0	0	0	0	0	0	0	0	0	0	0	0	0	0	0	0	0	0	0	0	0	0	0
1.81min : 601.902m/z	0	0	0	0	0	0	0	0	0	0	0	0	0	0	0	0	0	0	0	0	0	0	0	0	0
1.81min : 861.161m/z	0	0	0	0	0	0	0	0	0	0	0	0	0	0	0	0	0	0	0	0	0	0	0	0	0
1.81min : 551.877m/z	0	0	0	0	0	0	0	0	0	0	0	0	0	0	0	0	0	0	0	0	0	0	0	0	0
1.81min : 646.883m/z	0	0	0	0	0	0	0	0	0	0	0	0	0	0	0	0	0	0	0	0	0	0	0	0	0
1.81min : 617.868m/z	0	0	0	0	0	0	0	0	0	0	773.79	0	0	0	0	0	0	0	0	0	0	0	0	0	0
1.81min : 408.427m/z	0	0	0	0	0	0	0	0	0	0	0	0	0	0	0	0	0	0	0	0	0	0	0	0	0
1.81min : 693.840m/z	0	0	0	0	0	1461.82	0	0	0	0	0	0	0	0	0	0	0	0	0	0	0	0	1120.88	0	0
1.81min : 644.879m/z	0	0	0	0	0	0	0	0	0	0	0	0	0	26291.3	0	2216.19	0	0	0	8102.91	3670.51	0	3711.54	5673.15	0
1.81min : 234.010m/z	0	0	0	0	0	0	0	0	0	0	0	0	0	0	0	0	0	0	0	0	2507.23	0	0	0	0
1.81min : 125.986m/z	0	0	0	0	0	0	0	0	0	28909.1	0	0	0	16286.9	0	0	0	0	0	0	0	0	0	27766.1	0
1.81min : 566.376m/z	0	0	0	0	0	0	0	0	0	0	0	0	0	0	0	0	0	0	0	0	0	0	0	0	0
1.81min : 760.855m/z	0	0	0	0	0	0	0	0	0	0	0	0	0	0	0	0	0	0	0	0	0	0	725.88	0	0
1.81min : 506.883m/z	0	0	0	0	0	0	0	0	0	0	0	0	0	0	0	0	0	0	0	0	0	0	0	0	0
1.81min : 776.828m/z	0	0	0	0	0	0	0	0	0	0	0	0	0	0	0	0	0	0	0	0	0	0	0	1112.78	0
1.81min : 348.941m/z	0	0	0	0	0	0	0	0	0	0	0	0	0	24072.1	0	0	0	0	0	0	2962.18	0	0	0	0
1.81min : 434.909m/z	0	0	0	0	0	0	0	2739.83	0	0	0	0	0	0	0	0	0	0	0	0	0	0	0	0	0
1.81min : 609.394m/z	0	0	0	0	0	0	0	0	0	0	0	0	0	0	0	0	0	0	0	0	0	0	0	0	0
1.81min : 883.809m/z	0	0	0	0	0	0	0	0	0	0	0	0	0	0	0	0	0	0	0	0	0	0	0	0	0
1.81min : 840.170m/z	0	0	0	0	0	0	0	0	0	0	0	0	0	0	0	0	0	0	0	0	0	0	0	0	0
1.81min : 495.876m/z	0	0	0	0	0	0	0	0	0	0	0	0	0	0	0	0	0	0	0	0	1447.92	0	0	0	0
1.81min : 516.930m/z	0	0	3021.8	0	0	0	0	0	0	0	0	0	0	0	0	0	0	0	0	0	0	0	0	0	0
1.81min : 819.173m/z	0	0	0	0	0	0	0	0	0	0	0	0	0	0	0	0	0	0	0	0	0	0	0	0	0
1.81min : 588.873m/z	0	0	0	0	0	0	0	0	0	0	0	0	0	0	0	1301.08	0	0	0	0	0	0	1324.29	0	0
1.81min : 825.831m/z	0	0	0	0	0	0	0	0	0	0	0	0	0	0	0	0	0	0	0	0	0	0	0	0	0
1.81min : 750.837m/z	0	0	0	0	0	0	0	0	0	0	0	0	0	0	0	0	0	0	0	0	0	0	0	0	0
1.81min : 814.831m/z	0	0	0	0	0	741.01	0	0	0	0	0	0	0	0	0	0	0	0	0	0	0	0	0	0	0
1.81min : 810.511m/z	0	0	0	0	0	0	0	0	0	0	0	0	0	0	0	0	0	0	0	0	0	0	0	0	0
1.81min : 530.892m/z	0	0	0	0	0	0	0	0	0	0	0	0	0	0	0	0	0	0	0	0	0	0	0	0	0
1.81min : 776.842m/z	0	0	0	0	0	0	0	0	0	0	0	0	0	0	0	0	0	0	0	0	0	0	0	0	0
1.81min : 704.841m/z	0	0	0	0	0	0	0	0	0	0	0	0	0	0	0	0	0	0	0	0	0	0	0	2012.05	0
1.81min : 569.397m/z	0	0	0	0	0	0	0	0	0	0	0	0	0	0	0	0	0	0	0	0	0	0	0	0	0
1.81min : 767.854m/z	0	0	0	0	0	0	0	0	0	0	0	0	0	0	0	0	0	0	0	0	0	0	0	0	0
1.81min : 425.952m/z	0	0	0	0	0	5241.72	0	3534.78	0	0	0	0	0	23585.8	0	0	1110.07	0	0	9786.33	0	0	5934.84	5265.4	0
1.81min : 913.808m/z	0	0	0	0	0	0	0	0	0	0	0	0	0	0	0	0	0	0	0	0	0	0	0	0	0
1.81min : 316.953m/z	0	0	0	0	0	0	0	0	0	0	0	0	0	6185.97	0	0	0	0	0	0	2069.58	0	0	0	0
1.81min : 663.857m/z	0	0	0	0	0	0	0	0	0	0	0	0	0	0	0	1205.61	0	0	0	0	0	0	0	1553.95	0
1.81min : 376.985m/z	0	0	0	0	0	0	0	0	0	0	0	0	0	3757.38	0	0	0	0	0	3353.71	0	0	0	0	0
1.81min : 416.920m/z	0	0	0	0	1649.22	0	0	1674.06	0	0	0	0	0	5340.04	0	0	0	0	0	0	0	0	0	3722.5	0
1.81min : 960.808m/z	0	0	0	0	0	0	0	0	0	0	0	0	0	0	0	0	0	0	0	0	0	0	0	0	0
1.81min : 525.907m/z	0	0	0	0	0	0	0	0	0	0	0	0	0	0	0	0	0	0	0	0	0	0	0	0	0
1.81min : 539.383m/z	0	0	0	0	0	0	0	0	0	0	0	0	0	748.56	0	0	0	0	0	0	0	0	0	0	0
1.81min : 488.965m/z	0	0	0	0	0	0	0	0	0	0	0	0	0	0	0	0	0	0	0	0	0	0	2923.5	0	0
1.81min : 624.381m/z	0	0	0	0	0	0	0	0	0	0	0	0	0	0	0	0	0	0	0	0	1610.27	0	0	0	0
1.81min : 800.819m/z	0	0	0	0	0	2529.46	0	0	0	0	0	0	0	7085.48	0	0	0	0	0	6153.05	0	0	0	0	0
1.81min : 746.873m/z	0	0	0	0	0	0	0	0	0	0	0	0	0	0	0	0	0	0	0	0	0	0	0	0	0
1.81min : 783.506m/z	0	0	0	0	0	0	0	0	0	0	0	0	0	0	0	0	0	0	0	0	0	0	0	0	0
1.81min : 688.850m/z	0	0	0	0	0	0	0	0	0	0	0	0	0	0	0	0	0	0	0	0	0	0	0	0	0
1.81min : 730.355m/z	0	0	0	0	0	0	0	0	0	0	0	0	0	0	0	0	0	0	0	0	0	0	0	0	0
1.81min : 336.960m/z	0	0	0	0	0	0	0	0	0	0	0	0	0	10048.7	0	0	0	0	0	11735.1	0	0	0	0	0
1.81min : 620.866m/z	0	0	0	0	0	0	0	0	0	0	0	0	0	0	0	0	0	0	0	0	0	0	0	0	0
1.81min : 825.839m/z	0	0	0	0	0	0	0	0	0	0	0	0	0	0	0	0	0	0	0	0	0	0	0	0	0
1.81min : 800.827m/z	0	0	0	0	0	0	0	0	0	0	0	0	0	0	0	0	0	0	0	0	0	0	0	0	0
1.81min : 392.436m/z	0	0	0	0	0	0	0	0	0	0	0	0	0	0	0	0	0	0	0	0	0	0	0	0	0
1.81min : 649.889m/z	0	0	0	0	0	0	0	0	0	0	0	0	0	0	0	0	0	0	0	0	0	0	0	0	0
1.81min : 675.365m/z	0	0	0	0	0	0	0	0	0	0	0	0	0	0	0	0	0	0	0	0	0	0	0	0	0
1.81min : 463.913m/z	0	0	0	0	0	2599.36	0	0	0	0	0	0	0	0	0	0	0	0	0	0	0	0	0	0	0
1.81min : 729.531m/z	0	0	0	0	0	0	0	0	0	0	0	0	0	0	0	0	0	0	0	0	0	0	0	0	0
1.81min : 924.832m/z	0	0	0	0	0	0	0	0	0	0	0	0	0	0	0	0	0	0	0	0	0	0	0	0	0
1.81min : 572.871m/z	0	0	0	0	0	0	0	0	0	0	0	0	0	0	0	1371.59	0	0	0	0	0	0	0	0	0
1.81min : 672.370m/z	0	0	0	0	0	0	0	0	0	0	0	0	0	0	0	0	0	0	0	0	0	0	0	0	0
1.81min : 404.931m/z	0	0	0	0	0	0	0	0	0	0	3562.63	0	0	15939.2	0	0	3690.14	0	0	0	0	0	0	0	0
1.81min : 881.831m/z	0	0	0	0	0	0	0	0	0	0	0	0	0	0	0	0	0	0	0	0	0	0	0	0	0
1.81min : 687.840m/z	0	0	0	0	0	0	0	0	0	0	0	0	0	0	0	0	0	0	0	2580.69	1572.18	0	0	0	0
1.81min : 305.025m/z	0	0	0	0	0	0	0	0	0	0	0	0	9909.15	5547.26	0	0	0	0	0	0	0	0	0	10329.5	0
1.81min : 706.342m/z	0	0	0	0	0	0	0	0	0	0	0	0	0	0	0	0	0	0	0	0	0	0	0	944.49	0
1.81min : 624.384m/z	0	0	0	0	0	0	0	0	0	0	0	0	0	0	0	0	0	0	0	0	0	0	0	0	0
1.81min : 534.928m/z	0	0	0	0	0	0	0	0	0	0	0	0	0	0	0	2164.84	1609.98	0	0	7060.93	0	0	4137.38	0	0
1.81min : 758.855m/z	0	0	0	0	0	0	0	0	0	0	0	0	0	0	0	0	0	0	0	0	0	0	0	0	0
1.81min : 383.938m/z	0	0	0	0	0	0	0	0	0	0	0	0	0	0	0	0	0	0	0	0	0	0	0	0	0
1.81min : 300.916m/z	0	0	0	0	0	0	0	0	0	0	0	0	0	0	0	0	0	0	0	0	0	0	0	0	0
1.81min : 784.843m/z	0	0	0	0	0	0	0	0	0	0	0	0	0	0	0	0	0	0	0	0	0	0	0	0	0
1.81min : 401.942m/z	0	0	0	0	0	0	0	0	0	0	0	0	0	0	0	0	0	0	0	0	0	0	0	0	0
1.81min : 818.811m/z	0	0	0	0	0	0	0	0	0	0	0	0	0	0	0	0	0	0	0	0	0	0	0	1260.81	0
1.81min : 611.885m/z	0	0	0	0	0	0	0	2227.74	0	0	0	0	0	0	0	0	0	0	0	0	0	0	0	0	0
1.81min : 654.352m/z	0	0	0	0	0	0	0	0	0	0	0	0	0	0	0	0	0	0	0	0	0	0	0	0	0
1.81min : 860.496m/z	0	0	0	0	0	0	0	0	0	0	0	0	0	0	0	0	0	0	0	0	0	0	0	0	0
1.81min : 876.834m/z	0	0	0	0	0	0	0	0	0	0	0	0	0	0	0	0	0	0	0	0	0	0	0	0	0
1.81min : 258.976m/z	0	0	0	0	0	0	0	0	0	0	0	0	0	0	0	0	0	0	0	0	0	0	0	11769.5	0
1.81min : 667.379m/z	0	0	0	0	0	0	0	0	0	0	0	0	0	0	0	0	0	0	0	0	0	0	0	0	0
1.81min : 528.369m/z	0	0	0	0	0	0	0	0	0	0	0	0	0	0	0	0	0	0	0	2289.31	0	0	0	0	0
1.81min : 512.400m/z	0	0	0	0	0	0	0	0	0	0	0	0	0	0	0	0	0	0	0	0	0	0	0	0	0
1.81min : 730.859m/z	0	0	0	0	0	0	0	0	0	2076.05	0	0	0	0	0	0	0	0	0	0	0	0	0	0	0
1.81min : 728.358m/z	0	0	0	0	0	0	0	0	0	0	0	0	0	0	0	0	0	0	0	0	0	0	1564.64	0	0
1.81min : 841.848m/z	0	0	0	0	0	0	0	0	0	0	0	0	0	0	0	0	0	0	0	0	0	0	0	0	0
1.81min : 412.922m/z	0	0	0	0	0	0	0	0	0	0	0	0	0	16863.8	0	3130.65	0	0	0	0	0	0	0	0	0
1.81min : 215.478m/z	0	0	0	0	0	0	0	0	2783.84	0	0	0	0	0	0	0	0	0	0	0	0	0	0	0	0
1.81min : 820.851m/z	0	0	0	0	0	0	0	0	0	0	0	0	0	0	0	0	0	0	0	0	0	0	0	0	0
1.81min : 706.870m/z	0	0	0	0	0	0	0	0	0	0	0	0	0	0	0	0	0	0	0	0	0	0	0	0	0
1.81min : 744.331m/z	0	0	0	0	0	0	0	0	0	0	0	0	0	0	0	0	0	0	0	0	0	0	0	0	0
1.81min : 696.874m/z	0	0	0	0	0	0	0	0	0	0	0	0	0	0	0	0	0	0	0	0	0	0	0	0	0
1.81min : 742.867m/z	0	0	0	0	0	0	0	0	0	0	0	0	0	0	0	0	0	0	0	0	0	0	0	0	0
1.81min : 465.408m/z	0	0	0	0	0	0	0	0	0	0	0	0	0	0	0	0	0	0	0	0	0	0	0	0	0
1.81min : 668.877m/z	0	0	0	0	0	0	0	0	0	0	0	0	0	0	0	0	0	0	0	0	0	0	0	0	0
1.81min : 772.868m/z	0	0	0	0	0	0	0	0	0	0	0	0	0	0	0	0	0	0	0	0	0	0	0	0	0
1.81min : 819.842m/z	0	0	0	0	0	0	0	0	0	0	0	0	0	0	0	0	0	0	0	0	0	0	0	0	0
1.81min : 630.902m/z	0	0	0	0	0	0	0	0	0	0	0	0	0	0	0	2874.03	0	0	0	0	0	0	0	0	0
1.81min : 756.863m/z	0	0	0	0	0	0	0	0	0	0	0	0	0	0	0	0	0	0	0	0	0	0	0	0	0
1.81min : 564.924m/z	0	0	0	0	0	0	0	0	0	0	0	0	0	0	0	0	0	0	0	0	0	0	0	0	0
1.81min : 593.898m/z	0	0	0	0	0	0	0	0	0	0	0	0	0	0	0	0	0	0	0	0	0	0	0	0	0
1.81min : 558.386m/z	0	0	0	0	0	0	0	0	0	0	0	0	0	0	0	0	0	0	0	0	0	0	0	0	0
1.81min : 753.845m/z	0	0	0	0	0	0	0	0	0	0	0	0	0	0	0	0	0	0	0	0	0	0	0	0	0
1.81min : 886.840m/z	0	0	0	0	0	0	0	0	0	0	0	0	0	0	0	0	0	0	0	0	0	0	0	0	0
1.81min : 992.478m/z	0	0	0	0	0	0	0	0	0	0	0	0	0	0	0	0	0	0	0	0	0	0	0	0	0
1.81min : 754.866m/z	0	0	0	0	0	0	0	0	0	0	0	0	0	0	0	0	0	0	0	0	0	0	0	0	0
1.81min : 912.161m/z	0	0	0	0	0	0	0	0	0	0	0	0	0	0	0	0	0	0	0	0	0	0	0	0	0
1.81min : 294.954m/z	0	0	0	0	0	0	0	0	0	0	0	0	0	0	0	0	0	0	0	0	0	0	0	0	0
1.81min : 731.347m/z	0	0	0	0	0	0	0	0	0	0	0	0	0	0	0	0	0	0	0	0	0	0	0	0	0
1.81min : 436.916m/z	0	0	0	0	0	0	0	0	0	0	0	0	0	0	0	0	0	0	0	0	0	0	0	0	0
1.81min : 222.980m/z	0	0	0	0	0	0	0	10394.2	0	0	0	0	0	0	0	0	0	0	0	0	13888.3	0	16526.9	0	0
1.81min : 720.355m/z	0	0	0	0	0	0	0	0	0	0	0	0	0	0	0	0	0	0	0	0	0	0	0	0	0
1.81min : 635.853m/z	0	0	0	0	0	0	0	0	0	0	0	0	0	0	0	0	0	0	0	0	0	0	0	1236.28	0
1.81min : 726.874m/z	0	0	0	0	0	0	0	0	0	0	0	0	0	0	0	0	0	0	0	0	0	0	0	0	0
1.81min : 798.820m/z	0	0	0	0	0	4279.33	0	3293.56	0	0	2430.87	0	0	8537.76	0	0	0	0	0	0	0	0	0	0	0
1.81min : 421.417m/z	0	0	0	0	0	0	0	0	0	0	0	0	0	0	0	0	0	0	0	0	0	0	0	0	0
1.81min : 774.872m/z	0	0	0	0	0	0	0	0	0	0	0	0	0	0	0	0	0	0	0	0	0	0	0	0	0
1.81min : 609.363m/z	0	0	0	0	0	0	0	0	0	0	0	0	0	0	0	0	0	0	0	0	0	0	0	0	0
1.81min : 862.838m/z	0	0	0	0	0	0	0	0	0	0	0	0	0	0	0	0	0	0	0	0	0	0	0	0	0
1.81min : 631.900m/z	0	0	0	0	0	0	0	0	0	0	0	0	0	0	0	0	0	0	0	0	0	0	0	0	0
1.81min : 570.387m/z	0	0	0	0	0	0	0	0	0	0	0	0	0	0	0	0	0	0	0	0	0	0	0	0	0
1.81min : 564.881m/z	0	0	0	0	0	0	0	0	0	0	0	0	0	0	0	0	0	0	0	0	0	0	0	0	0
1.81min : 799.333m/z	0	0	0	0	0	0	0	0	0	0	0	0	0	0	0	0	0	0	0	0	0	0	0	0	0
1.81min : 773.373m/z	0	0	0	0	0	0	0	0	0	0	0	0	0	0	0	0	0	0	0	0	0	0	0	0	0
1.81min : 420.947m/z	0	0	0	0	0	4543.01	0	3556.99	0	0	0	0	0	14639	0	0	0	0	0	0	5646.33	0	0	4709.52	0
1.81min : 649.373m/z	0	0	0	0	0	0	0	0	0	0	0	0	0	0	0	0	0	0	0	0	0	0	0	0	0
1.81min : 550.934m/z	0	0	0	0	0	0	0	597.7	0	0	0	0	0	0	0	0	0	0	0	2322.86	0	0	0	0	0
1.81min : 925.832m/z	0	0	0	0	0	0	0	0	0	0	0	0	0	0	0	0	0	0	0	0	0	0	0	0	0
1.81min : 590.877m/z	0	0	0	0	0	0	0	0	0	0	0	0	0	0	0	0	0	0	0	0	0	0	0	0	0
1.81min : 872.846m/z	0	0	0	0	0	0	0	0	0	0	0	0	0	0	0	0	0	0	0	0	0	0	0	0	0
1.81min : 815.520m/z	0	0	0	0	0	0	0	0	0	0	0	0	0	0	0	0	0	0	0	0	0	0	0	0	0
1.81min : 400.424m/z	0	0	0	0	0	0	0	0	0	0	0	0	0	0	0	0	0	0	0	0	0	0	0	0	0
1.81min : 464.922m/z	0	0	0	0	0	0	0	0	0	0	0	0	0	0	0	0	0	0	0	0	0	0	0	0	0
1.81min : 570.390m/z	0	0	0	0	0	0	0	0	0	0	0	0	0	0	0	0	0	0	0	0	0	0	0	0	0
1.81min : 708.869m/z	0	0	0	0	0	0	0	0	0	0	0	0	0	0	0	0	0	0	0	6364.61	1766.17	0	0	0	0
1.81min : 849.844m/z	0	0	0	0	0	0	0	0	0	0	0	0	0	0	0	0	0	0	0	0	0	0	0	0	0
1.81min : 707.364m/z	0	0	0	0	0	0	0	0	0	0	0	0	0	0	0	0	0	0	0	0	0	0	0	0	0
1.81min : 868.846m/z	0	0	0	0	0	0	0	0	0	0	0	0	0	0	0	0	0	0	0	0	0	0	0	0	0
1.81min : 825.826m/z	0	0	0	0	0	0	0	0	0	0	0	0	0	0	0	0	0	0	0	0	0	0	0	0	0
1.81min : 604.859m/z	0	0	0	0	0	0	0	1076.05	0	0	0	0	0	0	0	0	0	0	0	0	0	0	0	0	0
1.81min : 382.441m/z	0	0	2112.38	0	0	0	0	0	0	0	0	0	0	0	0	0	0	0	0	0	0	0	0	0	0
1.81min : 419.915m/z	0	0	0	0	0	0	0	0	0	0	0	0	0	0	0	0	1538.21	0	0	0	0	0	0	0	0
1.81min : 640.358m/z	0	0	0	0	0	0	0	0	0	0	0	0	0	0	0	0	0	0	0	0	0	0	0	0	0
1.81min : 535.883m/z	0	0	0	0	0	0	0	0	0	0	0	0	0	0	0	0	0	0	0	0	0	0	0	0	0
1.81min : 878.840m/z	0	0	0	0	0	0	0	0	0	0	0	0	0	0	0	0	0	0	0	0	0	0	0	0	0
1.81min : 658.376m/z	0	0	0	0	0	0	0	0	0	0	0	0	0	0	0	0	0	0	0	0	0	0	0	0	0
1.81min : 830.784m/z	0	0	0	0	0	0	0	0	0	0	0	0	0	0	0	0	0	0	0	0	0	0	0	1157.51	0
1.81min : 742.873m/z	0	0	0	0	0	0	0	0	0	0	0	0	0	0	0	0	0	0	0	0	0	0	0	0	0
1.81min : 558.887m/z	0	0	0	0	0	0	0	4012.83	0	0	0	0	0	0	0	0	2091.46	0	0	0	0	0	0	0	0
1.81min : 807.848m/z	0	0	0	0	0	0	0	0	0	0	0	0	0	0	0	0	0	0	0	0	0	0	0	0	0
1.81min : 490.402m/z	0	0	0	0	0	0	0	0	0	0	0	0	0	0	0	0	0	0	0	0	0	0	0	0	0
1.81min : 792.175m/z	0	0	0	0	0	0	0	0	0	0	0	0	0	0	0	0	0	0	0	0	0	0	0	0	0
1.81min : 510.396m/z	0	0	0	0	0	0	0	0	0	0	0	0	0	1037.96	0	0	0	0	0	0	0	0	0	0	0
1.81min : 232.923m/z	0	0	0	0	0	0	0	0	0	0	3366.79	0	6022.65	0	0	0	0	0	0	0	0	0	0	0	0
1.81min : 281.949m/z	0	0	0	0	0	0	0	0	0	19991	0	0	0	0	0	0	0	0	0	0	0	0	0	0	0
1.81min : 566.388m/z	0	0	0	0	0	0	0	0	0	0	0	0	0	0	0	0	0	0	0	0	0	0	1592.13	0	0
1.81min : 411.922m/z	0	0	0	0	0	0	0	0	0	0	0	0	0	0	0	0	0	0	0	0	0	0	0	0	0
1.81min : 637.857m/z	0	0	0	0	0	0	0	0	0	0	0	0	0	0	0	0	0	0	0	2577.03	0	0	0	0	0
1.81min : 780.340m/z	0	0	0	0	0	0	0	0	0	0	0	0	0	0	0	0	0	0	0	0	0	0	0	0	0
1.81min : 726.878m/z	0	0	0	0	0	0	0	0	0	0	0	0	0	0	0	0	0	0	0	0	0	0	3015.43	0	0
1.81min : 994.824m/z	0	0	0	0	0	0	0	0	0	0	0	0	0	0	0	0	0	0	0	0	0	0	0	0	0
1.81min : 254.970m/z	0	0	0	0	0	0	0	0	0	0	0	0	0	0	0	0	0	0	0	0	0	0	0	0	0
1.81min : 455.399m/z	0	0	0	0	0	0	0	0	0	0	0	0	0	0	0	0	0	0	0	0	0	0	0	0	0
1.81min : 868.819m/z	0	0	0	0	0	0	0	670.57	0	0	0	0	0	0	0	0	0	0	0	0	0	0	0	0	0
1.81min : 691.861m/z	0	0	0	0	0	0	0	0	0	0	0	0	0	0	0	0	0	0	0	0	0	0	0	0	0
1.81min : 902.570m/z	0	0	0	0	0	0	0	0	0	0	0	0	0	0	0	0	0	0	0	0	0	0	0	0	0
1.81min : 562.368m/z	0	0	0	0	0	0	0	0	0	0	0	0	0	0	0	0	0	0	0	0	0	0	0	1026.05	0
1.81min : 975.285m/z	0	0	0	0	0	0	0	0	0	0	0	0	0	0	0	0	0	0	0	0	0	0	0	0	0
1.81min : 528.373m/z	0	0	0	0	0	0	0	0	0	0	0	0	0	0	0	0	0	0	0	0	1443.17	0	0	0	0
1.81min : 800.823m/z	0	0	0	0	0	0	0	0	0	0	0	0	0	0	0	2242.38	0	0	0	0	0	0	2888.97	0	0
1.81min : 732.846m/z	0	0	0	0	0	0	0	0	0	0	0	0	0	0	0	0	0	0	0	0	0	0	0	0	0
1.81min : 950.817m/z	0	0	0	0	0	0	0	0	0	0	0	0	0	0	0	0	0	0	0	0	0	0	0	0	0
1.81min : 356.431m/z	0	0	0	0	0	0	0	0	0	0	0	0	0	0	0	0	0	0	0	0	0	0	0	0	0
1.81min : 454.915m/z	0	0	0	0	0	5404.13	0	0	0	0	3036.83	0	0	0	0	0	0	0	0	6756.5	0	0	0	0	0
1.81min : 234.960m/z	0	8213.37	0	6787.29	23642.6	17471.9	30666.5	27220.9	0	177435	12221.6	0	22085.8	106874	0	20305.4	20787.9	0	0	36698.2	0	25975.8	21696	119583	19190.6
1.81min : 682.367m/z	0	0	0	0	0	0	0	0	0	0	0	0	0	0	0	0	0	0	0	0	0	0	0	0	0
1.81min : 744.883m/z	0	0	0	0	0	0	0	0	0	0	0	0	0	0	0	0	0	0	0	0	1386.75	0	0	0	0
1.81min : 737.861m/z	0	0	0	0	0	0	0	0	0	0	0	0	0	0	0	0	0	0	0	0	0	0	0	0	0
1.81min : 683.853m/z	0	0	0	0	0	0	0	0	0	0	0	0	0	0	0	0	1174.87	0	0	0	0	0	0	0	0
1.81min : 153.033m/z	0	0	0	0	0	0	0	0	0	0	0	0	0	10555.3	0	0	0	0	0	0	0	0	0	6982.03	0
1.81min : 559.385m/z	0	0	0	0	0	0	0	0	0	0	0	0	0	0	0	0	0	0	0	0	0	0	0	0	0
1.81min : 405.930m/z	0	0	0	0	0	0	0	0	0	0	0	0	0	0	0	0	0	0	0	6178.09	0	0	0	0	0
1.81min : 429.936m/z	0	0	0	0	0	0	0	0	0	0	0	0	0	0	0	0	0	0	0	0	0	0	0	0	0
1.81min : 451.446m/z	0	0	0	0	0	0	0	0	0	0	0	0	0	0	0	0	0	0	0	0	0	0	0	0	0
1.81min : 694.848m/z	0	0	0	0	0	0	0	0	0	0	0	0	0	0	0	0	0	0	0	0	0	0	0	0	0
1.81min : 792.842m/z	0	0	0	0	0	0	0	0	0	0	0	0	0	0	0	0	0	0	0	0	0	0	0	0	0
1.81min : 887.822m/z	0	0	0	0	0	0	0	0	0	0	0	0	0	0	0	0	0	0	0	0	0	0	0	0	0
1.81min : 749.835m/z	0	0	0	0	0	0	0	0	0	0	0	0	0	0	0	0	0	0	0	0	0	0	0	0	0
1.81min : 524.903m/z	0	0	0	0	0	0	0	0	0	0	0	0	0	32782.4	0	0	0	0	0	0	0	0	0	0	0
1.81min : 828.149m/z	0	0	0	0	0	0	0	0	0	0	0	0	0	0	0	0	0	0	0	0	0	0	0	0	0
1.81min : 926.809m/z	0	0	0	0	0	0	0	0	0	0	0	0	0	0	0	0	0	0	0	0	0	0	0	0	0
1.81min : 618.863m/z	0	0	0	0	0	0	0	0	0	0	0	0	0	0	0	806.96	0	0	0	0	0	0	0	0	0
1.81min : 575.869m/z	0	0	0	0	0	0	0	0	0	0	0	0	0	0	0	0	0	0	0	0	0	0	0	0	0
1.81min : 343.440m/z	0	0	0	0	0	0	0	0	0	0	0	0	0	0	0	0	0	0	0	0	0	0	0	0	0
1.81min : 947.825m/z	0	0	0	0	0	0	0	0	0	0	0	0	0	0	0	0	0	0	0	0	0	0	0	0	0
1.81min : 286.966m/z	0	0	0	0	0	0	0	0	0	0	0	0	0	0	0	0	0	0	0	0	0	0	0	0	0
1.81min : 772.875m/z	0	0	0	0	0	0	0	0	0	0	0	0	0	0	0	0	0	0	0	0	0	0	0	0	0
1.81min : 662.854m/z	0	0	0	0	0	0	3097.12	0	0	0	1123.67	0	0	0	0	0	0	0	0	0	0	0	0	0	0
1.81min : 128.519m/z	0	0	0	0	0	0	0	0	0	0	0	0	0	0	0	0	0	0	0	0	0	0	0	0	0
1.81min : 258.928m/z	0	0	0	0	0	0	0	16520.8	10460.2	0	0	0	0	0	0	0	4005.04	0	0	0	0	0	8871.85	22474	0
1.81min : 603.400m/z	0	0	0	0	0	0	0	0	0	0	0	0	0	0	0	0	0	0	0	0	0	0	0	0	0
1.81min : 426.952m/z	0	0	0	0	0	0	0	0	0	0	0	0	0	0	0	0	0	0	0	0	0	0	0	0	0
1.81min : 114.987m/z	0	0	0	0	0	0	0	0	0	0	0	0	0	8546.16	0	0	0	0	0	0	0	0	0	0	0
1.81min : 868.842m/z	0	0	0	0	0	0	0	0	0	0	0	0	0	0	0	0	0	0	0	0	0	0	0	0	0
1.81min : 729.528m/z	0	0	0	0	0	0	0	0	0	0	0	0	0	0	0	0	0	0	0	0	0	0	0	0	0
1.81min : 626.381m/z	0	0	0	0	0	0	0	0	0	0	0	0	0	0	0	0	0	0	0	0	0	0	0	0	0
1.81min : 267.014m/z	0	0	0	0	0	7774.84	0	0	0	0	0	0	0	15142.1	0	0	0	0	0	0	0	0	0	5145.11	0
1.81min : 355.981m/z	0	0	0	0	0	0	0	0	0	0	0	0	0	0	0	0	0	0	0	0	0	0	0	0	0
1.81min : 578.897m/z	0	0	0	0	0	0	0	0	0	0	0	0	0	0	0	0	0	0	0	0	0	0	0	0	0
1.81min : 469.913m/z	0	0	0	0	0	0	0	0	0	0	0	0	0	0	0	0	0	0	0	0	0	0	0	0	0
1.81min : 687.854m/z	0	0	0	0	0	0	0	0	0	0	0	0	0	0	0	0	0	0	0	0	0	0	0	0	0
1.81min : 674.871m/z	0	0	0	0	0	0	3078.07	0	0	0	0	0	0	13365.1	0	0	0	0	0	0	0	0	0	5081.15	0
1.81min : 978.808m/z	0	0	0	0	0	0	0	0	0	0	0	0	0	0	0	0	0	0	0	0	0	0	0	0	0
1.81min : 602.387m/z	0	0	0	0	0	0	0	0	0	0	0	0	0	0	0	0	0	0	0	0	0	0	0	0	0
1.81min : 842.850m/z	0	0	0	0	0	0	0	0	0	0	0	0	0	0	0	0	0	0	0	0	0	0	0	0	0
1.81min : 682.842m/z	0	0	0	0	0	0	0	0	0	0	0	0	0	0	0	0	0	0	0	0	0	0	0	0	0
1.81min : 703.337m/z	0	0	0	0	0	0	0	0	0	0	0	0	0	0	0	0	0	0	0	0	0	0	0	0	0
1.81min : 801.822m/z	0	0	0	0	0	0	0	0	0	0	0	0	0	0	0	0	0	0	0	0	0	0	0	0	0
1.81min : 779.192m/z	0	0	0	0	0	0	0	0	0	0	0	0	0	0	0	0	0	0	0	0	0	0	0	0	0
1.81min : 426.429m/z	0	0	0	0	0	0	0	0	0	0	0	0	0	0	0	0	0	0	0	0	655.15	0	0	0	0
1.81min : 665.366m/z	0	0	0	0	0	0	0	0	0	0	0	0	0	0	0	0	0	0	0	0	0	0	0	0	0
1.81min : 618.859m/z	0	0	0	0	0	0	0	0	0	0	0	0	0	0	0	0	0	0	0	0	2237.86	0	0	0	0
1.81min : 710.377m/z	0	0	0	0	0	0	0	0	0	0	0	0	0	0	0	0	0	0	0	0	0	0	0	0	0
1.81min : 283.941m/z	0	0	0	0	0	0	0	0	0	0	0	0	0	0	0	0	0	0	0	0	0	0	0	0	0
1.81min : 469.917m/z	0	0	0	0	0	0	0	0	0	0	0	0	0	0	0	0	0	0	0	0	0	0	0	0	0
1.81min : 814.838m/z	0	0	0	0	0	0	0	0	0	0	0	0	0	0	0	0	0	0	0	0	0	0	0	0	0
1.81min : 638.884m/z	0	0	0	0	0	0	0	0	0	0	0	0	0	0	0	0	0	0	0	0	0	0	0	0	0
1.81min : 972.831m/z	0	0	0	0	0	0	0	0	0	0	0	0	0	0	0	0	0	0	0	0	0	0	0	0	0
1.81min : 414.929m/z	0	0	0	0	0	0	0	0	0	0	0	0	0	0	0	0	0	0	0	5304.72	0	0	0	0	0
1.81min : 732.843m/z	0	0	0	0	0	0	0	0	0	0	0	0	0	0	0	0	0	0	0	0	0	0	0	0	0
1.81min : 902.816m/z	0	0	0	0	0	0	0	0	0	0	0	0	0	0	0	0	0	0	0	0	0	0	0	0	0
1.81min : 774.858m/z	0	0	0	0	0	0	0	0	0	0	0	0	0	0	0	0	0	0	0	0	0	0	0	0	0
1.81min : 238.991m/z	0	0	0	0	0	0	0	0	0	0	0	0	0	4850.13	0	0	0	0	0	0	0	0	0	0	0
1.81min : 844.173m/z	0	0	0	0	0	0	0	0	0	0	0	0	0	0	0	0	0	0	0	0	0	0	0	0	0
1.81min : 672.359m/z	0	0	0	0	0	0	0	0	0	0	0	0	0	2817.22	0	0	0	0	0	0	0	0	0	0	0
1.81min : 505.887m/z	0	0	0	0	0	0	0	0	0	0	0	0	0	0	0	0	0	0	0	0	1179.65	0	0	0	0
1.81min : 252.967m/z	0	0	0	0	7009.9	0	16209.9	0	0	0	0	0	0	0	0	0	0	0	0	0	0	0	0	0	0
1.81min : 620.848m/z	0	0	0	0	0	0	0	0	0	0	0	0	0	0	0	0	0	0	0	0	0	0	0	0	0
1.81min : 593.399m/z	0	0	0	0	0	0	0	0	0	0	0	0	0	0	0	0	0	0	0	0	0	0	0	0	0
1.81min : 618.383m/z	0	0	0	0	0	0	0	0	0	0	0	0	0	0	0	0	0	0	0	0	0	0	0	0	0
1.81min : 470.916m/z	0	0	0	0	0	0	0	0	0	0	0	0	0	0	0	0	0	0	0	0	0	0	0	0	0
1.81min : 626.871m/z	0	0	0	0	0	0	0	0	0	0	0	0	0	0	0	0	0	0	0	0	0	0	0	0	0
1.81min : 359.966m/z	0	0	0	0	0	0	0	0	0	0	0	0	0	0	0	0	0	0	0	0	0	0	0	0	0
1.81min : 616.379m/z	0	0	0	0	0	0	0	0	0	0	0	0	0	0	0	0	0	0	0	0	0	0	0	0	0
1.81min : 814.807m/z	0	0	0	0	0	0	0	0	0	0	0	0	0	0	0	0	0	0	0	0	0	0	0	2286.39	0
1.81min : 357.449m/z	0	0	0	0	0	0	0	0	0	0	0	0	0	0	0	0	0	0	0	0	0	0	0	0	0
1.81min : 796.103m/z	0	0	0	0	0	0	0	0	0	0	0	0	0	0	0	0	0	0	0	0	0	0	0	0	0
1.81min : 696.862m/z	0	0	0	0	0	0	0	0	0	0	0	0	0	0	0	0	0	0	0	0	0	0	0	0	0
1.81min : 580.368m/z	0	0	0	0	0	0	0	0	0	0	0	0	0	0	0	0	0	0	0	0	0	0	0	0	0
1.81min : 743.192m/z	0	0	0	0	0	0	0	0	0	0	0	0	0	0	0	0	0	0	0	0	0	0	0	0	0
1.81min : 723.533m/z	0	0	0	0	0	0	0	0	0	0	0	0	0	0	0	0	0	0	0	0	0	0	0	0	0
1.81min : 826.327m/z	0	0	0	0	0	0	0	0	0	0	0	0	0	0	0	0	0	0	0	0	0	0	0	0	0
1.81min : 813.155m/z	0	0	0	0	0	0	0	0	0	0	0	0	0	0	0	0	0	0	0	0	0	0	0	0	0
1.81min : 378.425m/z	0	0	0	0	0	0	0	0	0	0	0	0	0	0	0	0	0	0	0	0	0	0	0	0	0
1.81min : 515.417m/z	0	0	0	0	0	0	0	0	0	0	0	0	0	0	0	0	0	0	0	0	0	0	0	0	0
1.81min : 297.947m/z	0	0	0	0	0	0	0	0	0	0	0	0	0	0	0	0	0	0	0	0	0	0	0	0	0
1.81min : 508.933m/z	0	0	0	0	0	0	0	0	0	0	0	0	0	0	0	0	0	0	0	0	0	0	0	0	0
1.81min : 468.908m/z	0	0	0	0	0	0	0	3700.05	0	0	0	0	0	0	0	0	0	0	0	0	0	0	0	0	0
1.81min : 709.874m/z	0	0	0	0	0	0	0	0	0	0	0	0	0	0	0	0	0	0	0	0	0	0	0	0	0
1.81min : 788.834m/z	0	0	0	0	0	0	0	0	0	0	0	0	0	0	0	0	0	0	0	0	0	0	0	0	0
1.81min : 763.516m/z	0	0	0	0	0	0	0	0	0	0	0	0	0	0	0	0	0	0	0	0	0	0	0	0	0
1.81min : 734.842m/z	0	0	0	0	0	0	0	0	0	0	0	0	0	0	0	0	0	0	0	0	0	0	0	0	0
1.81min : 774.863m/z	0	0	0	0	0	0	0	0	0	0	0	0	0	6334.05	0	0	0	0	0	0	0	0	0	0	0
1.81min : 451.443m/z	0	0	0	0	0	0	0	0	0	0	0	0	0	0	0	0	0	0	0	0	0	0	0	0	0
1.81min : 753.520m/z	0	0	0	0	0	0	0	0	0	0	0	0	0	0	0	0	0	0	0	0	0	0	0	0	0
1.81min : 626.867m/z	0	0	0	0	0	0	0	0	0	0	0	0	0	0	0	0	0	0	0	0	0	0	0	2112.03	0
1.81min : 778.821m/z	0	0	0	0	0	0	0	0	0	0	0	0	0	0	0	0	0	0	0	0	0	0	0	0	0
1.81min : 711.867m/z	0	0	0	0	0	0	0	0	0	0	0	0	0	0	0	0	0	0	0	0	0	0	0	0	0
1.81min : 493.878m/z	0	0	0	0	0	0	0	0	0	0	0	0	0	0	0	0	0	0	0	0	0	0	0	0	0
1.81min : 292.467m/z	0	0	0	0	0	0	0	0	0	0	0	0	0	0	0	0	0	0	0	0	0	0	0	0	0
1.81min : 864.833m/z	0	0	0	0	0	0	0	0	0	0	0	0	0	0	0	0	0	0	0	0	0	0	0	0	0
1.81min : 793.853m/z	0	0	0	0	0	0	0	0	0	0	0	0	0	0	0	0	0	0	0	0	0	0	0	0	0
1.81min : 470.912m/z	0	0	0	0	0	0	0	0	0	0	0	0	0	0	0	0	0	0	0	9634.53	0	0	0	0	0
1.81min : 790.836m/z	0	0	0	0	0	0	0	0	0	0	0	0	0	0	0	0	0	0	0	0	0	0	0	0	0
1.81min : 432.904m/z	0	0	0	0	0	0	0	0	0	0	0	0	0	0	0	0	0	0	0	0	0	0	0	0	0
1.81min : 430.930m/z	0	0	0	0	0	0	0	0	0	0	0	0	0	29355.7	0	0	0	0	0	0	0	0	0	10779.2	0
1.81min : 624.875m/z	0	0	0	0	0	0	0	0	0	0	0	0	0	0	0	0	0	0	0	2384.28	0	0	0	0	0
1.81min : 530.896m/z	0	0	0	0	0	0	0	0	0	0	0	0	0	4995.67	0	0	0	0	0	0	0	0	0	2977.21	0
1.81min : 393.953m/z	0	0	0	0	0	0	0	0	0	0	0	0	0	0	0	0	0	0	0	0	0	0	0	0	0
1.81min : 560.388m/z	0	0	0	0	0	0	0	0	0	0	0	0	0	0	0	0	0	0	0	0	0	0	0	0	0
1.81min : 817.812m/z	0	0	0	0	0	0	0	0	0	0	0	0	0	0	0	0	0	0	0	0	0	0	0	0	0
1.81min : 319.942m/z	0	0	0	0	0	0	0	0	0	0	1894.21	0	0	0	0	0	0	0	0	0	0	0	0	0	0
1.81min : 766.857m/z	0	0	0	0	0	0	0	0	0	0	0	0	0	0	0	0	0	0	0	0	0	0	0	0	0
1.81min : 690.857m/z	0	0	0	0	0	0	0	0	0	2135.27	0	0	0	0	0	0	0	0	0	0	0	0	0	0	0
1.81min : 548.884m/z	0	0	0	0	0	0	0	0	0	0	0	0	0	0	0	0	0	0	0	0	0	0	0	0	0
1.81min : 848.836m/z	0	0	0	0	0	0	0	0	0	0	0	0	0	0	0	0	0	0	0	0	0	0	0	0	0
1.81min : 980.804m/z	0	0	0	0	0	0	0	0	0	0	0	0	0	0	0	0	0	0	0	0	0	0	0	0	0
1.81min : 484.885m/z	0	0	0	0	0	0	0	0	0	0	0	0	0	0	0	0	0	0	0	0	0	0	0	0	0
1.81min : 260.929m/z	0	0	0	0	0	0	0	0	0	10279.4	0	0	0	0	0	0	0	0	0	0	0	0	0	0	0
1.81min : 603.886m/z	0	0	0	0	0	0	0	0	0	0	0	0	0	0	0	0	0	0	0	0	0	0	0	0	0
1.81min : 422.416m/z	0	0	0	0	0	0	0	0	0	0	0	0	0	0	0	0	0	0	0	0	0	0	0	0	0
1.81min : 674.359m/z	0	0	0	0	0	0	0	0	0	0	0	0	0	0	0	0	0	0	0	0	0	0	0	0	0
1.81min : 601.871m/z	0	0	0	0	0	0	0	0	0	2050.75	0	0	0	0	0	0	0	0	0	0	0	0	0	0	0
1.81min : 763.864m/z	0	0	0	0	0	0	0	0	0	0	0	0	0	0	0	0	0	0	0	0	0	0	0	0	0
1.81min : 741.856m/z	0	0	0	0	0	0	0	0	0	0	0	0	0	0	0	0	0	0	0	0	0	0	0	0	0
1.81min : 558.390m/z	0	0	0	0	0	0	0	0	0	0	0	0	0	0	0	0	0	0	0	0	0	0	0	0	0
1.81min : 488.961m/z	0	0	0	0	0	2535.27	0	1973.3	0	0	0	0	0	0	0	0	0	0	0	0	0	0	0	0	0
1.81min : 281.945m/z	0	0	0	0	0	0	0	27885.3	0	0	0	0	0	0	0	7926.3	0	0	0	0	0	0	0	33656.7	0
1.81min : 602.898m/z	0	0	0	0	0	0	0	0	0	0	0	0	0	0	0	0	0	0	0	0	0	0	0	0	0
1.81min : 528.902m/z	0	0	0	0	0	0	0	0	0	0	0	0	0	0	0	0	0	0	0	0	0	0	0	0	0
1.81min : 632.891m/z	0	0	0	0	0	0	0	0	0	0	0	0	0	9595.93	0	0	0	0	0	0	0	0	3134.73	0	0
1.81min : 698.200m/z	0	0	0	0	0	0	0	0	0	0	0	0	0	0	0	0	0	0	0	0	0	0	0	0	0
1.81min : 565.885m/z	0	0	0	0	0	0	0	0	0	0	0	0	0	0	0	0	0	0	0	0	0	0	0	0	0
1.81min : 616.375m/z	0	0	0	0	0	0	0	0	0	0	0	0	0	0	0	0	0	0	0	0	0	0	1668.53	0	0
1.81min : 361.431m/z	0	0	0	0	0	0	0	0	0	0	0	0	0	0	0	0	0	0	0	0	0	0	0	0	0
1.81min : 614.379m/z	0	0	0	0	0	0	0	0	0	0	0	0	0	0	0	0	0	0	0	0	0	0	0	0	0
1.81min : 444.394m/z	0	0	0	0	0	0	0	0	0	0	0	0	0	0	0	0	0	0	0	0	0	0	0	0	0
1.81min : 666.869m/z	0	0	0	0	0	0	0	0	0	0	0	0	0	0	0	0	0	0	0	0	0	0	0	0	0
1.81min : 374.936m/z	0	0	0	0	0	0	0	0	0	0	0	0	0	9309.71	0	0	0	0	0	7349.49	0	0	0	0	0
1.81min : 710.871m/z	0	0	0	0	0	0	0	0	0	0	0	0	0	0	0	0	0	0	0	0	0	0	0	0	0
1.81min : 324.978m/z	0	0	0	0	0	0	0	0	0	0	0	0	0	0	0	0	0	0	0	0	0	0	0	0	0
1.81min : 817.504m/z	0	0	0	0	0	0	0	0	0	0	0	0	0	0	0	0	0	0	0	0	0	0	0	0	0
1.81min : 377.925m/z	0	0	0	0	0	0	0	0	0	0	0	0	0	0	0	0	0	0	0	2165.02	0	0	0	3235.93	0
1.81min : 472.914m/z	0	0	0	0	0	0	0	0	0	0	0	0	0	0	0	0	0	0	0	0	0	0	0	0	0
1.81min : 958.818m/z	0	0	0	0	0	0	0	0	0	0	0	0	0	0	0	0	0	0	0	0	0	0	0	0	0
1.81min : 415.433m/z	0	0	0	0	0	0	0	0	0	0	0	0	0	0	0	0	0	0	0	0	0	0	0	0	0
1.81min : 545.410m/z	0	0	0	0	0	0	0	0	0	0	0	0	0	0	0	0	0	0	0	0	0	0	0	0	0
1.81min : 740.830m/z	0	0	0	0	0	0	0	670	0	0	0	0	0	0	0	0	0	0	0	0	0	0	0	0	0
1.81min : 624.374m/z	0	0	0	0	0	0	0	987.14	0	0	0	0	0	0	0	0	0	0	0	0	0	0	0	0	0
1.81min : 569.896m/z	0	0	0	0	0	0	0	0	0	0	0	0	0	0	0	0	0	0	0	0	0	0	0	0	0
1.81min : 276.975m/z	0	0	0	0	0	3074.24	0	0	0	0	0	0	0	0	0	0	0	0	0	0	0	0	0	0	0
1.81min : 600.857m/z	0	0	0	0	0	0	0	0	0	0	0	0	0	0	0	0	0	0	0	0	0	0	0	2059.13	0
1.81min : 676.900m/z	0	0	0	0	0	0	0	0	0	0	0	0	0	0	0	0	0	0	0	0	0	0	0	0	0
1.81min : 624.878m/z	0	0	0	0	0	0	0	0	0	0	0	0	0	0	0	0	0	0	0	0	0	0	0	0	0
1.81min : 806.837m/z	0	0	0	0	0	0	0	0	0	0	0	0	0	0	0	0	0	0	0	0	0	0	0	0	0
1.81min : 810.836m/z	0	0	0	0	0	0	0	0	0	0	0	0	0	0	0	0	0	0	0	0	0	0	0	0	0
1.81min : 851.151m/z	0	0	0	0	0	0	0	0	0	0	0	0	0	0	0	0	0	0	0	0	0	0	0	0	0
1.81min : 843.331m/z	0	0	0	0	0	0	0	0	0	0	0	0	0	0	0	0	0	0	0	0	0	0	0	0	0
1.81min : 839.298m/z	0	0	0	0	0	0	0	0	0	0	0	0	0	0	0	0	0	0	0	0	0	0	0	0	0
1.81min : 648.376m/z	0	0	0	0	0	0	0	0	0	0	0	0	0	0	0	0	0	0	0	0	0	0	0	0	0
1.81min : 649.842m/z	0	0	0	0	0	0	0	0	0	0	0	0	0	0	0	0	0	0	0	0	0	0	0	0	0
1.81min : 865.790m/z	0	0	0	0	0	0	0	0	0	0	0	0	0	0	0	0	0	0	0	0	0	0	0	0	0
1.81min : 781.810m/z	0	0	0	0	0	0	0	0	0	0	0	0	0	0	0	0	0	0	0	0	0	0	0	0	0
1.81min : 884.496m/z	0	0	0	0	0	0	0	0	0	0	0	0	0	0	0	0	0	0	0	0	0	0	0	0	0
1.81min : 892.798m/z	0	0	0	0	0	0	0	0	0	0	0	0	0	0	0	0	0	0	0	0	0	0	0	0	0
1.81min : 825.326m/z	0	0	0	0	0	0	0	0	0	0	0	0	0	0	0	0	0	0	0	0	0	0	0	0	0
1.81min : 747.860m/z	0	0	0	0	0	0	0	0	0	0	0	0	0	0	0	0	0	0	0	0	0	0	0	0	0
1.81min : 777.329m/z	0	0	0	0	0	0	0	0	0	0	0	0	0	0	0	0	0	0	0	0	0	0	1003.12	0	0
1.81min : 551.867m/z	0	0	0	0	0	0	0	0	0	0	0	0	0	0	0	1372.24	0	0	0	0	0	0	0	0	0
1.81min : 769.612m/z	0	0	0	0	0	0	0	0	0	0	0	0	0	0	0	0	0	0	0	0	0	0	0	0	0
1.81min : 885.522m/z	0	0	0	0	0	0	0	0	0	0	0	0	0	0	0	0	0	0	0	0	0	0	0	0	0
1.81min : 836.169m/z	0	0	0	0	0	0	0	0	0	0	0	0	0	0	0	0	0	0	0	0	0	0	0	0	0
1.81min : 821.837m/z	0	0	0	0	0	0	0	0	0	0	0	0	0	0	0	0	0	0	0	0	0	0	0	0	0
1.81min : 718.338m/z	0	0	0	0	0	0	0	0	0	0	0	0	0	0	0	0	0	0	0	0	0	0	0	0	0
1.81min : 533.929m/z	0	0	0	0	0	0	0	0	0	0	0	0	0	0	0	0	0	0	0	0	0	0	0	0	0
1.81min : 407.402m/z	0	0	0	0	0	0	0	0	0	0	0	0	1485.1	0	0	0	0	0	0	0	0	0	0	0	0
1.81min : 202.972m/z	0	0	0	0	0	9970.83	0	0	0	0	0	0	0	26626.3	0	0	0	0	0	18092.8	0	0	0	0	0
1.81min : 853.840m/z	0	0	0	0	0	0	0	0	0	0	0	0	0	0	0	0	0	0	0	0	0	0	0	0	0
1.81min : 735.365m/z	0	0	0	0	0	0	0	0	0	0	0	0	0	0	0	0	0	0	0	0	0	0	0	0	0
1.81min : 876.502m/z	0	0	0	0	0	0	0	0	0	0	0	0	0	0	0	0	0	0	0	0	0	0	0	0	0
1.81min : 298.949m/z	0	0	0	0	0	0	0	0	0	0	0	0	0	0	0	0	0	0	0	2548.02	0	0	0	0	0
1.81min : 749.869m/z	0	0	0	0	0	0	0	0	0	0	0	0	0	0	0	0	0	0	0	0	0	0	0	0	0
1.81min : 889.168m/z	0	0	0	0	0	0	0	0	0	0	0	0	0	0	0	0	0	0	0	0	0	0	0	0	0
1.81min : 665.867m/z	0	0	0	0	0	0	0	0	0	0	0	0	0	0	0	0	0	0	0	0	0	0	0	0	0
1.81min : 663.360m/z	0	0	0	0	0	0	0	0	0	0	0	0	0	6122.39	0	0	0	0	0	4624.16	0	0	0	0	0
1.81min : 745.838m/z	0	0	0	0	0	0	0	0	0	0	0	0	0	0	0	0	0	0	0	0	0	0	0	0	0
1.81min : 508.438m/z	0	0	0	0	0	0	0	0	0	0	0	0	0	0	0	0	0	0	0	0	0	0	0	0	0
1.81min : 210.983m/z	0	0	0	0	0	0	0	0	0	0	0	0	0	0	0	0	0	0	0	0	0	0	0	0	0
1.81min : 604.871m/z	0	0	0	0	0	0	0	0	0	0	0	0	0	0	0	0	0	0	0	0	0	0	711.01	0	0
1.81min : 676.896m/z	0	0	0	0	0	0	0	0	0	0	0	0	0	0	0	0	0	0	0	0	0	0	0	0	0
1.81min : 528.898m/z	0	0	0	0	0	0	0	0	0	0	0	0	0	12401.3	0	0	0	0	0	0	0	0	0	0	0
1.81min : 586.882m/z	0	0	0	0	0	0	0	0	0	0	0	0	0	0	0	0	0	0	0	0	0	0	0	0	0
1.81min : 789.831m/z	0	0	0	0	0	0	0	0	0	0	0	0	0	0	0	0	0	0	0	0	0	0	0	0	0
1.81min : 720.856m/z	0	0	0	0	0	0	0	0	0	0	0	0	0	0	0	0	0	0	0	0	0	0	0	0	0
1.81min : 628.902m/z	0	0	0	0	0	0	0	0	0	0	0	0	0	0	0	0	0	0	0	0	0	0	0	0	0
1.81min : 710.865m/z	0	0	0	0	0	0	0	0	0	0	0	0	0	4062.79	0	0	0	0	0	2987.72	0	0	1996.14	0	0
1.81min : 854.336m/z	0	0	0	0	0	0	0	0	0	0	0	0	0	0	0	0	0	0	0	0	0	0	0	0	0
1.81min : 755.519m/z	0	0	0	0	0	0	0	0	0	0	0	0	0	0	0	0	0	0	0	0	0	0	0	0	0
1.81min : 406.931m/z	0	0	0	0	0	0	0	0	0	0	0	0	0	0	0	0	0	0	0	0	0	0	0	0	0
1.81min : 716.858m/z	0	0	0	0	0	0	0	0	0	0	0	0	0	0	0	0	0	0	0	1847.32	0	0	0	0	0
1.81min : 598.860m/z	0	0	0	0	0	0	0	0	0	0	0	0	0	0	0	0	0	0	0	0	0	0	0	0	0
1.81min : 506.942m/z	0	0	0	0	0	0	0	0	0	0	0	0	0	0	0	0	0	0	0	0	0	0	1795.6	0	0
1.81min : 219.985m/z	0	0	0	0	0	0	0	0	0	0	0	0	0	419614	0	0	0	0	0	0	0	0	0	0	0
1.81min : 468.916m/z	0	0	0	0	0	0	0	0	0	0	0	0	0	0	0	0	0	0	0	0	0	0	0	0	0
1.81min : 569.890m/z	0	0	0	0	0	0	0	0	0	0	0	0	0	4092.38	0	0	0	0	0	2656.8	0	0	0	0	0
1.81min : 504.881m/z	0	0	0	0	0	0	0	813.64	0	0	0	0	0	0	0	0	0	0	0	0	0	0	0	0	0
1.81min : 527.376m/z	0	0	0	0	0	0	0	0	0	0	0	0	0	0	0	0	0	0	0	0	0	0	0	0	0
1.81min : 666.373m/z	0	0	0	0	0	0	0	0	0	0	0	0	0	0	0	0	0	0	0	0	0	0	0	0	0
1.81min : 656.891m/z	0	0	0	0	0	0	0	0	0	0	0	0	0	0	0	0	0	0	0	0	0	0	0	0	0
1.81min : 675.874m/z	0	0	0	0	0	0	0	0	0	0	0	0	0	0	0	0	0	0	0	0	0	0	0	0	0
1.81min : 390.956m/z	0	0	0	0	0	0	0	0	0	0	0	0	0	0	0	0	0	0	0	0	0	0	0	0	0
1.81min : 357.977m/z	0	0	0	0	0	0	0	0	0	0	0	0	0	12506	0	0	0	0	0	0	0	0	0	0	0
1.81min : 693.375m/z	0	0	0	0	0	0	0	0	0	0	0	0	0	0	0	0	0	0	0	0	0	0	0	0	0
1.81min : 898.816m/z	0	0	0	0	0	0	0	0	0	0	0	0	0	0	0	0	0	0	0	0	0	0	0	0	0
1.81min : 577.875m/z	0	0	0	0	0	0	0	0	0	0	0	0	0	0	0	0	0	0	0	0	0	0	0	0	0
1.81min : 935.828m/z	0	0	0	0	0	0	0	0	0	0	0	0	0	0	0	0	0	0	0	0	0	0	0	0	0
1.81min : 763.362m/z	0	0	0	0	0	0	0	0	0	0	0	0	0	0	0	0	0	0	0	0	0	0	0	0	0
1.81min : 336.956m/z	0	0	0	0	0	0	0	3496.55	0	0	0	0	0	0	0	0	0	0	0	0	0	0	0	0	0
1.81min : 568.393m/z	0	0	0	0	0	0	0	0	0	0	0	0	0	0	0	0	0	0	0	0	1636.98	0	0	0	0
1.81min : 288.968m/z	0	0	0	0	0	0	0	0	0	0	0	0	0	0	0	0	0	0	0	0	0	0	0	0	0
1.82min : 707.380m/z	0	0	0	0	0	0	0	0	0	0	0	0	0	0	0	0	0	0	0	0	0	0	0	0	0
1.82min : 455.914m/z	0	0	0	0	0	0	0	0	0	0	0	0	0	0	0	0	0	0	0	0	0	0	0	0	0
1.82min : 480.401m/z	0	0	0	0	0	0	0	0	0	0	0	0	0	0	0	0	0	0	0	0	0	0	0	0	0
1.82min : 564.920m/z	0	0	0	0	0	0	0	0	0	0	0	0	0	14083.2	0	0	0	0	0	0	0	0	0	0	0
1.82min : 698.880m/z	0	0	0	0	0	0	0	0	0	0	0	0	0	0	0	0	0	0	0	0	0	0	1253.97	0	0
1.82min : 594.875m/z	0	0	0	0	0	0	0	0	0	0	0	0	0	0	0	0	0	0	0	0	0	0	0	0	0
1.82min : 444.913m/z	0	0	2079.76	0	0	0	0	0	0	0	0	0	0	0	0	0	0	0	0	0	0	0	0	0	0
1.82min : 600.854m/z	0	0	0	0	0	0	0	0	0	0	0	0	0	0	0	0	0	0	0	0	0	0	0	0	0
1.82min : 190.989m/z	0	0	0	0	0	0	0	0	0	0	0	0	0	9702.52	0	0	0	0	0	10520.3	0	0	0	0	0
1.82min : 891.833m/z	0	0	0	0	0	0	0	0	0	0	0	0	0	0	0	0	0	0	0	0	0	0	0	0	0
1.82min : 435.903m/z	0	0	0	0	1663.43	0	0	0	0	0	0	0	0	0	0	0	0	0	0	0	0	0	0	0	0
1.82min : 775.512m/z	0	0	0	0	0	0	0	0	0	0	0	0	0	0	0	0	0	0	0	0	0	0	0	0	0
1.82min : 603.855m/z	0	0	0	0	0	0	0	536.53	0	0	0	0	0	0	0	0	0	0	0	0	0	0	0	0	0
1.82min : 432.919m/z	0	0	0	0	0	0	0	0	0	0	0	0	0	0	0	0	0	0	0	0	0	0	0	0	0
1.82min : 259.973m/z	0	0	0	0	0	0	0	0	0	0	0	0	0	0	0	0	0	0	0	0	0	0	0	0	0
1.82min : 779.813m/z	0	0	0	0	0	0	0	1051.08	0	0	0	0	0	0	0	0	0	0	0	0	0	0	0	0	0
1.82min : 592.895m/z	0	0	0	0	0	0	0	0	0	0	0	0	0	0	0	0	0	0	0	0	0	0	0	0	0
1.82min : 800.347m/z	0	0	0	0	0	0	0	0	0	0	0	0	0	0	0	0	0	0	0	0	0	0	0	0	0
1.82min : 437.958m/z	0	0	0	0	0	0	0	0	0	0	0	0	0	0	0	0	0	0	0	0	0	0	0	0	0
1.82min : 701.380m/z	0	0	0	0	0	0	0	0	0	0	0	0	0	0	0	0	0	0	0	0	0	0	0	0	0
1.82min : 216.950m/z	0	0	0	0	0	0	0	0	0	0	0	0	0	14862.6	0	0	0	0	0	0	0	0	0	12047.8	0
1.82min : 761.852m/z	0	0	0	0	0	0	0	0	0	0	0	0	0	0	0	0	0	0	0	0	0	0	0	0	0
1.82min : 851.507m/z	0	0	0	0	0	0	0	0	0	0	0	0	0	0	0	0	0	0	0	0	0	0	0	0	0
1.82min : 688.858m/z	0	0	0	0	0	0	0	0	0	0	0	0	0	0	0	0	0	0	0	0	0	0	0	0	0
1.82min : 430.934m/z	0	0	0	0	0	0	0	0	0	0	0	0	0	0	0	0	0	0	0	0	0	0	0	0	0
1.82min : 422.934m/z	0	0	0	0	0	0	0	0	0	0	0	0	0	0	0	0	0	0	0	0	0	0	0	0	0
1.82min : 798.355m/z	0	0	0	0	0	0	0	0	0	0	0	0	0	0	0	0	0	0	0	0	0	0	0	0	0
1.82min : 379.926m/z	0	0	0	0	0	0	0	0	0	0	0	0	0	0	0	0	0	0	0	0	0	0	0	0	0
1.82min : 552.365m/z	0	0	0	0	0	0	0	0	0	0	0	0	0	0	0	0	0	0	0	0	915.57	0	0	0	0
1.82min : 690.850m/z	0	0	0	0	0	0	0	0	0	0	0	0	0	0	0	0	0	0	0	0	0	0	0	0	0
1.82min : 302.947m/z	0	0	0	0	0	0	0	3990.26	0	0	0	0	0	0	0	0	0	0	0	0	0	0	2647.67	0	0
1.82min : 753.351m/z	0	0	0	0	0	0	0	0	0	0	0	0	0	0	0	0	0	0	0	0	0	0	0	0	0
1.82min : 709.368m/z	0	0	0	0	0	0	0	0	0	0	0	0	0	0	0	0	0	0	0	0	0	0	0	0	0
1.82min : 875.175m/z	0	0	0	0	0	0	0	0	0	0	0	0	0	0	0	0	0	0	0	0	0	0	0	0	0
1.82min : 618.869m/z	0	0	0	0	0	0	0	0	0	0	0	0	0	0	0	0	0	0	0	0	0	0	0	0	0
1.82min : 432.923m/z	0	0	0	0	0	0	0	0	0	0	0	0	0	0	0	0	0	0	0	0	0	0	0	0	0
1.82min : 836.835m/z	0	0	0	0	0	0	0	0	0	0	0	0	0	0	0	0	0	0	0	0	0	0	0	0	0
1.82min : 996.815m/z	0	0	0	0	0	0	0	0	0	0	0	0	0	0	0	0	0	0	0	0	0	0	0	0	0
1.82min : 252.971m/z	0	0	0	0	0	0	0	8037.31	0	0	0	0	5531.33	39681.4	0	4289.99	9456.63	0	0	8841.36	0	0	6665.81	42334.9	0
1.82min : 764.868m/z	0	0	0	0	0	0	0	0	0	0	0	0	0	0	0	0	0	0	0	0	0	0	0	0	0
1.82min : 788.337m/z	0	0	0	0	0	0	0	0	0	0	0	0	0	0	0	0	0	0	0	0	0	0	693.06	0	0
1.82min : 835.842m/z	0	0	0	0	0	0	0	0	0	0	0	0	0	0	0	0	0	0	0	0	0	0	0	0	0
1.82min : 520.405m/z	0	0	0	0	0	0	0	0	0	0	0	0	0	0	0	0	0	0	0	0	0	0	0	0	0
1.82min : 486.926m/z	0	0	0	0	0	0	0	0	0	0	0	0	0	0	0	0	0	0	0	0	0	0	0	0	0
1.82min : 659.389m/z	0	0	0	0	0	0	0	0	0	0	0	0	0	0	0	0	0	0	0	0	0	0	0	0	0
1.82min : 498.428m/z	0	0	0	0	0	0	0	0	0	0	0	0	0	0	0	0	0	0	0	0	0	0	0	0	0
1.82min : 561.391m/z	0	0	0	0	0	0	0	0	0	0	0	0	0	0	0	0	0	0	0	0	0	0	0	0	0
1.82min : 871.343m/z	0	0	0	0	0	0	0	0	0	0	0	0	0	0	0	0	0	0	0	0	0	0	0	0	0
1.82min : 881.501m/z	0	0	0	0	0	0	0	0	0	0	0	0	0	944.36	0	0	0	0	0	0	0	0	0	0	0
1.82min : 707.868m/z	0	0	0	0	0	0	0	0	0	0	0	0	0	0	0	0	0	0	0	0	0	0	0	0	0
1.82min : 484.387m/z	0	0	0	0	0	0	0	0	0	0	0	0	0	0	0	0	0	0	0	0	0	0	0	0	0
1.82min : 308.967m/z	0	0	0	0	0	0	0	0	0	0	0	0	0	0	0	0	0	0	0	0	0	0	0	0	0
1.82min : 389.426m/z	0	0	0	0	0	0	0	0	0	0	0	0	0	0	0	0	0	0	0	0	0	0	0	0	0
1.82min : 443.961m/z	0	0	0	0	0	0	0	0	0	0	0	0	0	0	0	0	0	0	0	0	0	0	0	0	0
1.82min : 693.193m/z	0	0	0	0	0	0	0	0	0	0	0	0	0	0	0	0	0	0	0	0	0	0	0	0	0
1.82min : 684.192m/z	0	0	0	0	0	0	0	0	0	0	0	0	0	0	0	0	0	0	0	0	0	0	0	0	0
1.82min : 799.820m/z	0	0	0	0	0	0	0	0	0	0	0	0	0	0	0	0	0	0	0	0	3841.12	0	0	2839.29	0
1.82min : 466.953m/z	0	0	0	0	0	0	0	0	0	0	0	0	0	0	0	0	0	0	0	0	0	0	0	0	0
1.82min : 321.942m/z	0	0	0	0	0	0	0	0	0	0	0	0	2401.17	0	0	0	0	0	0	0	0	0	0	0	0
1.82min : 525.903m/z	0	0	0	0	0	0	0	0	0	0	0	0	0	25967.5	0	0	0	0	0	0	0	0	0	0	0
1.82min : 638.347m/z	0	0	0	0	0	0	0	0	0	0	0	0	0	0	0	0	0	0	0	0	0	0	0	0	0
1.82min : 765.522m/z	0	0	0	0	0	0	0	0	0	0	0	0	0	0	0	0	0	0	0	0	0	0	0	0	0
1.82min : 801.312m/z	0	0	0	0	0	0	0	0	0	0	0	0	0	0	0	0	0	0	0	0	0	0	0	0	0
1.82min : 783.855m/z	0	0	0	0	0	0	0	0	0	0	0	0	0	0	0	0	0	0	0	0	0	0	0	0	0
1.82min : 271.957m/z	0	0	0	0	0	0	0	0	0	0	0	0	0	5633.93	0	0	0	0	0	0	0	0	0	0	0
1.82min : 355.942m/z	0	0	0	0	0	0	0	0	0	0	0	0	0	0	0	0	0	0	0	0	0	0	0	0	0
1.82min : 745.874m/z	0	0	0	0	0	0	0	0	0	0	0	0	0	0	0	0	0	0	0	0	0	0	1388.62	0	0
1.82min : 672.364m/z	0	0	0	0	0	0	0	0	0	0	0	0	0	0	0	0	0	0	0	0	0	0	0	0	0
1.82min : 761.864m/z	0	0	0	0	0	0	0	0	0	0	0	0	0	0	0	0	0	0	0	0	0	0	0	0	0
1.82min : 699.531m/z	0	0	0	0	0	0	0	0	0	0	0	0	0	0	0	0	0	0	0	0	0	0	0	0	0
1.82min : 828.847m/z	0	0	0	0	0	0	0	0	0	0	0	0	0	0	0	0	0	0	0	0	0	0	0	0	0
1.82min : 743.333m/z	0	0	0	0	0	0	0	0	0	0	0	0	0	1833.97	0	0	0	0	0	0	0	0	0	0	0
1.82min : 626.855m/z	0	0	0	0	0	0	0	0	0	0	0	0	0	0	0	0	0	0	0	0	1280.83	0	0	0	0
1.82min : 822.506m/z	0	0	0	0	0	0	0	0	0	0	0	0	0	0	0	0	0	0	0	0	0	0	0	0	0
1.82min : 535.925m/z	0	0	0	0	0	0	0	0	0	0	0	0	0	0	0	0	0	0	0	0	0	0	0	0	0
1.82min : 810.337m/z	0	0	0	0	0	0	0	0	0	0	0	0	0	0	0	0	0	0	0	0	0	0	0	0	0
1.82min : 750.869m/z	0	0	0	0	0	0	0	0	0	0	0	0	0	0	0	0	0	0	0	0	0	0	0	0	0
1.82min : 663.862m/z	0	0	0	0	0	0	0	0	0	0	0	0	0	0	0	0	0	0	0	0	0	0	0	0	0
1.82min : 984.815m/z	0	0	0	0	0	0	0	0	0	0	0	0	0	0	0	0	0	0	0	0	0	0	0	0	0
1.82min : 645.869m/z	0	0	0	0	0	0	0	1764	0	0	0	0	0	0	0	0	0	0	0	0	0	0	0	0	0
1.82min : 480.395m/z	0	0	0	0	0	0	0	0	0	0	0	0	0	0	0	0	0	0	0	0	0	0	0	0	0
1.82min : 690.208m/z	0	0	0	0	0	0	0	0	0	0	0	0	0	0	0	0	0	0	0	0	0	0	0	0	0
1.82min : 755.343m/z	0	0	0	0	0	0	0	0	0	0	0	0	0	0	0	0	0	0	0	0	0	0	0	0	0
1.82min : 721.850m/z	0	0	0	0	0	0	0	0	0	0	0	0	0	0	0	0	0	0	0	0	0	0	0	0	0
1.82min : 236.959m/z	0	0	0	0	0	0	0	0	0	0	0	0	0	13656.1	0	0	1411.37	0	0	0	0	0	0	0	0
1.82min : 234.956m/z	0	0	0	0	0	0	0	0	0	0	0	0	0	0	0	0	0	0	0	0	0	0	0	0	0
1.82min : 904.823m/z	0	0	0	0	0	0	0	0	0	0	0	0	0	0	0	0	0	0	0	0	0	0	0	0	0
1.82min : 822.829m/z	0	0	0	0	0	0	0	0	0	0	0	0	0	0	0	0	0	0	0	0	0	0	0	0	0
1.82min : 569.393m/z	0	0	0	0	0	0	0	0	0	0	0	0	0	0	0	0	0	0	0	0	0	0	0	0	0
1.82min : 450.937m/z	0	0	0	0	0	0	0	0	0	0	0	0	0	39696.9	0	0	0	0	0	0	0	0	0	0	0
1.82min : 742.862m/z	0	0	0	0	0	0	0	0	0	0	0	0	0	5884.64	0	0	0	0	0	0	0	0	0	0	0
1.82min : 347.936m/z	0	0	0	0	0	0	0	0	0	0	0	0	0	0	0	0	0	0	0	0	0	0	0	0	0
1.82min : 552.938m/z	0	0	0	0	0	0	0	0	0	0	0	0	0	0	0	0	0	0	0	0	0	0	0	0	0
1.82min : 580.872m/z	0	0	0	0	0	0	0	0	0	0	0	0	0	0	0	574.04	0	0	0	0	0	0	0	0	0
1.82min : 624.883m/z	0	0	0	0	0	0	0	0	0	0	0	0	0	0	0	0	0	0	0	0	0	0	0	0	0
1.82min : 632.378m/z	0	0	0	0	0	0	0	0	0	0	0	0	0	0	0	0	0	0	0	0	0	0	0	0	0
1.82min : 225.987m/z	0	0	0	0	0	0	0	0	0	0	0	0	0	18007.9	0	0	0	0	0	0	0	0	0	0	0
1.82min : 810.847m/z	0	0	0	0	0	0	0	0	0	0	0	0	0	0	0	0	0	0	0	0	0	0	0	0	0
1.82min : 792.856m/z	0	0	0	0	0	0	0	0	0	0	0	0	0	0	0	0	0	0	0	0	0	0	0	0	0
1.82min : 698.539m/z	0	0	0	0	0	0	0	0	0	0	0	0	0	0	0	0	0	0	0	0	0	0	0	0	0
1.82min : 346.440m/z	0	0	0	0	0	0	0	0	0	0	0	0	0	0	0	0	0	0	0	0	0	0	0	0	0
1.82min : 847.809m/z	0	0	0	0	0	0	0	0	0	0	0	0	0	0	0	0	0	0	0	0	0	0	0	0	0
1.82min : 845.324m/z	0	0	0	0	0	0	0	0	0	0	0	0	0	0	0	0	0	0	0	0	0	0	0	0	0
1.82min : 700.852m/z	0	0	0	0	0	0	0	0	0	0	0	0	0	0	0	0	0	0	0	0	0	0	0	0	0
1.82min : 830.793m/z	0	0	0	0	0	0	0	0	0	0	0	0	0	0	0	0	0	0	0	0	0	0	0	0	0
1.82min : 790.518m/z	0	0	0	0	0	0	0	0	0	0	0	0	0	0	0	0	0	0	0	0	0	0	0	0	0
1.82min : 538.882m/z	0	0	0	0	0	777.57	0	0	0	0	0	0	0	0	0	0	0	0	0	0	0	0	0	0	0
1.82min : 575.873m/z	0	0	0	0	0	0	0	0	0	0	0	0	0	0	0	0	0	0	0	0	0	0	0	0	0
1.82min : 925.820m/z	0	0	0	0	0	0	0	0	0	0	0	0	0	0	0	0	0	0	0	0	0	0	0	0	0
1.82min : 870.840m/z	0	0	0	0	0	0	0	0	0	0	0	0	0	0	0	0	0	0	0	0	0	0	0	0	0
1.82min : 777.338m/z	0	0	0	0	0	0	0	0	0	0	0	0	0	0	0	0	0	0	0	0	0	0	0	0	0
1.82min : 833.506m/z	0	0	0	0	0	0	0	0	0	0	0	0	0	0	0	0	0	0	0	0	0	0	0	0	0
1.82min : 844.840m/z	0	0	0	0	0	0	0	0	0	0	0	0	0	0	0	0	0	0	0	0	0	0	0	0	0
1.82min : 384.922m/z	0	0	0	0	0	0	0	0	0	0	0	0	0	0	0	0	0	0	0	0	0	0	0	0	0
1.82min : 946.827m/z	0	0	0	0	0	0	0	0	0	0	0	0	0	0	0	0	0	0	0	0	0	0	0	0	0
1.82min : 867.826m/z	0	0	0	0	0	0	0	0	0	0	0	0	0	0	0	0	0	0	0	0	0	0	1680.46	0	0
1.82min : 514.407m/z	0	0	0	0	0	0	0	0	0	0	0	0	0	0	0	0	0	0	0	0	0	0	0	0	0
1.82min : 904.815m/z	0	0	0	0	0	0	0	0	0	0	0	0	0	0	0	0	0	0	0	0	0	0	0	0	0
1.82min : 843.848m/z	0	0	0	0	0	0	0	0	0	0	0	0	0	0	0	0	0	0	0	0	0	0	0	0	0
1.82min : 450.928m/z	0	0	0	0	0	0	0	0	0	0	0	0	0	0	0	0	0	0	0	0	0	0	0	0	0
1.82min : 394.453m/z	0	0	0	0	0	0	0	0	0	0	0	0	0	3217.57	0	0	0	0	0	0	0	0	0	0	0
1.82min : 675.357m/z	0	0	0	0	0	0	0	0	0	0	0	0	0	0	0	0	0	0	0	0	0	0	0	0	0
1.82min : 842.512m/z	0	0	0	0	0	0	0	0	0	0	0	0	0	0	0	0	0	0	0	0	0	0	0	0	0
1.82min : 706.875m/z	0	0	0	0	0	0	0	0	0	0	0	0	0	0	0	0	0	0	0	0	0	0	0	0	0
1.82min : 607.872m/z	0	0	0	0	0	0	0	0	0	0	0	0	0	0	0	0	0	0	0	0	0	0	0	0	0
1.82min : 878.835m/z	0	0	0	0	0	0	0	0	0	0	0	0	0	2700.33	0	0	0	0	0	0	0	0	0	0	0
1.82min : 700.369m/z	0	0	0	0	0	0	0	0	0	0	0	0	0	0	0	0	0	0	0	0	0	0	0	0	0
1.82min : 685.527m/z	0	0	0	0	0	0	0	0	0	0	0	0	0	0	0	0	0	0	0	0	0	0	0	0	0
1.82min : 369.441m/z	0	0	0	0	0	0	0	0	0	0	0	0	0	0	0	0	0	0	0	0	0	0	0	0	0
1.82min : 602.903m/z	0	0	0	0	0	0	0	0	0	0	0	0	0	0	0	0	0	0	0	0	0	0	0	0	0
1.82min : 317.022m/z	0	0	0	0	0	0	0	0	0	0	0	0	0	0	0	0	0	0	0	0	0	0	0	0	0
1.82min : 776.850m/z	0	0	0	0	0	0	0	0	0	0	0	0	0	0	0	0	0	0	0	0	0	0	0	0	0
1.82min : 149.027m/z	0	0	0	0	0	0	0	0	0	0	0	0	0	9105.09	0	0	0	0	0	0	0	0	0	0	0
1.82min : 296.946m/z	0	0	0	0	0	0	0	0	0	0	0	0	0	8090	0	0	0	0	0	0	0	0	0	0	0
1.82min : 821.850m/z	0	0	0	0	0	0	0	0	0	0	0	0	0	0	0	0	0	0	0	0	0	0	0	0	0
1.82min : 877.839m/z	0	0	0	0	0	0	0	0	0	0	0	0	0	0	0	0	0	0	0	0	0	0	0	0	0
1.82min : 894.808m/z	0	0	0	0	0	0	0	0	0	0	0	0	0	0	0	0	0	0	0	0	0	0	0	0	0
1.82min : 517.923m/z	0	0	0	0	0	0	0	0	0	0	0	0	0	0	0	0	0	0	0	0	0	0	0	0	0
1.82min : 921.333m/z	0	0	0	0	0	0	0	0	0	0	0	0	0	0	0	0	0	0	0	0	0	0	0	0	0
1.82min : 407.923m/z	0	0	0	0	0	0	0	1052.61	0	0	0	0	0	0	0	0	0	0	0	0	0	0	0	0	0
1.82min : 778.186m/z	0	0	0	0	0	0	0	0	0	0	0	0	0	0	0	0	0	0	0	0	0	0	0	0	0
1.82min : 738.367m/z	0	0	0	0	0	0	0	0	0	0	0	0	0	0	0	0	0	0	0	0	0	0	0	0	0
1.82min : 799.346m/z	0	0	0	0	0	0	0	0	0	0	0	0	0	0	0	0	0	0	0	0	0	0	0	0	0
1.82min : 328.930m/z	0	0	0	0	0	0	1874.95	0	0	0	0	0	0	0	0	0	0	0	0	0	0	0	0	0	0
1.82min : 632.369m/z	0	0	0	0	0	0	0	0	0	0	0	0	0	0	0	0	0	0	0	0	0	0	0	0	0
1.82min : 832.790m/z	0	0	0	0	0	0	0	0	0	0	0	0	0	0	0	0	0	0	0	0	0	0	0	0	0
1.82min : 851.837m/z	0	0	0	0	0	0	0	0	0	0	0	0	0	0	0	0	0	0	0	0	0	0	0	0	0
1.82min : 828.177m/z	0	0	0	0	0	0	0	0	0	0	0	0	0	0	0	0	0	0	0	0	0	0	0	0	0
1.82min : 310.464m/z	0	0	0	0	0	1441.81	0	0	1605.86	0	0	0	0	0	0	0	0	0	0	0	0	0	0	0	0
1.82min : 649.882m/z	0	0	0	0	0	0	0	0	0	0	0	0	0	0	0	0	0	0	0	0	0	0	0	0	0
1.82min : 757.857m/z	0	0	0	0	0	0	0	0	0	0	0	0	0	4612.05	0	0	0	0	0	0	0	0	0	0	0
1.82min : 720.519m/z	0	0	0	0	0	0	0	0	0	0	0	0	0	0	0	0	0	0	0	0	0	0	0	0	0
1.82min : 730.853m/z	0	0	0	0	0	0	0	0	0	0	0	0	0	0	0	0	0	0	0	0	0	0	0	0	0
1.82min : 324.465m/z	0	0	0	0	0	0	0	0	0	0	0	0	0	0	0	0	0	0	0	0	0	0	0	0	0
1.82min : 755.348m/z	0	0	0	0	0	0	0	0	0	0	0	0	0	0	0	0	0	0	0	0	0	0	0	0	0
1.82min : 480.900m/z	0	0	0	0	0	0	0	0	0	0	0	0	0	0	0	0	0	0	0	0	0	0	0	0	0
1.82min : 347.441m/z	0	0	0	0	0	0	0	0	0	0	0	0	0	0	0	0	0	0	0	0	0	0	0	0	0
1.82min : 182.963m/z	0	0	0	0	0	0	0	0	0	0	0	0	0	40092.4	0	0	0	0	0	0	0	0	0	0	0
1.82min : 679.881m/z	0	0	0	0	0	0	0	0	0	0	0	0	0	0	0	0	0	0	0	0	0	0	0	0	0
1.82min : 742.336m/z	0	0	0	0	0	0	0	0	0	0	0	0	0	0	0	0	0	0	0	0	0	0	0	0	0
1.82min : 443.910m/z	0	0	0	0	0	0	0	0	0	0	0	0	0	0	0	0	0	0	0	0	0	0	0	0	0
1.82min : 850.839m/z	0	0	0	0	0	0	0	0	0	0	0	0	0	0	0	0	0	0	0	0	0	0	0	0	0
1.82min : 432.926m/z	0	0	0	0	0	0	0	0	0	0	0	0	0	8288.59	0	0	0	0	0	0	0	0	0	0	0
1.82min : 539.942m/z	0	0	0	0	0	0	0	0	0	0	0	0	0	0	0	0	0	0	0	0	0	0	0	0	0
1.82min : 401.401m/z	0	0	0	0	0	0	0	0	0	0	0	0	1605.92	0	0	0	0	0	0	0	0	0	0	0	0
1.82min : 360.934m/z	0	0	0	0	0	0	0	0	0	0	0	0	0	0	0	0	0	0	0	0	0	0	0	0	0
1.82min : 774.866m/z	0	0	0	0	0	0	0	0	0	0	0	0	0	0	0	0	0	0	0	0	0	0	0	0	0
1.82min : 692.347m/z	0	0	0	0	0	0	0	0	0	770.44	0	0	0	0	0	0	0	0	0	0	0	0	0	0	0
1.82min : 623.881m/z	0	0	0	0	0	0	0	0	0	0	0	0	0	0	0	0	0	0	0	0	0	0	2100.07	0	0
1.82min : 783.521m/z	0	0	0	0	0	0	0	0	0	0	0	0	0	0	0	0	0	0	0	0	0	0	0	0	0
1.82min : 503.891m/z	0	0	0	0	0	0	0	0	0	0	0	0	0	0	0	1663.49	0	0	0	0	0	0	0	0	0
1.82min : 985.819m/z	0	0	0	0	0	0	0	0	0	0	0	0	0	0	0	0	0	0	0	0	0	0	0	0	0
1.82min : 658.383m/z	0	0	0	0	0	0	0	0	0	0	0	0	0	0	0	0	0	0	0	0	0	0	0	0	0
1.82min : 323.979m/z	0	0	0	0	0	0	0	0	0	0	0	0	0	0	0	0	0	0	0	0	0	0	0	0	0
1.82min : 927.822m/z	0	0	0	0	0	0	0	0	0	0	0	0	0	0	0	0	0	0	0	0	0	0	0	0	0
1.82min : 579.392m/z	0	0	0	0	0	0	0	0	0	0	0	0	0	0	0	0	0	0	0	0	0	0	0	0	0
1.82min : 855.846m/z	0	0	0	0	0	0	0	0	0	0	0	0	0	0	0	0	0	0	0	0	0	0	0	0	0
1.82min : 493.936m/z	0	0	0	0	0	0	0	643.68	0	0	0	0	0	0	0	0	0	0	0	0	0	0	0	0	0
1.82min : 837.834m/z	0	0	0	0	0	0	0	0	0	0	0	0	0	0	0	0	0	0	0	0	0	0	0	0	0
1.82min : 765.185m/z	0	0	0	0	0	0	0	0	0	0	0	0	0	0	0	0	0	0	0	0	0	0	0	0	0
1.82min : 537.378m/z	0	0	0	0	0	0	0	0	0	0	0	0	0	0	0	0	0	0	0	0	0	0	0	0	0
1.82min : 915.803m/z	0	0	0	0	0	0	0	0	0	0	0	0	0	0	0	0	0	0	0	0	0	0	0	0	0
1.82min : 957.820m/z	0	0	0	0	0	0	0	0	0	0	0	0	0	0	0	0	0	0	0	0	0	0	0	0	0
1.82min : 466.407m/z	0	0	0	0	0	0	0	0	0	0	0	0	0	0	0	0	0	0	0	0	0	0	0	0	0
1.82min : 763.859m/z	0	0	0	0	0	0	0	0	0	0	0	0	0	5685.03	0	0	0	0	0	0	0	0	0	0	0
1.82min : 777.347m/z	0	0	0	0	0	0	0	0	0	0	0	0	0	0	0	0	0	0	0	0	0	0	0	0	0
1.82min : 943.831m/z	0	0	0	0	0	0	0	0	0	0	0	0	0	0	0	0	0	0	0	0	0	0	0	0	0
1.82min : 731.850m/z	0	0	0	0	0	0	0	0	0	0	0	0	0	0	0	0	0	0	0	0	0	0	0	0	0
1.82min : 183.964m/z	0	0	0	0	0	0	0	0	0	0	0	0	0	11396.3	0	0	0	0	0	0	0	0	0	0	0
1.82min : 859.314m/z	0	0	0	0	0	0	0	0	0	0	0	0	0	0	0	0	0	0	0	0	0	0	0	0	0
1.82min : 200.974m/z	0	0	0	0	0	0	0	0	0	0	0	0	0	102023	0	0	0	0	0	0	0	0	0	0	0
1.82min : 814.336m/z	0	0	0	0	0	0	0	0	0	0	0	0	0	0	0	0	0	0	0	0	0	0	0	0	0
1.82min : 706.530m/z	0	0	0	0	0	0	0	0	0	0	0	0	0	1128.41	0	0	0	0	0	0	0	0	0	0	0
1.82min : 959.808m/z	0	0	0	0	0	0	0	0	0	0	0	0	0	0	0	0	0	0	0	0	0	0	0	0	0
1.82min : 809.851m/z	0	0	0	0	0	0	0	0	0	0	0	0	0	0	0	0	0	0	0	0	0	0	0	0	0
1.82min : 365.432m/z	0	0	0	0	0	0	0	1419.64	0	0	0	0	0	0	0	0	0	0	0	0	0	0	0	0	0
1.82min : 180.491m/z	0	0	0	0	0	0	0	0	0	0	0	0	0	0	0	0	0	0	0	0	0	0	0	0	0
1.82min : 630.355m/z	0	0	0	0	0	714.41	0	0	0	0	0	0	0	0	0	0	0	0	0	0	0	0	0	0	0
1.82min : 789.179m/z	0	0	0	0	0	0	0	0	0	0	0	0	0	0	0	0	0	0	0	0	0	0	0	0	0
1.82min : 838.518m/z	0	0	0	0	0	0	0	0	0	0	0	0	0	0	0	0	0	0	0	0	0	0	0	0	0
1.83min : 546.910m/z	0	0	0	0	0	0	0	0	0	0	0	0	0	18996.5	0	0	0	0	0	0	0	0	0	0	0
1.83min : 149.952m/z	0	0	0	0	0	0	0	6657.32	0	0	0	0	0	0	0	0	0	0	0	0	0	0	0	10270.7	0
1.83min : 688.344m/z	0	0	0	0	0	0	0	0	0	0	0	0	0	0	0	0	0	0	0	0	0	0	0	0	0
1.83min : 671.365m/z	0	0	0	0	0	0	0	0	0	0	0	0	0	0	0	0	0	0	0	0	0	0	0	0	0
1.83min : 743.182m/z	0	0	0	0	0	0	0	0	0	0	0	0	0	0	0	0	0	0	0	0	0	0	0	0	0
1.83min : 722.858m/z	0	0	0	0	0	0	0	0	0	1264.18	0	0	0	4319.05	0	0	0	0	0	0	0	0	0	0	0
1.83min : 539.881m/z	0	0	0	0	0	0	0	0	0	0	0	0	0	0	0	0	0	0	0	0	0	0	0	0	0
1.83min : 787.843m/z	0	0	0	0	0	0	0	0	0	0	0	0	0	0	0	0	0	0	0	0	0	0	0	0	0
1.83min : 123.078m/z	0	0	0	0	0	6532.9	0	0	0	0	0	0	0	0	0	0	5262.36	0	0	0	0	0	0	4060.49	0
1.83min : 776.341m/z	0	0	0	0	0	0	0	0	0	0	0	0	0	0	0	0	0	0	0	0	0	0	0	0	0
1.83min : 778.182m/z	0	0	0	0	0	0	0	0	0	0	0	0	0	0	0	0	0	0	0	0	0	0	0	0	0
1.83min : 587.882m/z	0	0	0	0	0	0	0	0	0	0	0	0	0	0	0	0	0	0	0	0	0	0	0	0	0
1.83min : 770.178m/z	0	0	0	0	0	0	0	0	0	0	0	0	0	0	0	0	0	0	0	0	0	0	0	0	0
1.83min : 897.817m/z	0	0	0	0	0	0	0	0	0	0	0	0	0	0	0	0	0	0	0	0	0	0	0	0	0
1.83min : 347.437m/z	0	0	0	0	0	0	0	1592.4	0	0	0	0	0	0	0	0	0	0	0	0	0	0	0	0	0
1.83min : 842.841m/z	0	0	0	0	0	0	0	0	0	0	0	0	0	0	0	0	0	0	0	0	0	0	0	0	0
1.83min : 372.910m/z	0	0	0	0	0	0	0	2244.98	0	0	0	0	0	0	0	0	0	0	0	0	0	0	0	0	0
1.83min : 631.370m/z	0	0	0	0	0	0	0	0	0	0	0	0	0	4272.82	0	0	0	0	0	0	0	0	0	0	0
1.83min : 852.843m/z	0	0	0	0	0	0	0	0	0	0	0	0	0	0	0	0	0	0	0	0	0	0	0	0	0
1.83min : 753.856m/z	0	0	0	0	0	0	0	0	0	0	0	0	0	0	0	0	0	0	0	0	0	0	0	0	0
1.83min : 738.858m/z	0	0	0	0	0	0	0	0	0	0	0	0	0	0	0	0	0	0	0	0	0	0	0	0	0
1.83min : 625.881m/z	0	0	0	0	0	0	0	0	0	0	0	0	0	0	0	0	0	0	0	0	0	0	0	0	0
1.83min : 675.207m/z	0	0	0	0	0	0	0	0	0	0	0	0	0	0	0	0	0	0	0	0	0	0	0	0	0
1.83min : 722.359m/z	0	0	0	0	0	0	0	0	0	0	0	0	0	0	0	0	0	0	0	0	0	0	0	0	0
1.83min : 216.001m/z	0	0	0	0	0	0	0	0	0	0	0	0	0	0	0	0	0	0	0	0	0	0	0	0	0
1.83min : 801.594m/z	0	0	0	0	0	0	0	0	0	0	0	0	0	710.71	0	0	0	0	0	0	0	0	0	0	0
1.83min : 789.190m/z	0	0	0	0	0	0	0	0	0	0	0	0	0	0	0	0	0	0	0	0	0	0	0	0	0
1.83min : 856.801m/z	0	0	0	0	0	0	0	0	0	0	0	0	0	0	0	0	0	0	0	0	0	0	0	0	0
1.83min : 876.839m/z	0	0	0	0	0	0	0	0	0	0	0	0	0	0	0	0	0	0	0	0	0	0	0	0	0
1.83min : 935.823m/z	0	0	0	0	0	0	0	0	0	0	0	0	0	0	0	0	0	0	0	0	0	0	0	0	0
1.83min : 740.855m/z	0	0	0	0	0	0	0	0	0	0	0	0	0	3592.91	0	0	0	0	0	0	0	0	0	0	0
1.83min : 843.844m/z	0	0	0	0	0	0	0	0	0	0	0	0	0	0	0	0	0	0	0	0	0	0	0	0	0
1.83min : 874.498m/z	0	0	0	0	0	0	0	0	0	0	0	0	0	0	0	0	0	0	0	0	0	0	0	0	0
1.83min : 469.958m/z	0	0	0	0	0	0	0	0	0	0	0	0	0	6606.16	0	0	0	0	0	0	0	0	0	0	0
1.83min : 659.894m/z	0	0	0	0	0	0	0	0	0	0	0	0	0	0	0	0	0	0	0	0	0	0	0	0	0
1.83min : 187.500m/z	0	0	2092.36	0	0	0	0	0	0	0	0	0	0	0	0	0	0	0	0	0	0	0	0	0	0
1.83min : 978.827m/z	0	0	0	0	0	0	0	0	0	0	0	0	0	0	0	0	0	0	0	0	0	0	0	0	0
1.83min : 688.336m/z	0	0	0	0	0	0	0	0	0	0	0	0	0	0	0	0	0	0	0	0	0	0	0	0	0
1.83min : 436.962m/z	0	0	0	0	0	0	0	0	0	0	0	0	0	0	0	0	0	0	0	0	0	0	0	0	0
1.83min : 704.205m/z	0	0	0	0	0	0	0	0	0	0	0	0	0	0	0	0	0	0	0	0	0	0	0	0	0
1.83min : 947.816m/z	0	0	0	0	0	0	0	0	0	0	0	0	0	0	0	0	0	0	0	0	0	0	0	0	0
1.83min : 733.194m/z	0	0	0	0	0	0	0	0	0	0	0	0	0	0	0	0	0	0	0	0	0	0	0	0	0
1.83min : 681.873m/z	0	0	0	0	0	0	0	0	0	0	0	0	0	0	0	0	0	0	0	0	0	0	0	0	0
1.83min : 619.864m/z	0	0	0	0	0	0	0	0	0	0	0	0	0	0	0	0	0	0	0	0	0	0	0	0	0
1.83min : 682.852m/z	0	0	0	0	0	0	0	0	0	0	0	0	0	0	0	0	0	0	0	0	0	0	0	0	0
1.83min : 760.518m/z	0	0	0	0	0	0	0	0	0	0	0	0	0	824.69	0	0	0	0	0	0	0	0	0	0	0
1.83min : 693.345m/z	0	0	0	0	0	0	0	0	0	0	0	0	0	0	0	0	0	0	0	0	0	0	0	0	0
1.83min : 620.921m/z	0	0	0	0	0	0	0	0	0	0	0	0	0	0	0	0	0	0	0	0	0	0	0	0	0
1.83min : 637.865m/z	0	0	0	0	0	0	0	0	0	0	0	0	0	0	0	0	0	0	0	0	0	0	0	0	0
1.83min : 804.524m/z	0	0	0	0	0	0	0	0	0	0	0	0	0	0	0	0	0	0	0	0	0	0	0	0	0
1.83min : 787.838m/z	0	0	0	0	0	0	0	0	0	0	0	0	0	0	0	0	0	0	0	0	0	0	0	0	0
1.83min : 756.846m/z	0	0	0	0	0	0	0	0	0	0	0	0	0	0	0	0	0	0	0	0	0	0	0	0	0
1.83min : 897.489m/z	0	0	0	0	0	0	0	0	0	0	0	0	0	0	0	0	0	0	0	0	0	0	0	0	0
1.83min : 910.497m/z	0	0	0	0	0	0	0	0	0	0	0	0	0	0	0	0	0	0	0	0	0	0	0	0	0
1.83min : 426.901m/z	0	0	0	0	0	0	0	0	0	0	0	0	0	6892.99	0	0	0	0	0	0	0	0	0	3797.9	0
1.83min : 547.411m/z	0	0	0	0	0	0	0	0	0	0	0	0	0	0	0	0	0	0	0	0	0	0	0	0	0
1.83min : 667.860m/z	0	0	0	0	0	0	0	0	0	0	0	0	0	0	0	0	0	0	0	0	0	0	0	0	0
1.83min : 617.378m/z	0	0	0	0	0	0	0	0	0	0	0	0	0	0	0	0	0	0	0	0	0	0	0	0	0
1.83min : 745.190m/z	0	0	0	0	0	0	0	0	0	0	0	0	0	1480.52	0	0	0	0	0	0	0	0	0	0	0
1.83min : 508.432m/z	0	0	0	0	0	0	0	0	0	0	0	0	0	3512.61	0	0	0	0	0	0	0	0	0	0	0
1.83min : 434.920m/z	0	0	0	0	0	0	0	0	0	0	0	0	0	5070.93	0	0	0	0	0	0	0	0	0	4667.76	0
1.83min : 962.801m/z	0	0	0	0	0	0	0	0	0	0	0	0	0	0	0	0	0	0	0	0	0	0	0	0	0
1.83min : 764.859m/z	0	0	0	0	0	0	0	0	0	0	0	0	0	0	0	0	0	0	0	0	0	0	0	0	0
1.83min : 713.618m/z	0	0	0	0	0	0	0	0	0	0	0	0	0	854.1	0	0	0	0	0	0	0	0	0	0	0
1.83min : 841.504m/z	0	0	0	0	0	0	0	0	0	0	0	0	0	1513.47	0	0	0	0	0	0	0	0	0	0	0
1.83min : 735.856m/z	0	0	0	0	0	0	0	0	0	0	0	0	0	0	0	0	0	0	0	0	0	0	0	0	0
1.83min : 328.437m/z	0	0	0	0	0	0	0	0	0	0	0	0	0	0	0	0	0	0	0	0	0	0	0	0	0
1.83min : 502.384m/z	0	0	0	0	0	0	0	0	0	0	0	0	0	0	0	0	0	0	0	0	0	0	1310.04	0	0
1.83min : 873.490m/z	0	0	0	0	0	0	0	0	0	0	0	0	0	0	0	0	0	0	0	0	0	0	0	0	0
1.83min : 546.411m/z	0	0	0	0	0	0	0	0	0	0	0	0	0	3564.07	0	0	0	0	0	0	0	0	0	0	0
1.83min : 828.090m/z	0	0	0	0	0	0	0	0	0	0	0	0	0	936.36	0	0	0	0	0	0	0	0	0	0	0
1.83min : 695.858m/z	0	0	0	0	0	0	0	0	0	0	0	0	0	3581.08	0	0	0	0	0	0	0	0	0	0	0
1.83min : 973.812m/z	0	0	0	0	0	0	0	0	0	0	0	0	0	0	0	0	0	0	0	0	0	0	0	0	0
1.83min : 916.471m/z	0	0	0	0	0	0	0	0	0	0	0	0	0	0	0	0	0	0	0	0	0	0	0	0	0
1.83min : 696.204m/z	0	0	0	0	0	0	0	0	0	0	0	0	0	0	0	0	0	0	0	0	0	0	0	0	0
1.83min : 780.196m/z	0	0	0	0	0	0	0	0	0	0	0	0	0	0	0	0	0	0	0	0	0	0	0	0	0
1.83min : 471.419m/z	0	0	0	0	0	0	0	0	0	0	0	0	0	0	0	0	0	0	0	0	0	0	0	0	0
1.83min : 552.880m/z	0	0	0	0	0	0	0	0	0	2165.5	0	0	0	0	0	0	0	0	0	0	0	0	0	0	0
1.83min : 686.831m/z	0	0	0	0	0	0	0	1180.47	0	0	0	0	0	0	0	0	0	0	0	0	0	0	0	0	0
1.83min : 721.853m/z	0	0	0	0	0	0	0	0	0	0	0	0	0	0	0	0	0	0	0	0	0	0	0	0	0
1.83min : 113.962m/z	0	0	0	0	0	0	0	0	0	0	0	0	0	0	0	0	0	0	0	0	0	0	0	0	0
1.83min : 884.817m/z	0	0	0	0	0	802.96	0	0	0	0	0	0	0	0	0	0	0	0	0	0	0	0	956.95	0	0
1.83min : 833.088m/z	0	0	0	0	0	0	0	0	0	0	0	0	0	0	0	0	0	0	0	0	0	0	0	0	0
1.83min : 298.455m/z	0	0	0	0	0	0	0	0	0	0	0	0	0	0	0	0	0	0	0	0	0	0	0	0	0
1.83min : 886.830m/z	0	0	0	0	0	0	0	0	0	0	0	0	0	0	0	0	0	0	0	0	0	0	0	0	0
1.83min : 704.845m/z	0	0	0	0	0	0	0	0	0	0	0	0	0	0	0	0	0	0	0	0	0	0	0	0	0
1.83min : 298.955m/z	0	0	0	0	0	0	0	0	0	0	0	0	0	0	0	0	0	0	0	0	0	0	0	0	0
1.83min : 585.390m/z	0	0	0	0	0	0	0	0	0	0	0	0	0	0	0	0	0	0	0	0	0	0	0	0	0
1.83min : 890.808m/z	0	0	0	0	0	0	0	0	0	0	0	0	0	0	0	0	0	0	0	0	0	0	0	0	0
1.83min : 780.348m/z	0	0	0	0	0	0	0	0	0	0	0	0	0	0	0	0	0	0	0	0	0	0	0	0	0
1.83min : 765.362m/z	0	0	0	0	0	0	0	0	0	0	0	0	0	0	0	0	0	0	0	0	0	0	0	0	0
1.83min : 834.090m/z	0	0	0	0	0	0	0	0	0	0	0	0	0	0	0	0	0	0	0	0	0	0	0	0	0
1.83min : 784.182m/z	0	0	0	0	0	0	0	0	0	0	0	0	0	0	0	0	0	0	0	0	0	0	0	0	0
1.83min : 981.810m/z	0	0	0	0	0	0	0	0	0	0	0	0	0	0	0	0	0	0	0	0	0	0	0	0	0
1.83min : 694.369m/z	0	0	0	0	0	0	0	0	0	0	0	0	0	0	0	0	0	0	0	0	0	0	0	0	0
1.83min : 792.509m/z	0	0	0	0	0	0	0	0	0	0	0	0	0	0	0	0	0	0	0	0	0	0	0	0	0
1.83min : 970.315m/z	0	0	0	0	0	0	0	0	0	0	0	0	0	0	0	0	0	0	0	0	0	0	0	0	0
1.83min : 806.525m/z	0	0	0	0	0	0	0	0	0	0	0	0	0	0	0	0	0	0	0	0	0	0	0	0	0
1.83min : 874.503m/z	0	0	0	0	0	0	0	0	0	0	0	0	0	0	0	0	0	0	0	0	0	0	0	0	0
1.83min : 830.853m/z	0	0	0	0	0	0	0	0	0	0	0	0	0	0	0	0	0	0	0	0	0	0	0	0	0
1.83min : 856.847m/z	0	0	0	0	0	0	0	0	0	0	0	0	0	0	0	0	0	0	0	0	0	0	0	0	0
1.83min : 918.828m/z	0	0	0	0	0	0	0	0	0	0	0	0	0	0	0	0	0	0	0	0	0	0	0	0	0
1.83min : 765.348m/z	0	0	0	0	0	0	0	0	0	0	0	0	0	0	0	0	0	0	0	0	0	0	0	0	0
1.83min : 740.843m/z	0	0	0	0	0	0	0	0	0	0	0	0	0	0	0	0	0	0	0	0	0	0	0	0	0
1.83min : 717.870m/z	0	0	0	0	0	0	0	0	0	0	0	0	0	0	0	0	0	0	0	0	0	0	0	0	0
1.83min : 798.345m/z	0	0	0	0	0	0	0	0	0	0	0	0	0	0	0	0	0	0	0	0	0	0	0	0	0
1.83min : 755.862m/z	0	0	0	0	0	0	0	0	0	0	0	0	0	0	0	0	0	0	0	0	0	0	0	0	0
1.83min : 828.334m/z	0	0	0	0	0	0	0	0	0	0	0	0	0	0	0	0	0	0	0	0	0	0	0	0	0
1.83min : 450.445m/z	0	0	0	0	0	0	0	0	0	0	0	0	0	0	0	0	0	0	0	0	0	0	0	0	0
1.83min : 826.832m/z	0	0	0	0	0	0	0	0	0	0	0	0	0	0	0	0	0	0	0	0	0	0	0	0	0
1.83min : 126.594m/z	23309.7	20106	0	0	0	0	0	23726.3	0	23590.4	0	0	0	17929.4	27281.2	0	0	0	0	25293.4	0	21645	0	0	0
1.83min : 808.840m/z	0	0	0	0	0	0	0	0	0	0	0	0	0	2624.64	0	0	0	0	0	0	0	0	0	0	0
1.83min : 923.820m/z	0	0	0	0	0	0	0	0	0	0	0	0	0	0	0	0	0	0	0	0	0	0	0	0	0
1.83min : 805.124m/z	0	0	0	0	0	0	0	0	0	0	0	0	0	0	0	0	0	0	0	0	0	0	0	0	0
1.83min : 754.857m/z	0	0	0	0	0	0	0	0	0	0	0	0	0	6837.65	0	0	0	0	0	0	0	0	0	0	0
1.83min : 838.186m/z	0	0	0	0	0	0	0	0	0	0	0	0	0	0	0	0	0	0	0	0	0	0	0	0	0
1.83min : 850.510m/z	0	0	0	0	0	0	0	0	0	0	0	0	0	0	0	0	0	0	0	0	0	0	0	0	0
1.83min : 527.903m/z	0	0	0	0	0	0	0	0	0	0	0	0	0	0	0	0	0	0	0	0	0	0	0	0	0
1.83min : 477.403m/z	0	0	0	0	0	0	0	0	0	0	0	0	0	0	0	0	0	0	0	0	0	0	0	0	0
1.83min : 656.190m/z	0	0	0	0	0	0	0	0	0	0	0	0	0	0	0	0	0	0	0	0	0	0	0	0	0
1.83min : 653.342m/z	0	0	0	0	0	0	0	0	0	0	0	0	0	0	0	0	0	0	0	0	0	0	0	0	0
1.83min : 898.319m/z	0	0	0	0	0	0	0	0	0	0	0	0	0	1498.36	0	0	0	0	0	0	0	0	0	0	0
1.83min : 214.978m/z	0	0	0	0	0	0	0	0	0	0	0	0	0	0	0	0	0	0	0	0	0	0	0	0	0
1.83min : 646.887m/z	0	0	0	0	0	0	0	0	0	0	0	0	0	0	0	0	0	0	0	0	0	0	0	0	0
1.83min : 814.347m/z	0	0	0	0	0	0	0	0	0	0	0	0	0	0	0	0	0	0	0	0	0	0	0	0	0
1.83min : 690.539m/z	0	0	0	0	0	0	0	0	0	0	0	0	0	0	0	0	0	0	0	0	0	0	0	0	0
1.83min : 615.376m/z	0	0	0	0	0	0	0	0	0	0	0	0	0	0	0	0	0	0	0	0	0	0	0	0	0
1.83min : 871.840m/z	0	0	0	0	0	0	0	0	0	0	0	0	0	0	0	0	0	0	0	0	0	0	0	0	0
1.83min : 635.388m/z	0	0	0	0	0	0	0	0	0	0	0	0	0	0	0	0	0	0	0	0	0	0	0	0	0
1.83min : 499.427m/z	0	0	0	0	0	0	0	0	0	0	0	0	0	1992.1	0	0	0	0	0	0	0	0	0	0	0
1.83min : 482.398m/z	0	0	0	0	0	0	0	0	0	0	0	0	0	0	0	0	0	0	0	0	0	0	0	0	0
1.83min : 778.178m/z	0	0	0	0	0	0	0	0	0	0	0	0	0	0	0	0	0	0	0	0	0	0	0	0	0
1.83min : 243.001m/z	0	0	0	0	0	0	0	0	0	0	0	0	0	0	0	0	0	0	0	0	0	0	0	0	0
1.83min : 346.443m/z	0	0	0	0	0	0	0	0	0	0	0	0	0	0	0	0	0	0	0	0	0	0	0	0	0
1.83min : 706.373m/z	0	0	0	0	0	0	0	0	0	0	0	0	0	0	0	0	0	0	0	0	0	0	0	0	0
1.83min : 285.941m/z	0	0	0	0	0	0	0	0	0	0	0	0	0	4745.84	0	0	0	0	0	0	0	0	0	0	0
1.83min : 105.962m/z	0	0	0	0	0	0	0	6897.3	0	0	0	0	0	0	0	0	0	0	0	0	0	0	0	9483.92	0
1.83min : 770.345m/z	0	0	0	0	0	0	0	0	0	0	0	0	0	0	0	0	0	0	0	0	0	0	0	0	0
1.83min : 723.863m/z	0	0	0	0	0	0	0	0	0	0	0	0	0	0	0	0	0	0	0	0	0	0	0	0	0
1.83min : 646.879m/z	0	0	0	0	0	0	0	0	0	0	0	0	0	5591.08	0	0	0	0	0	0	0	0	0	0	0
1.83min : 398.920m/z	0	0	0	0	0	0	0	0	0	0	0	0	0	1320.92	0	0	0	0	0	0	0	0	0	0	0
1.83min : 806.852m/z	0	0	0	0	0	0	0	0	0	0	0	0	0	0	0	0	0	0	0	0	0	0	0	0	0
1.83min : 271.960m/z	0	0	0	0	0	0	0	0	0	0	0	0	0	0	0	0	0	0	0	0	0	0	0	0	0
1.83min : 708.371m/z	0	0	0	0	0	0	0	0	0	0	0	0	0	0	0	0	0	0	0	0	0	0	0	0	0
1.83min : 349.943m/z	0	0	0	0	0	0	0	0	0	0	0	0	0	0	0	0	0	0	0	0	0	0	0	0	0
1.83min : 633.370m/z	0	0	0	0	0	0	0	0	0	0	0	0	0	3155.02	0	0	0	0	0	0	0	0	0	0	0
1.83min : 782.186m/z	0	0	0	0	0	0	0	0	0	0	0	0	0	0	0	0	0	0	0	0	0	0	0	0	0
1.83min : 831.502m/z	0	0	0	0	0	0	0	0	0	0	0	0	0	0	0	0	0	0	0	0	0	0	0	0	0
1.83min : 573.369m/z	0	0	0	0	0	0	0	0	0	0	0	0	0	0	0	0	0	0	0	0	0	0	0	0	0
1.83min : 536.381m/z	0	0	0	0	0	0	0	0	0	0	0	0	0	0	0	0	0	0	0	0	0	0	0	0	0
1.83min : 821.351m/z	0	0	0	0	0	0	0	0	0	0	0	0	0	2707.33	0	0	0	0	0	0	0	0	0	0	0
1.83min : 785.506m/z	0	0	0	0	0	0	0	0	0	0	0	0	0	0	0	0	0	0	0	0	0	0	0	0	0
1.83min : 380.943m/z	0	0	0	0	0	0	0	0	0	0	0	0	0	0	0	0	0	0	0	0	0	0	0	0	0
1.83min : 328.935m/z	0	0	0	0	0	0	0	0	0	0	0	0	0	0	0	0	0	0	0	0	0	0	0	0	0
1.83min : 756.854m/z	0	0	0	0	0	0	0	0	0	0	0	0	0	0	0	0	0	0	0	0	0	0	0	0	0
1.83min : 653.547m/z	0	0	0	0	0	0	0	0	0	0	0	0	0	900.2	0	0	0	0	0	0	0	0	0	0	0
1.83min : 679.364m/z	0	0	0	0	0	0	0	0	0	0	0	0	0	0	0	0	0	0	0	0	0	0	0	0	0
1.83min : 371.939m/z	0	0	0	0	0	0	0	0	0	0	0	0	0	0	0	0	0	0	0	0	0	0	0	0	0
1.83min : 814.176m/z	0	0	0	0	0	0	0	0	0	0	0	0	0	1381.51	0	0	0	0	0	0	0	0	0	0	0
1.83min : 871.503m/z	0	0	0	0	0	0	0	0	0	0	0	0	0	0	0	0	0	0	0	0	0	0	0	0	0
1.83min : 293.976m/z	0	0	0	0	0	0	0	3183.18	0	0	0	0	0	0	0	0	0	0	0	0	0	0	0	0	0
1.83min : 934.074m/z	0	0	0	0	0	0	0	0	0	0	0	0	0	0	0	0	0	0	0	0	0	0	0	0	0
1.83min : 784.602m/z	0	0	0	0	0	0	0	0	0	0	0	0	0	1111.59	0	0	0	0	0	0	0	0	0	0	0
1.83min : 409.416m/z	0	0	0	0	0	0	0	0	0	0	0	0	0	0	0	0	0	0	0	0	0	0	0	0	924.88
1.84min : 198.940m/z	0	0	0	0	0	0	0	0	0	0	0	0	0	6974.22	0	0	0	0	0	0	0	0	0	8559.67	0
1.84min : 314.460m/z	0	0	0	0	0	0	0	0	0	0	0	0	0	0	0	0	0	0	0	0	0	0	0	0	0
1.84min : 789.330m/z	0	0	0	0	0	0	0	0	0	0	0	0	0	0	0	0	0	0	0	0	0	0	0	0	0
1.84min : 699.350m/z	0	0	0	0	0	0	0	0	0	0	0	0	0	0	0	0	0	0	0	0	0	0	0	0	0
1.84min : 521.402m/z	0	0	0	0	0	0	0	0	0	0	0	0	0	0	0	0	0	0	0	0	0	0	0	0	0
1.84min : 891.823m/z	0	0	0	0	0	0	0	0	0	0	0	0	0	0	0	0	0	0	0	0	0	0	0	0	0
1.84min : 900.824m/z	0	0	0	0	0	0	0	0	0	0	0	0	0	0	0	0	0	0	0	0	0	0	0	0	0
1.84min : 808.353m/z	0	0	0	0	0	0	0	0	0	0	0	0	0	0	0	0	0	0	0	0	0	0	0	0	0
1.84min : 339.946m/z	0	0	0	0	0	0	0	0	0	0	0	0	0	0	0	0	0	0	0	0	0	0	0	0	0
1.84min : 629.226m/z	0	0	0	0	0	0	0	0	0	0	0	0	0	0	0	0	0	0	0	0	0	0	0	0	0
1.84min : 97.969m/z	0	0	0	0	0	0	0	0	0	0	0	0	0	0	0	0	0	0	0	0	0	0	0	0	0
1.84min : 333.444m/z	0	0	0	0	0	0	0	0	0	0	0	0	0	0	0	0	0	0	0	0	0	0	0	0	0
1.84min : 435.402m/z	0	0	0	0	0	0	0	0	0	0	0	0	0	0	0	0	0	0	0	0	0	0	0	0	0
1.84min : 735.525m/z	0	0	0	0	0	0	0	0	0	0	0	0	0	1341.98	0	0	0	0	0	0	0	0	0	0	0
1.84min : 869.503m/z	0	0	0	0	0	0	0	0	0	0	0	0	0	0	0	0	0	0	0	0	0	0	0	0	0
1.84min : 610.390m/z	0	0	0	0	0	0	0	0	0	0	0	0	0	0	0	0	0	0	0	0	0	0	0	0	0
1.84min : 636.361m/z	0	0	0	0	0	0	0	0	0	0	0	0	0	0	0	0	0	0	0	0	0	0	0	0	0
1.84min : 806.608m/z	0	0	0	0	0	0	0	0	0	0	0	0	0	0	0	0	0	0	0	0	0	0	0	0	0
1.84min : 228.985m/z	0	0	0	0	3267.89	0	0	0	0	0	0	0	0	0	0	0	0	0	0	0	0	0	0	0	0
1.84min : 921.824m/z	0	0	0	0	0	0	0	0	0	0	0	0	0	0	0	0	0	0	0	0	0	0	0	0	0
1.84min : 538.895m/z	0	0	0	0	0	0	0	0	0	0	0	0	0	0	0	0	0	0	0	0	0	0	0	0	0
1.84min : 214.478m/z	0	0	0	0	0	0	0	0	0	0	0	0	0	0	0	0	0	0	0	8326.02	0	0	0	0	0
1.84min : 584.390m/z	0	0	0	0	0	0	0	0	0	0	0	0	0	0	0	0	0	0	0	0	0	0	0	0	0
1.84min : 813.853m/z	0	0	0	0	0	0	0	0	0	0	0	0	0	0	0	0	0	0	0	0	0	0	0	0	0
1.84min : 489.390m/z	0	0	0	0	0	0	0	0	0	0	0	0	0	0	0	0	0	0	0	0	0	0	0	0	0
1.84min : 863.498m/z	0	0	0	0	0	0	0	0	0	0	0	0	0	0	0	0	0	0	0	0	0	0	0	0	0
1.84min : 806.507m/z	0	0	0	0	0	0	0	0	0	0	0	0	0	1281.52	0	0	0	0	0	0	0	0	0	0	0
1.84min : 492.223m/z	0	0	0	0	0	0	0	0	0	0	0	0	0	0	0	0	0	0	0	0	0	0	0	0	0
1.84min : 798.108m/z	0	0	0	0	0	0	0	0	0	0	0	0	0	0	0	0	0	0	0	0	0	0	0	0	0
1.84min : 609.892m/z	0	0	0	0	0	0	0	0	0	0	0	0	0	4553.42	0	0	0	0	0	0	0	0	0	0	0
1.84min : 929.811m/z	0	0	0	0	0	0	0	0	0	0	0	0	0	1614.41	0	0	0	0	0	0	0	0	0	0	0
1.84min : 602.396m/z	0	0	0	0	0	0	0	0	0	0	0	0	0	4373.3	0	0	0	0	0	0	0	0	0	0	0
1.84min : 371.010m/z	0	0	0	0	0	0	3477.23	0	0	0	0	0	0	0	0	0	0	0	0	0	0	0	0	0	0
1.84min : 485.888m/z	0	0	0	0	0	0	0	0	0	0	0	0	0	0	0	0	0	0	0	0	0	0	0	0	0
1.84min : 379.426m/z	0	0	0	0	0	0	0	0	0	0	0	0	0	0	0	0	0	0	0	2464.33	0	0	0	0	0
1.84min : 918.800m/z	0	0	0	0	0	0	0	0	0	0	0	0	0	0	0	0	0	0	0	0	0	0	0	0	0
1.84min : 540.368m/z	0	0	0	0	0	0	0	0	0	0	0	0	0	0	0	0	0	0	0	0	0	0	0	0	0
1.84min : 843.601m/z	0	0	0	0	0	0	0	0	0	0	0	0	0	889.19	0	0	0	0	0	0	0	0	0	0	0
1.84min : 517.421m/z	0	0	0	0	0	0	0	0	0	0	0	0	0	0	0	0	0	0	0	0	0	0	0	0	0
1.84min : 587.894m/z	0	0	0	0	0	0	0	0	0	0	0	0	0	3038.78	0	0	0	0	0	0	0	0	0	0	0
1.84min : 898.811m/z	0	0	0	0	0	0	0	0	0	0	0	0	0	3294.25	0	0	0	0	0	0	0	0	0	0	0
1.84min : 716.874m/z	0	0	0	0	0	0	0	0	0	0	0	0	0	0	0	0	0	0	0	0	0	0	0	0	0
1.84min : 749.521m/z	0	0	0	0	0	0	0	0	0	0	0	0	0	0	0	0	0	0	0	0	0	0	0	0	0
1.84min : 298.183m/z	0	0	0	0	13794.4	0	23592	0	0	0	0	0	0	0	0	0	0	0	0	0	0	9722.23	0	0	0
1.84min : 869.840m/z	0	0	0	0	0	0	0	0	0	0	0	0	0	5551.05	0	0	0	0	0	0	0	0	0	0	0
1.84min : 998.548m/z	0	0	0	0	0	0	0	0	0	0	0	0	0	819.99	0	0	0	0	0	0	0	0	0	0	0
1.84min : 179.980m/z	0	0	0	0	0	0	0	0	0	0	0	14324.2	0	0	14152.9	0	0	0	0	0	0	0	0	0	0
1.84min : 769.183m/z	0	0	0	0	0	0	0	0	0	0	0	0	0	1374.37	0	0	0	0	0	0	0	0	0	0	0
1.84min : 701.864m/z	0	0	0	0	0	0	0	0	0	0	0	0	0	3185.77	0	0	0	0	0	0	0	0	0	0	0
1.84min : 320.437m/z	0	0	0	0	0	0	0	0	0	0	0	0	0	0	0	0	0	0	0	0	0	0	0	0	0
1.84min : 749.371m/z	0	0	0	0	0	0	0	0	0	0	0	0	0	0	0	0	0	0	0	0	0	0	0	0	0
1.84min : 917.817m/z	0	0	0	0	0	0	0	0	0	0	0	0	0	1787.87	0	0	0	0	0	0	0	0	0	0	0
1.84min : 960.311m/z	0	0	0	0	0	0	0	0	0	0	0	0	0	1108.9	0	0	0	0	0	0	0	0	0	0	0
1.84min : 688.361m/z	0	0	0	0	0	0	0	0	0	0	0	0	0	0	0	0	0	0	0	0	0	0	0	0	0
1.84min : 316.461m/z	0	0	0	0	0	0	0	0	0	0	0	0	0	0	0	0	0	0	0	0	0	0	0	1382.38	3042.7
1.84min : 323.463m/z	0	0	0	0	0	0	0	0	0	0	0	0	0	0	0	0	0	0	0	0	0	0	0	0	0
1.84min : 725.373m/z	0	0	0	0	0	0	0	0	0	0	0	0	0	0	0	0	0	0	0	0	0	0	0	0	0
1.84min : 307.455m/z	0	0	0	0	0	0	0	0	0	0	0	0	0	0	0	0	0	0	0	0	0	0	0	0	0
1.84min : 519.398m/z	0	0	0	0	0	0	0	0	0	0	0	0	0	0	0	0	0	0	0	0	0	0	0	0	0
1.84min : 395.924m/z	0	0	0	0	0	0	0	0	0	0	0	0	0	0	0	0	0	0	0	2296.97	0	0	0	0	0
1.84min : 776.853m/z	0	0	0	0	0	0	0	0	0	0	0	0	0	3024.51	0	0	0	0	0	0	0	0	0	0	0
1.84min : 441.422m/z	0	0	0	0	0	0	0	0	0	0	0	0	0	0	0	0	0	0	0	0	0	0	0	0	0
1.84min : 134.994m/z	0	0	0	0	0	0	0	0	0	0	0	0	0	0	0	0	0	0	0	0	0	0	0	0	0
1.84min : 224.481m/z	0	0	0	0	0	0	0	0	0	0	0	0	0	0	0	0	0	0	0	0	0	0	0	0	0
1.84min : 743.526m/z	0	0	0	0	0	0	0	0	0	0	0	0	0	0	0	0	0	0	0	0	0	0	0	0	0
1.84min : 808.843m/z	0	0	0	0	0	0	0	0	0	0	0	0	0	0	0	0	0	0	0	0	0	0	0	0	0
1.84min : 300.947m/z	0	0	0	0	0	0	0	0	0	0	0	0	0	0	0	0	0	0	0	0	0	0	0	0	0
1.84min : 851.830m/z	0	0	0	0	0	0	0	0	0	0	0	0	0	1851.34	0	0	0	0	0	0	0	0	0	0	0
1.84min : 814.535m/z	0	0	0	0	0	0	0	0	0	0	0	0	0	0	0	0	0	0	0	0	0	0	0	0	0
1.84min : 732.353m/z	0	0	0	0	0	0	0	0	0	0	0	0	0	0	0	0	0	0	0	0	0	0	0	0	0
1.84min : 934.823m/z	0	0	0	0	0	0	0	0	0	0	0	0	0	2100.87	0	0	0	0	0	0	0	0	0	0	0
1.84min : 827.839m/z	0	0	0	0	0	0	0	0	0	0	0	0	0	3412.64	0	0	0	0	0	0	0	0	0	0	0
1.84min : 781.095m/z	0	0	0	0	0	0	0	0	0	0	0	0	0	0	0	0	0	0	0	0	0	0	0	0	0
1.84min : 811.841m/z	0	0	0	0	0	0	0	0	0	0	0	0	0	0	0	0	0	0	0	0	0	0	0	0	0
1.84min : 480.258m/z	0	0	0	0	0	0	0	0	0	0	0	0	0	0	0	0	0	0	0	0	0	0	0	0	0
1.84min : 651.874m/z	0	0	0	0	0	0	0	0	0	0	0	0	0	0	0	0	0	0	0	0	0	0	0	0	0
1.84min : 538.385m/z	0	0	0	0	0	0	0	0	0	0	0	0	0	0	0	0	0	0	0	0	0	0	0	0	0
1.84min : 730.843m/z	0	0	0	0	0	0	0	0	0	0	1660.61	0	0	0	0	0	0	0	0	0	0	0	0	0	2329.28
1.84min : 141.958m/z	0	0	0	0	0	0	0	0	0	0	10682.4	34041.8	0	0	19245.1	0	0	18913	0	0	14385.9	0	0	13794	0
1.84min : 697.360m/z	0	0	0	0	0	0	0	0	0	0	0	0	0	0	0	0	0	0	0	0	0	0	0	0	0
1.84min : 417.431m/z	0	0	0	0	0	0	0	0	0	0	0	0	0	0	0	0	0	0	0	0	0	0	0	0	0
1.84min : 750.860m/z	0	0	0	0	0	0	0	0	0	0	0	0	0	3497.72	0	0	0	0	0	0	0	0	0	0	0
1.84min : 466.948m/z	0	0	0	0	0	0	0	0	0	0	0	0	0	4839.99	0	0	0	0	0	0	0	0	0	0	0
1.84min : 891.315m/z	0	0	0	0	0	0	0	0	0	0	0	0	0	1930.3	0	0	0	0	0	0	0	0	0	0	0
1.85min : 990.139m/z	0	0	0	0	0	0	0	0	0	0	0	0	0	683.3	0	0	0	0	0	0	0	0	0	0	0
1.85min : 647.155m/z	0	0	0	0	0	0	0	0	0	0	0	0	0	0	0	0	0	0	0	0	0	0	0	0	0
1.85min : 761.180m/z	0	0	0	0	0	0	0	0	0	0	0	0	0	1362.56	0	0	0	0	0	0	0	0	0	0	0
1.85min : 828.839m/z	0	0	0	0	0	0	0	0	0	0	0	0	0	3144.92	0	0	0	0	0	0	0	0	0	0	0
1.85min : 932.816m/z	0	0	0	0	0	0	0	0	0	0	0	0	0	1747.7	0	0	0	0	0	0	0	0	0	0	0
1.85min : 471.955m/z	0	0	0	0	0	0	0	0	0	0	0	0	0	6088.87	0	0	0	0	0	0	0	0	0	0	0
1.85min : 748.521m/z	0	0	0	0	0	0	0	0	0	0	0	0	0	1228.08	0	0	0	0	0	0	0	0	0	0	0
1.85min : 722.854m/z	0	0	0	0	0	0	0	0	0	0	0	0	0	0	0	0	0	0	0	0	0	0	0	0	0
1.85min : 744.113m/z	0	0	0	0	0	0	0	0	0	0	0	0	0	1043.29	0	0	0	0	0	0	0	0	0	0	0
1.85min : 298.187m/z	18937.3	11815.4	0	0	0	17872.9	0	10342.6	14872.2	0	14348.8	0	0	0	0	14721.9	14883.8	0	0	11713.8	0	0	15471	0	11934.5
1.85min : 754.348m/z	0	0	0	0	0	0	0	0	0	0	0	0	0	1189.67	0	0	0	0	0	0	0	0	0	0	0
1.85min : 619.391m/z	0	0	0	0	0	0	0	0	0	0	0	0	0	2374.79	0	0	0	0	0	0	0	0	0	0	0
1.85min : 884.582m/z	0	0	0	0	0	0	0	0	0	0	0	0	0	3792.2	0	0	0	0	0	0	0	0	0	0	0
1.85min : 652.878m/z	0	0	0	0	0	0	0	0	0	0	0	0	0	2555.75	0	0	0	0	0	0	0	0	0	0	0
1.85min : 774.360m/z	0	0	0	0	0	0	0	0	0	0	0	0	0	2609.54	0	0	0	0	0	0	0	0	0	0	0
1.85min : 826.322m/z	0	0	0	0	0	0	0	0	0	0	0	0	0	0	0	0	0	0	0	0	0	0	0	0	0
1.85min : 867.584m/z	0	0	0	0	0	0	0	0	0	0	0	0	0	1309.76	0	0	0	0	0	0	0	0	0	0	0
1.85min : 301.454m/z	0	500.85	0	0	0	0	0	0	0	0	0	0	0	0	0	0	0	0	0	0	0	0	0	0	0
1.85min : 893.486m/z	0	0	0	0	0	0	0	0	0	0	0	0	0	1258.67	0	0	0	0	0	0	0	0	0	0	0
1.85min : 668.883m/z	0	0	0	0	0	0	0	0	0	0	0	0	0	0	0	0	0	0	0	0	0	0	0	0	0
1.85min : 858.836m/z	0	0	0	0	0	0	0	0	0	0	0	0	0	2334.38	0	0	0	0	0	0	0	0	0	0	0
1.85min : 762.858m/z	0	0	0	0	0	0	0	0	0	0	0	0	0	0	0	0	0	0	0	0	0	0	0	0	0
1.85min : 492.950m/z	0	0	0	0	0	0	0	0	0	0	0	0	0	4440.92	0	0	0	0	0	0	0	0	0	0	0
1.85min : 804.093m/z	0	0	0	0	0	0	0	0	0	0	0	0	0	1114.18	0	0	0	0	0	0	0	0	0	0	0
1.85min : 994.479m/z	0	0	0	0	0	0	0	0	0	0	0	0	0	640.18	0	0	0	0	0	0	0	0	0	0	0
1.85min : 494.925m/z	0	0	0	0	0	0	0	0	0	0	0	0	0	1714.54	0	0	0	0	0	0	0	0	0	0	0
1.85min : 815.594m/z	0	0	0	0	0	0	0	0	0	0	0	0	0	1147.05	0	0	0	0	0	0	0	0	0	0	0
[truncated: 92,221 more rows]
