# Supplementary material for: Metabolite marker discovery for the detection of bladder cancer by comparative metabolomics
Source: Oncotarget. 2017 Mar 21;8(24):38802–10. doi: 10.18632/oncotarget.16393 (PMC5503573; doi:10.18632/oncotarget.16393)
Supplement: Supplementary file 8 [file oncotarget-08-38802-s008.xlsx]

## Sheet: her51-65
Supplementary Table S7. The spectral raw data of hernia patinets #51 to #65
Ions	Her51	Her52	Her53	Her54	Her55	Her56	Her57	Her58	Her59	Her60	Her61	Her62	Her63	Her64	Her65
1.55min : 129.102m/z	0	0	0	0	0	0	0	0	0	0	0	0	0	0	0
1.55min : 155.441m/z	0	0	0	0	0	0	0	0	0	0	0	0	0	0	0
1.55min : 636.281m/z	0	0	0	0	0	0	0	0	0	0	0	0	0	0	0
1.55min : 262.943m/z	0	0	0	0	0	0	0	0	0	0	0	0	0	0	0
1.55min : 176.013m/z	0	0	0	16261.6	0	0	17037.7	32110.7	0	24902.5	0	20713.9	28264.7	0	0
1.56min : 184.966m/z	0	0	0	0	0	0	0	0	0	0	0	0	0	0	0
1.56min : 184.970m/z	11823.6	0	0	0	0	0	0	0	0	0	0	0	18621.5	5415.41	0
1.56min : 114.091m/z	0	0	0	0	0	0	0	0	0	0	0	0	0	0	0
1.56min : 148.019m/z	0	0	0	0	0	29608.3	0	0	12788.9	0	0	0	0	9455.07	0
1.56min : 478.325m/z	0	0	0	0	0	0	0	0	0	0	0	0	0	0	0
1.56min : 207.985m/z	0	0	0	0	0	0	0	0	0	0	0	0	0	0	0
1.56min : 143.118m/z	0	0	0	0	0	0	0	0	0	0	0	0	0	0	0
1.56min : 110.060m/z	0	0	0	0	0	0	0	0	0	0	0	0	0	0	0
1.56min : 234.953m/z	0	0	0	0	0	0	0	0	0	0	0	0	0	0	0
1.56min : 157.134m/z	0	0	0	0	0	0	0	0	0	0	0	0	0	0	0
1.57min : 112.076m/z	0	0	0	0	0	0	0	0	0	0	0	0	0	0	0
1.57min : 139.123m/z	0	0	0	0	0	0	0	0	0	0	0	0	0	0	0
1.57min : 252.961m/z	0	0	0	0	0	0	0	0	0	0	0	0	0	0	0
1.57min : 126.091m/z	0	0	0	0	0	0	0	0	0	0	0	0	0	0	0
1.57min : 118.086m/z	0	0	0	0	0	0	0	0	0	0	0	0	0	0	0
1.57min : 160.097m/z	0	0	0	0	0	0	0	0	0	0	0	0	0	0	0
1.57min : 142.086m/z	0	0	0	0	0	0	0	0	0	0	0	0	0	0	0
1.58min : 322.198m/z	0	0	0	0	0	0	0	0	0	0	0	0	0	0	0
1.58min : 502.235m/z	0	0	0	0	0	0	0	0	0	0	0	0	0	0	0
1.59min : 163.108m/z	0	0	0	0	0	0	0	0	0	0	0	0	0	0	0
1.59min : 267.141m/z	0	0	0	0	0	0	0	0	0	0	0	0	0	0	0
1.60min : 265.144m/z	0	0	0	0	0	0	0	0	0	0	0	0	0	0	0
1.60min : 485.259m/z	0	0	0	0	0	0	0	0	0	0	0	0	0	0	0
1.60min : 216.968m/z	0	0	0	0	0	0	0	0	0	0	0	0	0	0	0
1.61min : 133.977m/z	0	0	0	0	0	0	0	0	0	0	0	0	0	0	0
1.61min : 124.076m/z	0	0	0	0	0	0	0	0	0	0	0	0	0	0	0
1.62min : 192.983m/z	0	0	0	0	0	0	0	0	0	0	0	0	0	0	0
1.62min : 188.974m/z	0	0	0	0	0	0	0	0	0	0	0	0	0	0	0
1.64min : 265.148m/z	0	0	0	0	0	0	0	0	0	0	0	0	0	0	0
1.64min : 227.961m/z	0	0	0	0	0	0	0	0	0	0	0	0	0	0	0
1.64min : 231.932m/z	0	0	0	0	0	0	0	0	0	0	0	0	0	0	0
1.65min : 204.968m/z	0	0	0	0	0	0	0	0	0	0	0	0	0	0	0
1.65min : 181.951m/z	0	0	0	0	0	0	0	0	0	0	0	0	0	0	0
1.65min : 174.974m/z	0	0	0	0	0	0	0	5687.65	0	0	0	0	0	0	0
1.66min : 160.971m/z	0	0	0	0	0	0	0	0	0	0	0	0	0	0	0
1.66min : 181.013m/z	0	0	15575.5	0	0	0	0	0	0	9524.75	14370.8	0	0	0	0
1.66min : 125.002m/z	15591.8	0	0	0	0	0	0	0	0	0	25172.4	0	0	10719	0
1.66min : 254.951m/z	0	0	0	0	0	0	0	0	0	0	0	0	0	0	0
1.66min : 257.248m/z	0	0	0	0	0	0	0	0	0	0	0	0	0	0	0
1.67min : 248.004m/z	0	0	0	0	0	0	0	0	0	0	0	0	0	0	0
1.67min : 176.975m/z	0	0	0	0	0	0	0	0	0	0	0	0	0	0	0
1.67min : 112.112m/z	0	0	0	0	0	0	0	10186	0	0	0	0	0	0	0
1.67min : 203.224m/z	0	0	0	0	0	0	0	52033.1	0	0	0	0	0	0	0
1.67min : 178.977m/z	0	0	0	0	0	0	0	0	0	0	0	0	0	0	0
1.68min : 142.983m/z	0	0	0	0	0	0	0	0	0	0	0	0	0	0	0
1.69min : 131.973m/z	17671.2	0	0	0	0	0	0	0	0	0	0	0	0	6469.18	0
1.71min : 177.979m/z	37329	30852.3	36740.8	0	45623.7	0	0	32248.9	0	0	0	30425.1	106117	0	0
1.71min : 162.007m/z	0	0	0	0	0	307919	20354.5	11574.8	0	0	0	0	0	0	50544.4
1.73min : 261.958m/z	0	0	0	0	0	0	0	0	0	0	0	0	0	0	0
1.73min : 159.969m/z	148883	0	172125	85415.1	0	62362.1	0	110070	96934.1	52329.3	0	0	0	0	155421
1.73min : 341.442m/z	0	0	0	0	0	0	0	0	0	0	0	0	0	0	0
1.73min : 411.416m/z	0	1093.74	0	0	0	0	0	0	0	0	0	0	0	0	0
1.74min : 129.138m/z	0	0	0	0	0	0	0	48910.8	0	0	0	0	0	0	0
1.74min : 223.483m/z	0	0	0	0	0	0	0	0	0	0	0	0	0	0	0
1.74min : 390.427m/z	0	0	0	0	0	0	0	0	0	0	0	0	0	0	0
1.75min : 357.187m/z	0	0	3701.28	0	0	0	0	0	0	0	2611.51	0	0	0	0
1.75min : 412.917m/z	0	0	0	0	0	0	0	0	0	0	0	0	0	0	0
1.75min : 506.877m/z	0	0	0	0	0	0	0	0	0	0	0	0	0	0	0
1.75min : 357.191m/z	0	0	0	0	0	0	0	0	0	0	0	0	0	0	0
1.75min : 232.962m/z	0	0	0	0	0	0	0	0	0	0	0	0	0	0	0
1.75min : 619.365m/z	0	0	0	0	0	0	0	0	0	0	0	0	0	0	0
1.75min : 327.904m/z	0	0	0	0	0	0	0	0	0	0	0	0	0	0	0
1.75min : 436.403m/z	0	0	0	0	0	0	0	0	0	0	0	0	0	0	0
1.75min : 445.404m/z	0	0	0	0	0	0	0	0	0	0	0	0	0	0	0
1.75min : 234.181m/z	0	0	0	0	0	0	0	0	0	0	0	0	0	0	0
1.75min : 456.900m/z	0	0	0	0	0	0	0	0	0	0	0	0	0	0	0
1.76min : 471.913m/z	0	0	0	0	0	0	0	0	0	0	0	0	0	0	0
1.76min : 535.872m/z	0	0	0	0	0	0	0	0	0	0	0	0	0	0	0
1.76min : 151.506m/z	0	0	0	0	0	0	0	0	0	0	0	0	0	0	0
1.76min : 296.449m/z	0	0	0	0	0	0	0	0	0	0	0	0	0	0	0
1.76min : 406.407m/z	0	0	0	0	0	0	0	0	0	0	0	0	0	0	0
1.76min : 639.361m/z	0	1045.45	0	0	0	0	0	0	0	0	0	0	0	0	0
1.76min : 484.391m/z	0	0	0	0	0	0	0	0	0	0	0	0	0	0	0
1.76min : 164.970m/z	0	0	0	0	0	0	0	0	0	0	0	0	0	0	0
1.76min : 250.973m/z	0	0	0	0	0	0	0	0	0	0	0	0	0	0	0
1.76min : 519.225m/z	0	0	0	0	0	0	0	0	0	0	0	0	0	0	0
1.76min : 529.369m/z	0	0	0	0	0	0	0	0	0	0	0	0	0	0	0
1.76min : 466.890m/z	0	0	0	0	0	0	0	0	0	0	0	1252.92	0	0	0
1.76min : 656.541m/z	0	645.38	0	0	0	0	0	0	0	0	0	0	0	0	0
1.76min : 492.387m/z	0	0	0	0	0	0	0	0	0	0	0	0	0	0	0
1.76min : 459.390m/z	0	0	0	0	0	0	0	0	0	0	0	0	0	0	0
1.76min : 349.937m/z	0	0	0	0	0	0	0	0	0	0	0	0	0	0	0
1.76min : 424.417m/z	0	0	0	0	0	0	0	0	0	0	0	0	0	0	0
1.76min : 521.901m/z	0	0	0	0	0	0	0	0	0	0	0	0	0	0	0
1.76min : 490.899m/z	0	0	0	0	0	0	0	0	0	0	0	0	0	0	0
1.76min : 447.404m/z	0	0	0	0	0	0	0	0	0	0	0	0	0	807.87	0
1.76min : 523.896m/z	0	0	0	0	0	0	0	0	0	0	0	0	0	0	0
1.76min : 272.957m/z	0	0	0	0	0	0	0	0	0	0	0	0	0	0	0
1.76min : 278.463m/z	0	3820.24	0	0	0	0	0	0	0	0	0	0	0	0	0
1.76min : 885.826m/z	0	0	0	0	0	0	0	0	0	0	0	0	0	0	0
1.76min : 796.803m/z	0	0	0	0	0	0	0	0	0	0	0	0	0	0	0
1.76min : 542.911m/z	0	0	0	0	0	0	0	0	0	0	0	0	0	0	0
1.76min : 370.932m/z	0	0	0	0	0	0	0	0	0	0	0	0	0	0	0
1.76min : 707.347m/z	0	0	0	0	0	0	0	0	0	0	0	0	0	0	0
1.76min : 625.841m/z	0	0	0	0	0	0	0	0	0	0	0	0	0	0	0
1.76min : 328.989m/z	0	0	0	0	0	0	0	0	0	0	0	0	0	0	0
1.76min : 394.434m/z	0	0	0	0	0	0	0	0	0	0	0	0	0	0	0
1.76min : 523.387m/z	0	0	0	0	0	0	0	0	0	0	0	0	0	0	0
1.76min : 375.419m/z	0	0	0	0	0	0	0	0	0	0	0	0	0	0	0
1.76min : 342.442m/z	0	0	0	0	0	0	0	0	0	0	0	0	0	0	0
1.76min : 527.899m/z	0	0	0	0	0	0	0	0	0	0	0	0	0	0	0
1.76min : 310.444m/z	0	0	0	0	0	0	0	0	0	0	0	0	0	0	1762.52
1.76min : 233.022m/z	0	0	0	0	0	0	0	0	0	0	0	0	0	0	0
1.77min : 813.798m/z	0	0	0	0	0	0	0	0	0	0	0	0	0	0	0
1.77min : 566.871m/z	0	0	0	0	0	0	0	0	0	0	0	0	0	0	0
1.77min : 482.394m/z	0	0	0	0	0	0	0	0	0	0	0	0	0	0	0
1.77min : 380.433m/z	0	0	0	0	0	0	0	0	0	0	0	0	0	0	0
1.77min : 478.398m/z	0	0	0	0	0	0	0	0	0	0	0	0	0	0	0
1.77min : 611.890m/z	0	0	0	0	0	0	0	0	0	0	0	0	0	0	0
1.77min : 351.436m/z	0	0	0	0	0	0	0	0	0	0	0	0	0	0	0
1.77min : 377.430m/z	0	0	0	0	0	0	668.55	0	0	0	0	0	0	0	0
1.77min : 473.919m/z	0	2499.08	0	0	0	0	0	0	0	0	0	0	0	0	0
1.77min : 532.925m/z	0	0	0	0	0	0	0	0	0	0	0	0	0	0	0
1.77min : 613.193m/z	0	0	0	0	0	0	0	0	0	0	0	0	0	0	0
1.77min : 518.895m/z	0	0	0	0	0	9029.39	0	0	0	0	0	0	0	0	0
1.77min : 268.965m/z	0	25412.9	0	0	0	0	0	0	0	0	0	0	0	0	0
1.77min : 261.000m/z	0	0	0	0	0	0	0	0	0	0	0	0	0	0	0
1.77min : 290.967m/z	0	0	0	0	0	0	0	0	0	0	0	0	0	0	0
1.77min : 339.445m/z	0	0	0	0	0	0	0	0	0	0	0	0	0	0	0
1.77min : 641.360m/z	0	0	0	0	0	0	0	0	0	0	0	0	0	0	0
1.77min : 520.889m/z	0	0	0	0	0	0	0	0	0	0	0	1384.28	0	0	0
1.77min : 446.934m/z	0	0	0	0	0	0	0	0	0	0	0	8153.62	0	0	0
1.77min : 316.457m/z	0	0	0	0	0	0	0	0	0	0	0	0	0	1461.58	0
1.77min : 553.865m/z	0	0	0	0	0	0	0	0	0	0	0	0	0	0	0
1.77min : 677.348m/z	0	0	0	0	0	0	0	0	0	0	0	0	0	0	0
1.77min : 796.825m/z	0	0	0	0	0	0	0	0	0	0	0	0	0	0	0
1.77min : 867.822m/z	0	0	0	0	0	0	0	0	0	0	0	0	0	0	0
1.77min : 457.900m/z	0	0	0	0	0	0	0	0	0	0	0	0	0	0	0
1.77min : 334.955m/z	0	0	0	0	0	0	0	0	0	0	0	7092.48	0	0	0
1.77min : 579.874m/z	0	0	0	0	0	0	0	0	0	0	0	0	0	0	0
1.77min : 466.900m/z	0	0	0	0	0	0	0	0	0	0	0	0	0	0	0
1.77min : 664.839m/z	0	0	0	0	0	0	0	0	0	0	0	0	0	0	0
1.77min : 299.475m/z	0	0	0	0	0	0	0	0	0	0	0	0	0	0	0
1.77min : 470.395m/z	0	0	0	0	0	0	0	0	0	0	0	0	0	0	0
1.77min : 489.394m/z	0	0	0	0	0	0	0	0	0	0	0	0	0	1366.84	0
1.77min : 150.013m/z	0	0	18608.8	0	0	75962	0	0	16997	0	22146.1	9639.9	0	0	36894.2
1.77min : 411.913m/z	0	0	0	0	0	0	0	0	0	0	0	0	0	0	0
1.77min : 379.930m/z	0	0	0	0	0	0	0	0	0	0	0	0	0	0	0
1.77min : 664.859m/z	0	0	0	0	0	0	0	0	0	0	0	0	0	0	0
1.77min : 404.923m/z	0	0	0	0	0	0	0	0	0	0	0	0	0	0	0
1.77min : 505.883m/z	0	0	0	0	0	0	0	0	0	0	0	0	0	0	0
1.77min : 282.467m/z	0	0	0	0	0	0	0	0	0	0	0	0	0	0	0
1.77min : 528.886m/z	0	0	0	0	0	0	0	0	0	0	0	0	0	0	0
1.77min : 260.921m/z	0	0	0	0	0	0	0	0	0	0	0	0	0	0	0
1.77min : 672.843m/z	0	0	0	0	0	0	0	0	0	0	0	0	0	0	0
1.77min : 460.888m/z	0	0	0	0	0	15712	0	0	0	0	0	0	0	0	0
1.77min : 421.412m/z	0	0	0	0	0	0	0	0	0	0	0	0	0	0	0
1.77min : 678.837m/z	0	0	0	0	0	0	0	0	0	0	0	0	0	0	0
1.77min : 677.330m/z	0	0	0	0	0	0	0	0	0	0	0	0	0	0	0
1.77min : 560.890m/z	0	0	0	0	0	15811.9	0	0	0	0	0	0	0	0	0
1.77min : 490.892m/z	0	0	0	0	0	0	0	0	0	0	0	0	0	0	0
1.77min : 269.170m/z	0	0	0	0	0	0	0	0	0	0	0	0	0	0	0
1.77min : 442.960m/z	0	0	0	0	0	0	0	0	0	0	0	0	0	0	0
1.77min : 320.955m/z	0	0	0	0	0	0	0	0	0	0	0	0	0	0	0
1.77min : 465.385m/z	0	0	0	0	0	0	0	0	0	0	0	0	0	0	0
1.77min : 435.391m/z	0	0	0	0	0	0	0	0	0	0	0	0	0	0	0
1.77min : 530.884m/z	0	0	0	0	0	0	0	0	0	0	0	0	0	0	0
1.77min : 374.432m/z	0	0	0	0	0	0	0	0	0	0	0	0	0	1722.01	0
1.77min : 200.991m/z	40868.1	0	22496.5	0	60043.8	131738	27682.8	0	21860.8	37983.8	19950	0	63986.2	0	70138
1.77min : 278.964m/z	0	0	0	0	0	0	0	0	0	0	0	0	0	0	0
1.77min : 549.892m/z	0	0	0	0	0	0	0	0	0	0	0	0	0	0	0
1.77min : 328.986m/z	0	0	0	0	0	0	0	0	0	0	0	0	0	0	0
1.78min : 432.408m/z	0	0	0	0	0	0	0	0	0	0	0	0	0	0	0
1.78min : 469.400m/z	0	0	0	0	0	0	0	0	0	0	0	0	0	0	0
1.78min : 181.490m/z	0	0	0	0	0	0	0	0	0	0	0	0	0	0	0
1.78min : 437.394m/z	0	0	0	0	0	0	0	0	0	0	0	0	0	0	0
1.78min : 632.374m/z	0	0	0	0	0	0	0	0	0	0	0	0	0	0	0
1.78min : 514.917m/z	0	0	0	0	0	0	0	0	0	0	0	0	0	0	0
1.78min : 526.891m/z	0	0	0	0	0	0	0	0	0	0	0	0	0	0	0
1.78min : 276.471m/z	0	0	0	0	0	0	0	0	0	0	0	0	0	0	0
1.78min : 241.994m/z	0	0	0	0	0	0	0	0	0	0	0	0	0	0	0
1.78min : 297.454m/z	0	0	0	0	0	0	0	0	0	0	0	0	0	0	0
1.78min : 485.893m/z	0	0	0	0	0	0	0	0	0	0	0	0	0	0	0
1.78min : 323.973m/z	0	0	0	0	0	0	0	0	0	0	0	0	0	0	0
1.78min : 536.376m/z	0	0	0	0	0	0	0	0	0	0	0	0	0	0	0
1.78min : 457.396m/z	0	0	0	0	0	0	0	0	0	0	0	0	0	0	0
1.78min : 315.956m/z	0	0	0	0	0	0	0	0	0	0	0	0	0	0	0
1.78min : 260.957m/z	0	0	0	0	7652.04	0	0	0	0	0	0	0	0	0	0
1.78min : 328.939m/z	0	0	0	0	0	0	0	0	0	0	0	0	0	0	0
1.78min : 448.933m/z	0	0	0	0	0	0	0	0	0	0	0	0	0	0	0
1.78min : 546.889m/z	0	0	0	0	0	0	0	0	0	0	0	0	0	0	0
1.78min : 658.879m/z	0	0	0	0	0	0	0	0	0	0	0	0	0	0	0
1.78min : 546.893m/z	0	0	0	0	0	0	0	0	0	0	0	0	0	0	0
1.78min : 455.917m/z	0	0	0	0	0	0	0	0	0	0	0	0	0	0	0
1.78min : 478.886m/z	0	0	0	0	0	0	0	0	0	0	0	0	0	0	0
1.78min : 647.858m/z	0	0	0	0	0	0	0	0	0	0	0	0	0	0	0
1.78min : 358.446m/z	0	0	0	0	0	0	0	0	0	0	0	0	0	0	0
1.78min : 819.184m/z	0	579.28	0	0	0	0	0	0	0	0	0	0	0	0	0
1.78min : 558.381m/z	0	0	0	0	0	0	0	0	0	0	0	0	0	0	0
1.78min : 640.870m/z	0	0	0	0	0	0	0	0	0	0	0	0	0	0	0
1.78min : 673.856m/z	0	0	0	0	0	0	0	0	0	0	0	0	0	0	0
1.78min : 494.880m/z	0	0	0	0	0	0	0	0	0	0	0	0	0	0	2486.59
1.78min : 320.952m/z	0	0	0	0	0	0	0	0	0	0	0	0	0	0	0
1.78min : 670.837m/z	0	0	0	0	0	0	0	0	0	0	0	0	0	0	0
1.78min : 375.924m/z	0	0	0	0	0	0	0	0	0	0	0	0	0	0	0
1.78min : 732.825m/z	0	0	0	0	0	0	0	0	0	0	0	0	0	0	0
1.78min : 683.842m/z	0	0	0	0	0	0	0	0	0	0	0	0	0	0	0
1.78min : 605.373m/z	0	1027.07	0	0	0	0	0	0	0	0	0	0	0	0	0
1.78min : 519.376m/z	0	0	0	0	0	6079.41	0	0	0	0	0	0	0	0	0
1.78min : 400.939m/z	0	0	0	0	0	0	0	0	0	0	0	0	0	0	0
1.78min : 167.030m/z	0	0	0	0	0	0	0	0	0	0	0	0	0	0	0
1.78min : 505.386m/z	0	0	0	0	0	0	0	0	0	0	0	0	0	0	0
1.78min : 371.014m/z	0	0	0	0	0	0	0	0	0	3873.13	0	0	0	0	5111.47
1.78min : 781.807m/z	0	0	0	0	0	0	0	0	0	0	0	0	0	0	0
1.78min : 528.880m/z	0	0	0	0	0	0	0	0	0	0	0	0	0	0	0
1.78min : 309.983m/z	0	0	0	0	0	0	0	0	0	0	0	0	0	0	0
1.78min : 630.892m/z	0	0	0	0	0	0	0	0	0	0	0	0	0	0	0
1.78min : 732.840m/z	1844.55	0	0	0	0	0	0	0	0	0	0	0	0	0	0
1.78min : 916.330m/z	0	0	0	0	0	0	0	0	0	0	0	0	0	0	0
1.78min : 374.423m/z	0	0	0	0	0	0	0	0	0	0	0	961.43	0	0	0
1.78min : 348.945m/z	0	0	0	0	0	0	0	0	0	0	0	0	0	0	0
1.78min : 331.440m/z	0	0	0	0	0	0	0	0	0	0	0	0	0	0	0
1.78min : 355.971m/z	0	0	0	0	0	0	0	0	0	0	0	0	0	0	0
1.78min : 416.427m/z	0	0	0	0	0	0	0	0	0	0	0	0	0	0	0
1.78min : 866.827m/z	0	0	0	0	0	0	0	0	0	0	0	0	0	0	0
1.78min : 629.901m/z	0	0	0	0	0	0	0	0	0	0	0	0	0	0	0
1.78min : 448.406m/z	0	0	0	0	0	5256.41	0	0	0	0	0	0	0	0	0
1.78min : 437.910m/z	0	0	0	0	0	0	0	0	0	0	0	0	0	0	0
1.78min : 364.928m/z	0	0	0	1582.76	0	0	0	0	0	0	0	0	0	0	0
1.78min : 476.868m/z	0	0	0	0	0	4757.6	0	0	0	0	0	0	0	0	0
1.78min : 640.894m/z	0	0	0	0	0	0	0	0	0	0	0	0	0	0	0
1.78min : 643.877m/z	0	0	0	0	0	0	0	0	0	0	0	0	0	0	0
1.78min : 945.134m/z	0	0	0	0	0	0	0	0	0	0	0	0	0	0	0
1.78min : 622.879m/z	0	0	0	0	0	0	0	0	0	0	0	0	0	0	0
1.78min : 604.888m/z	0	0	0	0	0	0	0	0	0	0	0	0	0	0	0
1.78min : 694.354m/z	0	0	0	0	0	0	0	0	0	0	0	0	0	0	0
1.78min : 826.837m/z	0	0	0	0	0	0	0	0	0	0	0	0	0	0	0
1.78min : 218.984m/z	0	0	0	0	0	0	0	0	0	0	0	0	0	0	0
1.78min : 529.890m/z	0	0	0	0	0	0	0	0	0	0	0	0	0	0	0
1.78min : 396.419m/z	0	0	0	0	0	0	0	0	0	0	0	0	0	0	2630.46
1.78min : 433.917m/z	0	0	0	0	0	0	0	0	0	0	0	0	0	0	0
1.78min : 586.337m/z	0	0	0	0	0	0	0	0	0	0	0	0	0	0	0
1.78min : 270.955m/z	0	0	0	0	0	0	0	0	0	0	0	0	0	0	0
1.78min : 214.017m/z	0	0	0	0	0	0	0	0	0	0	0	0	0	0	0
1.78min : 636.368m/z	0	0	0	0	0	0	0	0	0	0	0	0	0	0	0
1.78min : 311.989m/z	0	0	0	0	0	0	0	0	0	0	0	0	0	0	0
1.78min : 526.895m/z	0	0	0	0	0	0	0	0	0	0	0	0	0	0	0
1.78min : 788.846m/z	0	0	0	0	0	0	0	0	0	0	0	0	0	0	0
1.78min : 570.880m/z	0	0	0	0	0	0	0	0	0	0	0	0	0	0	0
1.78min : 799.806m/z	0	0	0	0	0	0	0	0	0	0	0	0	0	0	0
1.78min : 529.886m/z	0	0	0	0	0	0	0	0	0	0	0	0	0	0	0
1.78min : 400.413m/z	0	0	0	0	0	0	0	0	0	0	0	0	0	0	0
1.78min : 169.960m/z	0	0	0	0	0	28483.3	0	0	0	0	0	0	15458.3	0	0
1.78min : 440.925m/z	0	0	0	0	0	0	0	0	0	0	0	0	0	0	0
1.78min : 776.839m/z	0	0	0	0	0	0	0	0	0	0	0	0	0	0	0
1.78min : 658.886m/z	0	0	0	0	0	0	0	0	0	0	0	0	0	0	4107.1
1.78min : 241.999m/z	0	0	0	0	0	0	0	0	0	0	0	0	0	0	0
1.78min : 243.994m/z	0	0	0	0	0	0	0	0	0	0	0	56483.5	0	0	0
1.78min : 754.175m/z	0	0	0	0	0	0	0	0	0	0	0	0	0	0	0
1.78min : 428.929m/z	0	0	0	0	0	0	0	0	0	0	0	0	0	0	0
1.78min : 623.374m/z	0	0	0	0	0	0	0	0	0	0	0	0	0	0	0
1.78min : 524.909m/z	0	0	0	0	0	0	0	0	0	0	0	0	0	0	0
1.78min : 833.807m/z	0	0	0	0	0	0	0	0	0	0	0	0	0	0	0
1.78min : 479.902m/z	0	0	0	0	0	0	0	0	0	0	0	0	0	0	0
1.78min : 802.816m/z	0	0	0	0	0	0	0	0	0	0	0	0	0	0	0
1.78min : 756.834m/z	0	0	0	0	0	0	0	0	0	0	0	0	0	0	0
1.78min : 653.381m/z	0	1883.47	0	0	0	0	0	0	0	0	0	0	0	0	0
1.78min : 740.524m/z	0	861.56	0	0	0	0	0	0	0	0	0	0	0	0	0
1.78min : 423.953m/z	0	0	0	0	0	0	0	0	0	0	0	0	0	0	0
1.78min : 547.888m/z	0	0	0	0	0	0	0	0	0	0	0	0	0	0	0
1.78min : 562.912m/z	0	0	0	0	0	0	0	0	0	0	0	0	0	0	0
1.78min : 706.863m/z	0	0	0	0	0	0	0	0	0	0	0	0	0	0	0
1.78min : 535.879m/z	0	0	0	0	0	0	0	0	0	0	0	0	0	0	0
1.78min : 484.892m/z	0	0	0	0	0	0	0	0	0	0	0	0	0	1426.1	0
1.78min : 684.838m/z	0	0	0	0	0	0	0	0	0	0	0	0	0	0	0
1.78min : 817.827m/z	0	0	0	0	0	0	0	0	0	0	0	0	0	0	0
1.78min : 590.867m/z	0	0	0	0	0	0	0	0	0	0	0	0	0	0	0
1.78min : 466.895m/z	0	0	0	0	0	0	0	0	0	0	0	0	0	0	0
1.78min : 337.924m/z	0	0	0	0	0	0	0	0	0	0	0	0	0	0	0
1.78min : 452.913m/z	0	0	0	0	0	0	0	0	0	0	0	3729.15	0	0	0
1.78min : 677.848m/z	0	0	0	0	0	0	0	0	0	0	0	0	0	0	0
1.78min : 220.978m/z	0	0	0	0	0	0	0	0	0	0	0	83040.9	0	0	0
1.78min : 706.852m/z	0	0	0	0	0	0	0	0	0	0	0	0	0	0	0
1.78min : 266.016m/z	0	0	0	0	0	10570.8	0	0	0	0	0	0	0	0	0
1.78min : 196.012m/z	0	0	0	0	9093.83	0	0	0	0	0	0	0	11996.7	0	0
1.78min : 599.856m/z	0	0	0	0	0	0	0	0	0	0	0	0	0	0	0
1.78min : 462.925m/z	0	0	0	0	0	0	0	0	0	0	0	0	0	0	0
1.78min : 709.868m/z	3440.83	0	0	0	0	0	0	0	0	0	0	0	0	0	0
1.78min : 595.363m/z	0	0	0	0	0	0	0	0	0	0	0	0	0	0	0
1.78min : 685.348m/z	0	0	0	0	0	0	0	0	0	0	0	0	0	0	0
1.78min : 453.921m/z	0	0	0	0	0	0	0	0	0	0	0	0	0	0	0
1.78min : 521.897m/z	0	0	0	0	0	0	0	0	0	0	0	0	0	0	0
1.78min : 337.434m/z	0	0	0	0	0	0	0	0	0	0	0	0	0	0	0
1.78min : 605.857m/z	0	0	0	0	0	0	0	0	0	0	0	0	0	0	0
1.78min : 850.826m/z	0	0	0	0	0	0	0	0	0	0	0	0	0	0	0
1.78min : 303.023m/z	0	0	0	0	0	0	0	0	0	0	0	0	0	0	0
1.78min : 478.890m/z	0	0	0	0	0	0	0	0	0	0	0	0	0	0	0
1.78min : 454.912m/z	0	0	0	0	0	0	0	0	0	0	0	0	0	0	0
1.78min : 263.000m/z	0	0	0	0	0	0	0	0	0	0	0	8656.47	0	0	0
1.78min : 292.956m/z	0	0	0	0	0	0	0	0	0	0	0	0	0	0	0
1.78min : 678.190m/z	0	0	0	0	0	0	0	0	0	0	0	0	0	0	0
1.78min : 306.961m/z	0	0	0	0	0	0	0	0	0	0	0	0	0	0	0
1.78min : 513.386m/z	0	0	0	0	0	0	0	0	0	0	0	0	0	0	0
1.78min : 641.883m/z	0	0	0	0	0	12400.4	0	0	0	0	0	0	0	0	0
1.78min : 286.975m/z	0	0	0	0	0	0	0	0	0	0	0	0	0	0	0
1.78min : 520.379m/z	0	0	0	0	0	0	0	0	0	0	0	0	0	0	0
1.78min : 490.397m/z	1311.12	0	0	0	0	0	0	0	0	0	0	0	0	0	0
1.78min : 672.859m/z	0	0	0	0	0	0	0	0	0	0	0	0	0	0	0
1.78min : 563.929m/z	0	0	0	0	0	0	0	0	0	0	0	0	0	0	0
1.78min : 493.871m/z	0	0	0	0	0	0	0	0	0	0	0	0	0	0	0
1.78min : 967.800m/z	0	0	0	0	0	0	0	0	0	0	0	0	0	0	0
1.78min : 473.399m/z	0	0	0	0	0	0	0	0	0	0	0	0	0	0	0
1.78min : 778.345m/z	0	1633.94	0	0	0	0	0	0	0	0	0	0	0	0	0
1.78min : 307.961m/z	0	0	0	0	0	8547.37	0	0	0	0	0	0	0	0	0
1.78min : 270.961m/z	0	9628.42	0	0	0	0	0	12718.7	0	0	0	0	0	0	0
1.78min : 291.466m/z	0	0	0	0	0	0	0	0	0	0	0	0	0	0	0
1.78min : 536.876m/z	0	0	0	0	0	0	0	0	0	0	0	0	0	0	0
1.78min : 436.900m/z	0	0	0	0	0	0	0	0	0	0	0	0	0	0	3183.61
1.78min : 706.204m/z	0	1242.41	0	0	0	0	0	0	0	0	0	0	0	0	0
1.78min : 478.905m/z	0	0	0	0	0	0	0	0	0	0	0	0	0	0	0
1.79min : 886.336m/z	0	1010.53	0	0	0	0	0	0	0	0	0	0	0	0	0
1.79min : 199.491m/z	0	0	0	0	0	0	0	0	0	0	0	0	0	0	0
1.79min : 183.981m/z	0	0	0	0	0	0	0	0	0	0	0	0	0	0	0
1.79min : 440.405m/z	0	0	0	0	0	0	0	0	0	0	0	0	0	0	0
1.79min : 602.859m/z	0	0	0	0	0	0	0	0	0	0	0	0	0	0	0
1.79min : 277.963m/z	6935.14	0	0	0	0	0	0	0	0	0	0	0	0	0	0
1.79min : 657.370m/z	0	0	0	0	0	0	0	0	0	0	0	0	0	0	0
1.79min : 801.169m/z	0	0	0	0	0	0	0	0	0	0	0	0	0	0	0
1.79min : 734.202m/z	0	891.67	0	0	0	0	0	0	0	0	0	0	0	0	0
1.79min : 762.841m/z	0	0	0	0	0	0	0	0	0	0	0	0	0	0	0
1.79min : 165.035m/z	83523.7	89883.5	31152.3	34208.8	70497.2	189075	52711.2	72823.6	14792.9	92538.5	0	42469.7	48757.5	66557.2	108676
1.79min : 320.947m/z	0	0	0	0	0	0	0	0	0	0	0	1629.49	0	0	0
1.79min : 640.353m/z	0	0	0	0	0	0	0	0	0	0	0	0	0	0	0
1.79min : 350.940m/z	0	0	0	0	0	20905.1	0	0	0	0	0	0	0	0	0
1.79min : 699.878m/z	0	0	0	0	0	0	0	0	0	0	0	0	0	0	0
1.79min : 671.837m/z	0	0	0	0	0	0	0	0	0	0	0	0	0	0	0
1.79min : 571.863m/z	0	0	0	0	0	0	0	0	0	0	0	0	0	0	0
1.79min : 462.913m/z	0	0	0	0	0	0	0	0	0	0	0	0	0	0	0
1.79min : 768.829m/z	0	0	0	0	0	0	0	0	0	0	0	0	0	0	0
1.79min : 337.430m/z	0	0	0	0	0	0	0	0	0	0	0	0	0	0	0
1.79min : 494.382m/z	0	0	0	0	0	0	0	0	0	0	0	0	0	0	0
1.79min : 560.920m/z	0	0	0	0	0	0	0	0	0	0	0	0	0	0	0
1.79min : 273.945m/z	0	0	0	0	0	0	0	0	0	0	0	24762.5	0	0	0
1.79min : 334.959m/z	0	0	0	0	0	0	0	0	0	0	0	0	0	0	0
1.79min : 558.877m/z	0	0	0	0	0	0	0	0	0	0	0	0	0	0	0
1.79min : 377.421m/z	0	0	0	0	0	0	0	0	0	0	0	0	0	0	0
1.79min : 882.822m/z	0	0	0	0	0	0	0	0	0	0	0	0	0	0	0
1.79min : 147.030m/z	228043	240881	34875.4	97381	104825	522820	106580	167265	27434	205848	13996.3	114435	108048	184261	0
1.79min : 870.834m/z	0	0	0	0	0	0	0	0	0	0	0	0	0	0	0
1.79min : 492.955m/z	0	0	0	0	0	0	0	0	0	0	0	0	0	0	0
1.79min : 141.502m/z	0	0	0	0	0	19486.4	0	0	0	0	0	0	0	0	10554.6
1.79min : 255.939m/z	0	0	0	0	0	0	0	0	0	0	0	0	0	0	0
1.79min : 404.426m/z	0	0	0	0	0	0	0	0	0	0	0	0	0	0	0
1.79min : 684.845m/z	2810.38	0	0	0	0	0	0	0	0	0	0	0	0	0	0
1.79min : 538.372m/z	0	0	0	0	0	0	0	0	0	0	0	0	0	0	0
1.79min : 332.963m/z	0	0	0	0	0	0	0	0	0	0	0	0	0	0	0
1.79min : 314.958m/z	0	0	0	0	0	0	2238.79	0	0	0	0	0	0	0	0
1.79min : 630.908m/z	0	0	0	0	0	0	0	0	0	0	0	0	0	0	0
1.79min : 593.868m/z	0	0	0	0	0	0	0	0	0	0	0	0	0	0	0
1.79min : 320.961m/z	0	0	0	0	0	0	0	0	0	0	0	0	0	0	0
1.79min : 364.923m/z	0	0	0	0	3360.1	0	0	0	0	0	0	0	0	0	0
1.79min : 793.166m/z	0	0	0	0	0	0	0	0	0	0	0	0	0	725.8	0
1.79min : 552.935m/z	2553.64	0	0	0	0	0	0	0	0	0	0	0	0	0	0
1.79min : 520.910m/z	0	0	0	0	0	0	0	0	0	0	0	0	0	0	0
1.79min : 398.915m/z	0	0	0	0	0	0	0	0	0	0	0	0	0	0	0
1.79min : 534.933m/z	0	0	0	0	0	0	0	0	0	0	0	0	0	0	0
1.79min : 834.818m/z	0	0	0	0	0	0	0	0	0	0	0	0	0	0	0
1.79min : 560.924m/z	0	0	0	0	0	0	0	0	0	0	0	0	0	0	0
1.79min : 371.439m/z	0	0	0	0	0	0	0	0	0	0	0	0	0	2163.3	0
1.79min : 331.449m/z	0	0	0	0	0	0	0	0	0	0	0	0	0	0	0
1.79min : 615.879m/z	0	0	0	0	0	0	0	0	0	0	0	0	0	0	0
1.79min : 783.842m/z	0	0	0	0	0	0	0	0	0	0	0	0	0	0	0
1.79min : 598.848m/z	0	0	0	0	0	0	0	0	0	0	0	0	0	0	0
1.79min : 325.459m/z	0	0	0	0	0	0	0	0	0	1951.85	0	0	0	0	0
1.79min : 153.008m/z	0	0	0	0	0	33401.9	0	9745.23	0	10266.5	0	0	0	0	16662
1.79min : 618.876m/z	0	2464.4	0	0	0	0	0	0	0	0	0	0	0	0	0
1.79min : 627.861m/z	0	0	0	0	0	0	0	0	0	0	0	0	0	0	0
1.79min : 450.924m/z	0	0	0	0	0	0	0	0	0	0	0	0	0	0	0
1.79min : 308.456m/z	0	0	0	0	0	0	0	0	0	0	0	0	0	0	0
1.79min : 999.801m/z	0	0	0	0	0	0	0	0	0	0	0	0	0	0	0
1.79min : 304.027m/z	0	0	0	0	0	0	0	0	0	0	0	0	0	0	0
1.79min : 846.503m/z	0	553.49	0	0	0	0	0	0	0	0	0	0	0	0	0
1.79min : 967.573m/z	0	316.95	0	0	0	0	0	0	0	0	0	0	0	0	0
1.79min : 307.969m/z	0	0	0	0	0	0	0	0	0	0	0	0	0	0	0
1.79min : 527.895m/z	0	0	0	0	0	0	0	0	0	0	0	0	0	0	0
1.79min : 593.393m/z	0	0	0	0	0	0	0	0	0	0	0	0	0	0	0
1.79min : 169.046m/z	67615.9	70601.8	9323.34	30442.2	32885.6	162975	33306.2	53043.1	8206.16	56949.2	0	32191.6	31202.4	51986.3	84072.4
1.79min : 275.945m/z	0	0	0	0	0	0	0	0	0	0	0	0	0	0	0
1.79min : 146.029m/z	1.41756e+06	1.52189e+06	186167	653228	590529	3.27918e+06	661669	1.01703e+06	147190	1.27537e+06	86661.1	714358	624904	1.19174e+06	1.81089e+06
1.79min : 130.016m/z	173463	209782	13099.4	58814.1	48928.5	366878	78843.3	110764	9014.22	148506	0	79557.6	52468	158350	191771
1.79min : 261.008m/z	0	0	0	0	0	0	0	0	0	0	0	0	0	0	0
1.79min : 250.933m/z	41497.5	26050.4	0	19734.4	23216.2	171497	25301.5	28179.8	0	31185.2	0	0	0	29714.8	51377
1.79min : 128.019m/z	1.22162e+06	1.66104e+06	98661.4	472808	408074	2.807e+06	553550	825167	80573	1.18135e+06	49750.2	520432	382486	1.13375e+06	1.25775e+06
1.79min : 364.918m/z	0	0	0	0	0	0	0	0	0	0	0	0	0	0	0
1.79min : 596.855m/z	0	0	0	0	0	0	0	0	0	0	0	0	0	0	0
1.79min : 824.821m/z	0	0	0	0	0	0	0	0	0	0	0	0	0	0	0
1.79min : 795.504m/z	0	0	0	0	0	0	0	0	0	0	0	0	0	0	0
1.79min : 637.355m/z	0	0	0	0	0	0	0	0	0	0	0	0	0	0	0
1.79min : 798.169m/z	0	0	0	0	0	0	0	0	0	0	0	0	0	0	0
1.79min : 110.008m/z	294772	400159	19227.9	81174.6	83021.7	546967	137340	172924	16154.5	247527	0	135363	64289.2	292680	263376
1.79min : 359.938m/z	0	0	0	0	0	0	0	0	0	0	0	0	0	0	0
1.79min : 421.406m/z	0	0	0	0	0	0	0	0	0	0	0	0	0	0	0
1.79min : 633.886m/z	0	0	0	0	0	0	0	0	0	0	0	0	0	0	0
1.79min : 237.033m/z	10803.2	0	0	0	10023.1	0	0	15160	0	0	0	0	0	0	22139.7
1.79min : 148.027m/z	203829	207208	28595.6	99254	97867.3	471712	90198.9	150360	23177.8	185062	0	101781	96930.3	167539	236343
1.79min : 442.917m/z	0	0	0	0	0	0	0	0	0	0	0	0	0	0	0
1.79min : 453.917m/z	0	0	0	0	0	0	0	0	0	0	0	0	0	0	0
1.79min : 520.901m/z	0	0	0	0	0	0	0	0	0	0	0	0	0	0	4379.39
1.79min : 590.860m/z	0	0	0	0	0	0	0	0	0	0	0	0	0	0	0
1.79min : 576.878m/z	1928.8	0	0	0	0	0	0	0	0	0	0	0	0	0	0
1.79min : 151.035m/z	54633.8	69029.6	0	19266	20134.1	108544	22388	36786.4	0	44944.8	0	26374.8	16199.9	44708.6	50388.6
1.79min : 250.929m/z	0	0	0	0	0	0	0	0	0	0	0	29898.1	0	0	0
1.79min : 534.921m/z	0	0	0	0	0	0	0	0	0	0	0	0	0	0	0
1.79min : 420.412m/z	0	0	0	0	0	0	0	0	0	0	0	0	0	0	0
1.79min : 448.939m/z	0	0	0	0	0	0	0	0	0	0	0	0	0	0	0
1.79min : 447.399m/z	0	0	0	0	0	0	0	0	0	0	0	0	0	0	1987.67
1.79min : 536.373m/z	0	0	0	0	0	0	0	0	0	0	0	0	0	0	0
1.79min : 708.864m/z	0	0	0	0	0	0	0	0	0	0	0	0	0	0	0
1.79min : 261.005m/z	0	0	0	0	0	0	68201	0	0	0	0	0	0	0	0
1.79min : 383.436m/z	0	0	0	0	0	0	0	0	0	0	0	0	0	0	0
1.79min : 464.926m/z	0	0	0	0	0	0	0	0	0	0	0	0	0	0	0
1.79min : 129.020m/z	184495	226851	13607.2	68068	59978.1	402084	87315.6	116009	12713.8	168026	0	84909.3	55001.4	158585	193108
1.79min : 158.003m/z	0	0	0	0	0	0	0	0	0	0	0	0	0	0	0
1.79min : 303.457m/z	0	0	0	0	0	0	0	0	0	0	0	0	0	0	0
1.79min : 488.894m/z	2166.14	0	0	0	0	0	0	0	0	0	0	0	0	0	0
1.79min : 609.887m/z	0	0	0	0	0	0	0	0	0	0	0	0	0	0	0
1.79min : 340.444m/z	0	0	0	0	0	0	0	0	0	0	0	0	0	0	0
1.79min : 220.985m/z	0	0	0	0	0	0	0	0	0	0	0	0	0	0	0
1.79min : 151.008m/z	49022.7	49560.1	0	24457.3	20684.5	119290	20747.1	36104.7	0	43180.7	0	26706.4	0	40952	50257.1
1.79min : 544.920m/z	0	0	0	0	0	0	0	0	0	0	0	0	0	0	0
1.79min : 724.879m/z	0	0	0	0	0	0	0	0	0	0	0	0	0	0	0
1.79min : 465.411m/z	0	0	0	0	0	0	0	0	0	0	0	0	0	0	0
1.79min : 106.992m/z	0	0	0	0	0	0	0	0	0	0	0	0	0	0	0
1.79min : 551.936m/z	0	0	0	0	0	0	0	0	0	0	0	0	0	0	0
1.79min : 491.898m/z	0	0	0	0	0	0	0	0	0	1431.32	0	0	0	0	0
1.79min : 521.885m/z	0	0	0	0	0	0	0	0	0	0	0	0	0	0	0
1.79min : 538.934m/z	0	0	0	0	0	0	0	0	0	0	0	0	0	0	0
1.79min : 671.841m/z	0	0	0	0	0	0	0	0	0	0	0	0	0	0	0
1.79min : 244.001m/z	0	0	0	0	0	0	0	0	0	0	0	0	0	0	0
1.79min : 306.970m/z	0	0	0	0	0	0	0	0	0	0	0	0	0	0	0
1.79min : 352.976m/z	0	0	0	0	0	0	0	0	0	0	0	0	0	0	0
1.79min : 707.873m/z	0	0	0	0	0	0	0	0	0	0	0	0	0	0	0
1.79min : 270.965m/z	0	0	0	0	0	0	0	0	0	0	0	0	0	0	0
1.79min : 250.938m/z	0	0	0	0	0	0	0	0	0	0	0	0	0	0	0
1.79min : 796.821m/z	0	0	0	0	0	0	0	0	0	0	0	0	0	0	0
1.79min : 342.427m/z	0	0	0	0	0	0	0	0	0	0	0	0	0	0	0
1.79min : 927.831m/z	0	0	0	0	0	0	0	0	0	0	0	0	0	0	0
1.79min : 111.009m/z	42778.8	62143	0	16199.9	13145.8	91699.3	24217.6	26502.8	0	38483.9	0	19159.2	0	43325.7	43755.5
1.79min : 328.992m/z	0	0	0	2493.79	0	5688.31	0	5842.67	0	7287.7	0	0	0	0	0
1.79min : 665.861m/z	0	0	0	0	0	0	0	0	0	0	0	0	0	0	0
1.79min : 273.949m/z	45358.5	0	0	0	0	127244	22305.2	0	0	37949	0	0	0	34662.6	60699.6
1.79min : 166.037m/z	15700.3	0	0	0	0	0	0	0	0	0	0	0	0	0	17964.8
1.79min : 619.854m/z	0	0	0	0	0	0	0	0	0	0	0	0	0	0	0
1.79min : 369.938m/z	0	2206.88	0	0	0	0	0	0	0	0	0	0	0	0	0
1.79min : 544.408m/z	0	0	0	0	0	0	0	0	0	0	0	0	0	0	0
1.79min : 455.911m/z	0	0	0	0	0	0	0	0	0	0	0	0	0	0	0
1.79min : 916.292m/z	0	0	0	0	0	0	0	0	0	0	0	0	0	0	0
1.79min : 636.865m/z	0	0	0	0	0	0	0	0	0	0	0	0	0	2157.84	0
1.79min : 617.863m/z	0	0	0	0	0	0	0	0	0	0	0	0	0	0	0
1.79min : 349.445m/z	0	0	0	0	0	0	0	0	0	0	0	0	0	0	0
1.79min : 466.403m/z	0	0	0	0	0	0	0	0	0	0	0	0	0	0	0
1.79min : 174.025m/z	28449.8	29945.5	0	11135.7	10739.8	56196.4	12345.6	19720.7	0	24255.1	0	11982.9	0	21776.2	34981.5
1.79min : 866.821m/z	0	0	0	0	0	0	0	0	0	0	0	0	0	0	0
1.79min : 530.901m/z	0	0	0	0	0	0	0	0	0	0	0	0	0	0	0
1.79min : 167.964m/z	0	4789.59	0	0	0	0	0	0	0	4590.43	23503.2	9366.97	30828.9	0	0
1.79min : 417.924m/z	0	0	0	0	0	0	0	0	0	0	0	0	0	0	0
1.79min : 331.444m/z	0	0	0	0	0	0	0	0	0	0	0	0	0	0	0
1.79min : 557.887m/z	0	0	0	0	0	0	0	0	0	0	0	0	0	0	0
1.79min : 510.890m/z	1690.92	0	0	0	0	0	0	0	0	0	0	0	0	0	0
1.79min : 348.935m/z	0	0	0	0	0	0	0	0	0	0	0	0	0	0	0
1.79min : 454.920m/z	0	0	0	0	0	0	0	0	0	0	0	0	0	0	0
1.79min : 812.802m/z	0	0	0	0	0	0	0	0	0	0	0	0	0	0	0
1.79min : 580.931m/z	0	0	0	0	0	0	0	0	0	0	0	0	0	0	0
1.79min : 112.006m/z	47504.4	67373.4	0	10253.2	10545.3	87818.5	19744.5	23178.6	0	37525.8	0	16203.3	10031.7	37568.3	41292.6
1.79min : 685.836m/z	0	0	0	0	0	0	0	0	0	0	0	0	0	0	0
1.79min : 220.981m/z	281272	346554	0	58472.4	33895	464015	101030	152974	0	227875	0	0	0	275387	250239
1.79min : 423.956m/z	0	0	0	0	0	0	0	0	0	0	0	0	0	0	0
1.79min : 325.965m/z	0	0	0	0	0	0	0	0	0	0	0	0	0	0	0
1.79min : 529.880m/z	0	0	0	0	0	0	0	0	0	0	0	0	0	0	0
1.79min : 675.350m/z	0	0	0	0	0	0	0	0	0	0	0	0	0	0	0
1.79min : 571.868m/z	1670.24	0	0	0	0	0	0	0	0	0	0	0	0	0	0
1.79min : 899.794m/z	0	0	0	0	0	0	0	0	0	0	0	0	0	0	0
1.79min : 588.885m/z	0	1975.52	0	0	0	0	0	0	0	0	0	0	0	0	0
1.79min : 547.378m/z	0	0	0	0	0	0	0	0	0	0	0	0	0	0	0
1.79min : 485.878m/z	0	0	0	0	0	0	0	0	0	0	0	0	0	0	0
1.79min : 823.142m/z	0	0	0	0	0	0	0	0	0	0	0	0	0	0	0
1.79min : 289.968m/z	0	0	0	0	0	0	0	0	0	0	0	0	0	0	0
1.79min : 326.439m/z	0	0	0	0	0	0	0	0	0	0	0	0	0	0	0
1.79min : 686.349m/z	0	1471.2	0	0	0	0	0	0	0	0	0	0	0	0	0
1.79min : 432.908m/z	0	0	0	0	0	10710.8	0	0	0	0	0	0	0	0	0
1.79min : 996.805m/z	0	0	0	0	0	0	0	0	0	0	0	0	0	0	0
1.79min : 150.507m/z	0	0	0	0	0	0	0	0	0	0	0	0	0	0	14118.4
1.79min : 664.368m/z	0	0	0	0	0	0	0	0	0	0	0	0	0	0	0
1.79min : 679.870m/z	0	0	0	0	0	0	0	0	0	0	0	0	0	0	0
1.79min : 743.845m/z	0	0	0	0	0	0	0	0	0	0	0	0	0	0	0
1.79min : 673.358m/z	0	0	0	0	0	0	0	0	0	0	0	0	0	0	0
1.79min : 553.372m/z	0	0	0	0	0	0	0	0	0	0	0	0	0	0	0
1.79min : 442.881m/z	0	0	0	0	0	0	0	0	0	0	0	0	0	0	0
1.79min : 243.998m/z	214910	341393	0	35891.7	20885	338246	83631.2	102797	0	180083	0	0	0	237158	165149
1.79min : 184.977m/z	0	0	0	0	0	0	0	0	0	0	0	0	0	0	0
1.79min : 419.415m/z	0	0	0	0	0	0	0	0	0	0	0	0	0	0	0
1.79min : 182.981m/z	30373.2	23966.7	13535.3	26530.8	31911.6	95697.8	21037.5	31953.8	11086	23078.2	0	30121.2	44933	22382.8	52404.4
1.79min : 539.871m/z	0	0	0	0	0	0	0	0	0	0	0	0	0	0	0
1.79min : 478.895m/z	4208.81	0	0	0	0	18162.9	0	0	0	0	0	0	0	0	0
1.79min : 615.366m/z	0	0	0	0	0	0	0	0	0	0	0	0	0	0	0
1.79min : 615.872m/z	0	0	0	0	0	0	0	0	0	0	0	0	0	0	0
1.79min : 632.361m/z	0	0	0	0	0	0	0	0	0	0	0	0	0	0	0
1.79min : 743.326m/z	0	0	0	0	0	0	0	0	0	0	0	0	0	0	0
1.79min : 401.416m/z	0	0	0	0	0	0	0	0	0	0	0	0	0	0	1924
1.79min : 390.422m/z	0	0	0	0	0	0	0	0	0	0	0	0	0	0	0
1.79min : 544.905m/z	0	0	0	0	0	0	0	0	0	0	0	0	0	0	0
1.79min : 290.469m/z	0	0	0	0	0	0	0	0	0	0	0	0	0	0	0
1.79min : 268.968m/z	0	0	0	0	0	0	0	0	0	0	0	0	0	0	0
1.79min : 395.426m/z	0	0	0	0	0	0	0	0	0	0	0	0	0	0	0
1.79min : 435.907m/z	0	0	0	0	0	0	979.24	0	0	0	0	0	0	0	0
1.79min : 446.943m/z	0	0	0	0	0	0	0	0	0	0	0	0	0	0	0
1.79min : 257.981m/z	0	0	0	0	0	0	0	0	0	0	0	0	0	0	0
1.79min : 604.856m/z	0	0	0	0	0	0	0	0	0	0	0	0	0	0	0
1.79min : 367.935m/z	0	0	0	0	0	0	0	0	0	0	0	0	0	2020.34	0
1.79min : 464.908m/z	0	0	0	0	0	0	0	0	0	0	0	0	0	0	0
1.79min : 446.938m/z	0	0	0	0	0	0	0	0	0	0	0	0	0	0	0
1.79min : 679.858m/z	0	0	0	0	0	0	0	0	0	0	0	0	0	0	0
1.79min : 432.415m/z	0	0	0	0	0	0	0	0	0	0	0	0	0	0	0
1.79min : 328.543m/z	0	0	0	0	0	0	0	0	0	0	0	0	0	0	0
1.79min : 677.845m/z	0	0	0	0	0	0	0	0	0	0	0	0	0	0	0
1.79min : 681.850m/z	0	0	0	0	0	0	0	0	0	0	0	0	0	0	0
1.79min : 413.865m/z	0	0	0	0	0	0	0	0	0	0	0	0	0	0	0
1.79min : 781.356m/z	0	0	0	0	0	0	0	0	0	0	0	0	0	0	0
1.79min : 636.858m/z	2051.46	0	0	0	0	0	0	0	0	0	0	0	0	0	0
1.79min : 644.874m/z	0	0	0	0	0	0	0	0	0	0	0	0	0	0	0
1.79min : 660.882m/z	0	0	0	0	0	0	0	0	0	0	0	0	0	0	0
1.79min : 410.417m/z	0	0	0	0	0	0	0	0	0	0	0	0	0	0	0
1.79min : 389.410m/z	0	0	0	0	0	0	0	0	0	0	0	0	0	0	0
1.79min : 432.914m/z	0	0	0	0	0	0	1840.27	0	0	0	0	0	0	0	0
1.79min : 376.928m/z	0	0	0	0	0	0	0	0	0	0	0	0	0	0	0
1.79min : 382.941m/z	0	0	0	0	0	0	0	0	0	0	0	0	0	0	7858.49
1.79min : 834.813m/z	0	0	0	0	0	0	0	0	0	0	0	0	0	0	0
1.79min : 747.868m/z	0	0	0	0	0	0	0	0	0	0	0	0	0	0	0
1.79min : 366.942m/z	0	0	0	0	0	0	0	0	0	0	0	0	0	0	0
1.79min : 199.495m/z	0	0	0	0	0	0	0	0	0	0	0	0	0	0	0
1.79min : 304.966m/z	0	0	0	0	0	0	0	0	0	0	0	0	0	0	0
1.79min : 448.948m/z	0	0	0	0	0	0	0	0	0	0	0	0	0	0	0
1.79min : 167.033m/z	12183	12603.7	0	0	0	28606.7	0	10841.4	0	15513.6	0	0	0	10558.2	14399.1
1.79min : 563.926m/z	0	0	0	0	0	0	0	0	0	0	0	0	0	0	0
1.79min : 916.806m/z	0	0	0	0	0	0	0	0	0	0	0	0	0	0	0
1.79min : 339.441m/z	0	0	0	0	0	0	0	0	0	0	0	0	0	0	0
1.79min : 562.920m/z	0	0	0	0	0	0	0	0	0	0	0	0	0	0	0
1.79min : 430.418m/z	0	0	0	0	0	0	0	0	0	0	0	0	0	0	0
1.79min : 452.923m/z	0	0	0	0	0	0	5323.13	0	0	0	0	0	0	0	0
1.79min : 856.308m/z	0	0	0	0	0	0	0	0	0	0	0	0	0	0	0
1.79min : 562.916m/z	0	0	0	0	0	0	0	0	0	0	0	0	0	0	0
1.79min : 754.853m/z	0	0	0	0	0	0	0	0	0	0	0	0	0	2091.08	0
1.79min : 513.399m/z	0	0	0	0	0	0	0	0	0	0	0	0	0	0	0
1.79min : 462.918m/z	0	0	0	0	0	37414.4	2931.92	0	0	0	0	0	0	0	0
1.79min : 497.889m/z	0	0	0	0	0	0	0	0	0	0	0	0	0	0	0
1.79min : 833.180m/z	0	710.93	0	0	0	0	0	0	0	0	0	0	0	0	0
1.79min : 689.357m/z	0	0	0	0	0	0	0	0	0	0	0	0	0	0	0
1.79min : 263.006m/z	0	0	0	0	0	0	0	0	0	0	0	0	0	0	0
1.79min : 453.405m/z	0	0	0	0	0	0	0	0	0	0	0	0	0	0	0
1.79min : 614.870m/z	0	0	0	0	0	0	0	0	0	0	0	0	0	0	0
1.79min : 642.873m/z	0	0	0	0	0	0	0	0	0	0	0	0	0	0	0
1.79min : 143.046m/z	0	0	0	0	0	0	0	0	0	15167	0	0	0	0	13159
1.79min : 758.834m/z	0	0	0	0	0	0	0	0	0	0	0	0	0	0	0
1.79min : 645.385m/z	0	0	0	0	0	0	0	0	0	0	0	0	0	0	0
1.79min : 258.932m/z	0	0	0	0	0	0	0	0	0	0	0	0	0	0	0
1.79min : 431.419m/z	0	0	0	0	0	0	0	0	0	0	0	0	0	0	0
1.79min : 664.849m/z	0	0	0	0	0	0	0	0	0	0	0	0	0	0	0
1.79min : 971.060m/z	0	626.1	0	0	0	0	0	0	0	0	0	0	0	0	0
1.79min : 736.329m/z	0	0	0	0	0	0	0	0	0	0	0	0	0	0	0
1.79min : 306.456m/z	0	0	0	0	0	0	0	0	0	0	0	0	0	0	0
1.79min : 800.808m/z	0	0	0	0	0	0	0	0	0	0	0	0	0	0	0
1.79min : 334.966m/z	0	0	0	0	0	0	0	0	0	0	0	0	0	0	0
1.79min : 708.873m/z	0	5844.84	0	0	0	0	0	0	0	0	0	0	0	0	0
1.79min : 793.591m/z	0	567.61	0	0	0	0	0	0	0	0	0	0	0	0	0
1.79min : 273.952m/z	0	0	0	0	0	0	0	0	0	0	0	0	0	0	0
1.79min : 433.911m/z	0	0	0	0	0	0	0	0	0	0	0	0	0	0	0
1.79min : 686.334m/z	0	0	0	0	0	0	0	0	0	0	0	0	0	0	0
1.79min : 275.948m/z	0	0	0	0	0	0	0	0	0	0	0	0	0	0	0
1.79min : 957.078m/z	0	375.05	0	0	0	0	0	0	0	0	0	0	0	0	0
1.79min : 518.899m/z	0	0	0	0	0	0	0	0	0	0	0	0	0	0	0
1.79min : 599.861m/z	0	0	0	0	0	0	0	0	0	0	0	0	0	0	0
1.79min : 374.931m/z	0	0	0	0	0	0	0	0	0	0	0	0	0	0	0
1.79min : 309.986m/z	0	0	0	0	0	0	0	0	0	0	0	0	0	0	0
1.79min : 455.906m/z	0	0	0	0	0	0	0	0	0	0	0	0	0	0	0
1.79min : 435.912m/z	0	0	0	0	0	0	0	0	0	0	0	0	0	0	0
1.79min : 636.852m/z	0	0	0	0	0	0	0	0	0	0	0	0	0	0	0
1.79min : 571.391m/z	0	0	0	0	0	0	0	0	0	0	0	0	0	0	0
1.79min : 580.862m/z	0	0	0	0	0	0	0	0	0	0	0	0	0	0	0
1.79min : 628.896m/z	0	0	0	0	0	0	0	0	0	0	0	0	0	0	0
1.79min : 688.847m/z	0	0	0	0	0	0	0	0	0	0	0	0	0	0	0
1.79min : 864.819m/z	0	0	0	0	0	0	0	0	0	0	0	0	0	0	0
1.79min : 514.929m/z	0	0	0	0	0	0	0	0	0	0	0	0	0	0	0
1.79min : 282.457m/z	0	0	0	0	0	0	0	0	0	0	0	0	0	0	0
1.79min : 303.027m/z	18064.8	0	0	0	0	55250.8	0	18359.9	0	0	0	0	0	0	0
1.79min : 452.919m/z	13346.2	0	0	0	0	20816.8	0	0	0	11562.9	0	0	0	13407.3	11739
1.79min : 574.864m/z	0	0	0	0	0	0	0	0	0	0	0	0	0	0	0
1.79min : 759.162m/z	0	0	0	0	0	0	0	0	0	0	0	0	0	0	0
1.79min : 856.175m/z	0	870.58	0	0	0	0	0	0	0	0	0	0	0	0	0
1.79min : 252.975m/z	0	0	0	0	0	0	0	0	0	0	0	0	0	0	0
1.79min : 818.597m/z	0	0	0	0	0	0	0	0	0	0	0	0	0	0	0
1.79min : 214.014m/z	0	0	0	0	0	0	0	0	0	0	0	0	0	0	0
1.79min : 452.413m/z	0	0	0	0	0	0	0	0	0	0	0	0	0	1164.34	0
1.79min : 758.850m/z	0	0	0	0	0	0	0	0	0	0	0	0	0	0	0
1.79min : 703.846m/z	0	0	0	0	0	0	0	0	0	0	0	0	0	0	0
1.79min : 449.415m/z	0	0	0	0	0	0	0	0	0	0	0	0	0	0	0
1.79min : 532.936m/z	0	0	0	0	0	0	0	0	0	0	0	0	0	0	0
1.79min : 457.906m/z	0	0	0	0	0	0	0	0	0	0	0	0	0	0	0
1.79min : 806.503m/z	0	0	0	0	0	0	0	0	0	0	0	0	0	0	0
1.79min : 304.969m/z	0	0	0	0	0	0	0	11396	0	0	0	0	0	0	0
1.79min : 444.961m/z	0	0	0	0	0	0	0	0	0	2569.93	0	0	0	0	0
1.79min : 251.934m/z	0	0	0	0	0	0	0	0	0	0	0	0	0	0	0
1.79min : 511.898m/z	0	0	0	0	0	0	0	0	0	0	0	0	0	0	0
1.79min : 341.931m/z	0	0	0	0	0	0	0	0	0	0	0	2514.43	0	0	0
1.79min : 804.823m/z	0	0	0	0	0	0	0	0	0	0	0	0	0	0	0
1.79min : 486.892m/z	0	0	0	0	0	0	0	0	0	0	0	0	0	0	0
1.79min : 332.959m/z	0	0	0	0	0	0	0	0	0	0	0	0	0	0	0
1.79min : 171.959m/z	0	0	0	0	0	0	0	0	0	0	0	0	0	0	0
1.79min : 867.816m/z	0	0	0	0	0	0	0	0	0	0	0	0	0	0	0
1.79min : 757.834m/z	0	0	0	0	0	0	0	0	0	0	0	0	0	0	0
1.79min : 439.927m/z	0	0	0	0	0	0	0	0	0	0	0	0	0	544.05	0
1.79min : 853.179m/z	0	1285.79	0	0	0	0	0	0	0	0	0	0	0	0	0
1.79min : 681.868m/z	0	0	0	0	0	0	0	0	0	0	0	0	0	0	0
1.79min : 728.860m/z	0	0	0	0	0	0	0	0	0	0	0	0	0	0	0
1.79min : 500.891m/z	0	0	0	0	0	0	0	0	0	0	0	0	0	0	0
1.79min : 782.811m/z	0	0	0	0	0	0	0	0	0	0	0	0	0	0	0
1.79min : 640.874m/z	0	0	0	0	0	0	0	0	0	0	0	0	0	0	0
1.79min : 641.886m/z	0	0	0	0	0	0	0	0	0	0	0	0	0	0	0
1.79min : 913.805m/z	0	0	0	0	0	0	0	0	0	0	0	0	0	0	0
1.79min : 372.015m/z	0	0	0	0	0	0	0	0	0	0	0	0	0	0	0
1.79min : 352.968m/z	0	0	0	0	0	0	0	0	0	0	0	0	0	0	0
1.79min : 625.378m/z	0	0	0	0	0	0	0	0	0	0	0	0	0	0	0
1.79min : 374.985m/z	0	0	0	0	0	0	0	0	0	0	0	0	0	0	0
1.79min : 537.885m/z	0	0	0	0	0	0	0	0	0	0	0	0	0	0	0
1.79min : 418.952m/z	0	0	0	0	0	0	0	0	0	0	0	0	0	0	0
1.79min : 799.824m/z	0	0	0	0	0	0	0	0	0	0	0	0	0	0	0
1.79min : 585.892m/z	0	0	0	0	0	0	0	0	0	0	0	0	0	0	0
1.79min : 340.441m/z	0	0	0	0	0	0	0	0	0	0	0	0	0	0	0
1.79min : 341.937m/z	0	0	0	0	0	0	0	0	0	0	0	0	0	0	7621.99
1.79min : 468.911m/z	0	0	0	0	0	0	0	0	0	0	0	0	0	0	0
1.79min : 844.832m/z	0	0	0	0	0	0	0	0	0	0	0	0	0	0	0
1.79min : 686.849m/z	0	0	0	0	0	0	0	0	0	0	0	0	0	0	0
1.79min : 728.850m/z	2731.96	0	0	0	0	0	0	0	0	0	0	0	0	0	0
1.79min : 590.863m/z	0	0	0	0	0	0	0	0	0	0	0	0	0	0	1672.84
1.79min : 576.865m/z	0	0	0	0	0	0	0	0	0	0	0	0	0	0	0
1.79min : 839.799m/z	0	0	0	0	0	0	0	0	0	0	0	0	0	0	0
1.79min : 799.828m/z	0	7540.32	0	0	0	0	0	0	0	0	0	0	0	0	0
1.79min : 689.847m/z	0	0	0	0	0	0	0	0	0	0	0	0	0	0	0
1.79min : 263.003m/z	38248.3	52577.3	0	0	0	67984.3	19838.7	21694.7	0	40438	0	0	0	38123.2	37698.8
1.79min : 524.390m/z	0	0	0	0	0	0	0	0	0	0	0	0	0	0	0
1.79min : 315.458m/z	0	0	0	0	0	0	0	0	0	0	0	0	0	0	6317.49
1.79min : 276.982m/z	0	0	0	0	0	48435.8	0	0	0	0	0	0	0	0	0
1.79min : 676.209m/z	0	850.22	0	0	0	0	0	0	0	0	0	0	0	0	0
1.79min : 503.878m/z	0	0	0	0	0	0	0	0	0	0	0	0	0	0	0
1.79min : 739.190m/z	0	0	0	0	0	0	0	0	0	0	0	0	0	0	0
1.79min : 819.831m/z	0	0	0	0	0	0	0	0	0	0	0	0	0	0	0
1.79min : 693.846m/z	0	0	0	0	0	0	0	0	0	0	0	0	0	0	0
1.79min : 814.845m/z	0	2601.81	0	0	0	0	0	0	0	0	0	0	0	0	0
1.79min : 536.879m/z	0	0	0	0	0	0	0	0	0	0	0	0	0	0	0
1.79min : 415.931m/z	4253.93	0	0	0	0	0	0	0	0	0	0	0	0	0	0
1.79min : 236.997m/z	0	0	0	0	0	0	0	0	0	0	0	0	0	0	0
1.79min : 170.047m/z	0	0	0	0	0	32637	0	9607.79	0	0	0	0	0	10572.8	0
1.79min : 622.869m/z	0	0	0	0	0	0	0	0	0	0	0	0	0	0	0
1.80min : 306.452m/z	0	0	0	0	0	0	0	0	0	0	0	0	0	0	0
1.80min : 355.975m/z	0	0	0	0	0	0	0	0	0	0	0	0	0	0	0
1.80min : 556.875m/z	0	0	0	0	0	0	0	0	0	0	0	0	0	0	0
1.80min : 257.971m/z	0	0	0	0	0	0	0	0	0	0	0	0	0	0	0
1.80min : 769.830m/z	0	0	0	0	0	0	0	0	0	0	0	0	0	0	0
1.80min : 644.393m/z	0	1286.29	0	0	0	0	0	0	0	0	0	0	0	0	0
1.80min : 336.464m/z	0	0	0	0	0	0	0	0	0	0	0	0	0	0	0
1.80min : 640.887m/z	0	125806	0	0	0	0	5437.79	0	0	0	0	0	0	0	0
1.80min : 887.805m/z	0	0	0	0	0	0	0	0	0	0	0	0	0	0	0
1.80min : 561.364m/z	0	0	0	0	0	0	0	0	0	0	0	0	0	0	0
1.80min : 416.926m/z	0	0	0	0	0	0	0	0	0	0	0	0	0	0	0
1.80min : 738.855m/z	0	0	0	0	0	0	0	0	0	0	0	0	0	2171.94	0
1.80min : 658.898m/z	0	0	0	0	0	0	1975.49	0	0	0	0	0	0	0	0
1.80min : 686.841m/z	0	0	0	0	0	0	0	0	0	0	0	0	0	0	0
1.80min : 663.365m/z	0	5285.9	0	0	0	0	0	0	0	0	0	0	0	0	0
1.80min : 714.361m/z	0	0	0	0	0	0	0	0	0	0	0	0	0	0	0
1.80min : 639.353m/z	0	0	0	0	0	0	0	0	0	0	0	0	0	0	0
1.80min : 706.866m/z	0	0	0	0	0	0	0	0	0	0	0	0	0	0	0
1.80min : 361.435m/z	0	0	0	0	0	0	0	0	0	0	0	0	0	0	0
1.80min : 504.886m/z	0	0	0	0	0	0	0	0	0	0	0	0	0	0	0
1.80min : 744.889m/z	0	0	0	0	0	0	0	0	0	0	0	0	0	0	0
1.80min : 546.898m/z	0	0	0	0	0	0	0	0	0	4483.17	0	0	0	0	0
1.80min : 545.915m/z	0	0	0	0	0	0	2078.58	0	0	0	0	0	0	0	0
1.80min : 730.358m/z	0	0	0	0	0	0	0	0	0	0	0	0	0	0	0
1.80min : 350.974m/z	0	0	0	0	0	0	0	0	0	0	0	0	0	0	0
1.80min : 586.875m/z	2125.68	0	0	0	0	0	0	0	0	0	0	0	0	0	0
1.80min : 893.307m/z	0	0	0	0	0	0	0	0	0	0	0	0	0	0	0
1.80min : 871.833m/z	0	0	0	0	0	0	0	0	0	0	0	0	0	712.94	0
1.80min : 833.829m/z	0	0	0	0	0	0	0	0	0	0	0	0	0	0	0
1.80min : 606.864m/z	0	0	0	0	0	0	0	0	0	0	0	0	0	0	0
1.80min : 733.839m/z	0	0	0	0	0	0	0	0	0	0	0	0	0	0	0
1.80min : 637.854m/z	0	0	0	0	0	0	0	0	0	0	0	0	0	0	0
1.80min : 666.854m/z	0	0	0	0	0	0	0	0	0	0	0	0	0	0	0
1.80min : 504.940m/z	0	0	0	0	0	0	0	0	0	0	0	0	0	0	0
1.80min : 802.819m/z	0	0	0	0	0	0	0	0	0	0	0	0	0	0	0
1.80min : 588.869m/z	0	0	0	0	0	0	0	0	0	0	0	0	0	0	0
1.80min : 442.964m/z	0	0	0	0	0	0	0	0	0	0	0	0	0	0	0
1.80min : 574.368m/z	0	0	0	0	0	0	0	0	0	0	0	0	0	0	0
1.80min : 740.196m/z	0	0	0	0	0	0	0	0	0	0	0	0	0	0	0
1.80min : 512.395m/z	0	0	0	0	0	0	0	0	0	0	0	0	0	0	0
1.80min : 311.985m/z	12828.7	0	0	0	0	0	0	0	0	13918.9	0	0	0	0	0
1.80min : 582.881m/z	0	0	0	0	0	0	0	0	0	0	0	0	0	0	0
1.80min : 618.922m/z	0	0	0	0	0	0	0	0	0	0	0	0	0	959.45	0
1.80min : 674.882m/z	0	0	0	0	0	0	0	0	0	0	0	0	0	0	0
1.80min : 586.867m/z	0	0	0	0	0	0	0	0	0	0	0	0	0	0	0
1.80min : 632.888m/z	0	0	0	0	0	0	0	0	0	0	0	0	0	0	0
1.80min : 857.830m/z	0	0	0	0	0	0	0	0	0	0	0	0	0	0	0
1.80min : 324.460m/z	0	0	0	0	0	0	0	0	0	0	0	0	0	0	0
1.80min : 403.931m/z	0	0	0	0	0	0	0	0	0	0	0	0	0	0	0
1.80min : 814.802m/z	0	0	0	0	0	0	0	0	0	0	0	0	0	0	0
1.80min : 280.965m/z	0	0	0	0	0	0	0	0	0	0	0	0	0	0	0
1.80min : 701.867m/z	0	0	0	0	0	0	0	0	0	0	0	0	0	0	0
1.80min : 665.846m/z	0	0	0	0	0	0	0	0	0	0	0	0	0	0	0
1.80min : 524.894m/z	0	0	0	0	0	0	0	0	0	0	0	0	0	0	0
1.80min : 628.907m/z	0	0	0	0	0	0	0	0	0	0	0	0	0	0	0
1.80min : 505.891m/z	0	0	0	0	0	0	0	0	0	0	0	0	0	0	0
1.80min : 200.988m/z	0	0	0	0	0	0	0	0	0	0	0	34416.4	0	0	0
1.80min : 736.841m/z	0	0	0	0	0	0	0	0	0	0	0	0	0	0	0
1.80min : 702.381m/z	0	1263.72	0	0	0	0	0	0	0	0	0	0	0	0	0
1.80min : 764.854m/z	0	0	0	0	0	0	0	0	0	0	0	0	0	1734.14	0
1.80min : 654.860m/z	0	0	0	0	0	8696.28	0	0	0	0	0	0	0	0	0
1.80min : 366.937m/z	0	0	0	0	0	0	0	0	0	0	0	2818.32	0	0	0
1.80min : 527.372m/z	0	0	0	0	0	0	0	0	0	0	0	0	0	0	0
1.80min : 487.886m/z	0	0	0	0	0	0	0	0	0	0	0	0	0	0	0
1.80min : 619.859m/z	0	0	0	0	0	0	0	0	0	1177.23	0	0	0	0	0
1.80min : 664.356m/z	1612.46	0	0	0	0	0	0	0	0	0	0	0	0	0	0
1.80min : 474.916m/z	0	0	0	0	0	0	0	0	0	0	0	0	0	0	0
1.80min : 890.820m/z	0	0	0	0	0	0	0	0	0	0	0	0	0	767.88	0
1.80min : 927.812m/z	0	0	0	0	0	0	0	0	0	0	0	0	0	0	0
1.80min : 789.823m/z	0	0	0	0	0	0	0	0	0	0	0	0	0	0	0
1.80min : 763.357m/z	0	0	0	0	0	0	0	0	0	0	0	0	0	0	0
1.80min : 716.377m/z	0	0	0	0	0	0	0	0	0	0	0	0	0	0	0
1.80min : 724.871m/z	0	0	0	0	0	0	0	0	0	0	0	0	0	0	0
1.80min : 771.176m/z	0	0	0	0	0	0	0	0	0	0	0	0	0	0	0
1.80min : 741.830m/z	0	0	0	0	0	0	0	0	0	0	0	0	0	0	0
1.80min : 596.362m/z	0	0	0	0	0	0	0	0	0	0	0	0	0	0	0
1.80min : 583.892m/z	0	0	0	0	0	0	0	0	0	0	0	0	0	1856.78	0
1.80min : 888.827m/z	0	0	0	0	0	0	0	0	0	0	0	0	0	0	0
1.80min : 745.879m/z	0	0	0	0	0	0	0	0	0	0	0	0	0	0	0
1.80min : 889.833m/z	0	0	0	0	0	0	0	0	0	0	0	0	0	0	0
1.80min : 784.831m/z	659.8	0	0	0	0	0	0	0	0	0	0	0	0	0	0
1.80min : 894.794m/z	0	0	0	0	0	0	0	0	0	0	0	0	0	1399.09	0
1.80min : 724.876m/z	2111.25	0	0	0	0	0	0	0	0	0	0	0	0	0	0
1.80min : 650.878m/z	0	0	0	0	0	0	0	0	0	0	0	0	0	0	0
1.80min : 697.855m/z	0	0	0	0	0	0	0	0	0	0	0	0	0	0	0
1.80min : 877.511m/z	0	0	0	0	0	0	0	0	0	0	0	0	0	0	0
1.80min : 740.354m/z	0	0	0	0	0	0	0	0	0	0	0	0	0	0	0
1.80min : 518.904m/z	0	0	0	0	0	0	0	0	0	0	0	0	0	0	6903.22
1.80min : 823.184m/z	0	856.86	0	0	0	0	0	0	0	0	0	0	0	0	0
1.80min : 758.870m/z	0	1941.03	0	0	0	0	0	0	0	0	0	0	0	0	0
1.80min : 929.334m/z	0	784.81	0	0	0	0	0	0	0	0	0	0	0	0	0
1.80min : 794.511m/z	0	0	0	0	0	0	0	0	0	0	0	0	0	0	0
1.80min : 737.186m/z	0	0	0	0	0	0	0	0	0	0	0	0	0	0	0
1.80min : 623.380m/z	0	0	0	0	0	0	0	0	0	0	0	0	0	0	0
1.80min : 855.338m/z	0	0	0	0	0	0	0	0	0	0	0	0	0	0	0
1.80min : 502.895m/z	0	0	0	0	0	0	0	551.2	0	0	0	0	0	0	0
1.80min : 334.962m/z	40077	56854.5	0	0	0	0	10564.1	15360.9	0	27611.3	0	0	0	39791.1	25951
1.80min : 680.836m/z	0	0	0	0	0	0	0	0	0	0	0	0	0	0	0
1.80min : 819.823m/z	0	0	0	0	0	0	0	0	0	0	0	0	0	0	0
1.80min : 624.870m/z	0	0	0	0	0	0	0	0	0	0	0	0	0	0	0
1.80min : 638.358m/z	0	0	0	0	0	0	0	0	0	0	0	0	0	0	0
1.80min : 377.427m/z	0	0	0	0	0	0	0	0	0	0	0	0	0	0	0
1.80min : 816.823m/z	0	0	0	0	0	0	0	0	0	0	0	0	0	0	0
1.80min : 688.839m/z	0	0	0	0	0	0	0	0	0	0	0	0	0	0	0
1.80min : 456.406m/z	0	0	0	0	0	0	0	0	0	0	0	0	0	0	0
1.80min : 506.935m/z	0	0	0	0	0	0	0	0	0	0	0	0	0	0	0
1.80min : 355.978m/z	8431.02	0	0	0	0	0	0	2810.48	0	5398.98	0	0	0	12980.7	0
1.80min : 538.885m/z	0	0	0	0	0	0	0	0	0	0	0	0	0	1271.45	0
1.80min : 745.517m/z	0	0	0	0	0	0	0	0	0	0	0	0	0	0	0
1.80min : 829.581m/z	0	0	0	0	0	0	0	0	0	0	0	0	0	0	0
1.80min : 448.942m/z	47000.2	98480.4	0	0	0	42136.4	12071.3	14122.5	0	33959.7	0	0	0	61898.6	19232.3
1.80min : 760.186m/z	0	1195.66	0	0	0	0	0	0	0	0	0	0	0	0	0
1.80min : 723.206m/z	0	868.27	0	0	0	0	0	0	0	0	0	0	0	0	0
1.80min : 703.536m/z	0	0	0	0	0	0	0	0	0	0	0	0	0	0	0
1.80min : 223.987m/z	0	0	0	0	0	0	0	0	0	0	0	0	0	0	0
1.80min : 679.876m/z	0	0	0	0	0	0	0	0	0	0	0	0	0	1181.72	0
1.80min : 580.390m/z	0	0	0	0	0	0	0	0	0	0	0	0	0	808.76	0
1.80min : 793.826m/z	0	0	0	0	0	0	0	0	0	0	0	0	0	1208.53	0
1.80min : 822.834m/z	0	0	0	0	0	0	0	0	0	0	0	0	0	0	0
1.80min : 626.851m/z	0	0	0	0	0	0	0	0	0	0	0	0	0	0	0
1.80min : 730.198m/z	0	1110.61	0	0	0	0	0	0	0	0	0	0	0	0	0
1.80min : 171.044m/z	9475.73	9691.61	0	0	0	22668.8	5557.42	0	0	0	0	0	0	0	11958.3
1.80min : 549.881m/z	0	0	0	0	0	0	0	0	0	0	0	0	0	0	0
1.80min : 939.821m/z	0	716.08	0	0	0	0	0	0	0	0	0	0	0	0	0
1.80min : 818.826m/z	0	0	0	0	0	0	0	0	0	0	0	0	0	0	0
1.80min : 731.527m/z	0	0	0	0	0	0	0	0	0	0	0	0	0	0	0
1.80min : 778.327m/z	0	0	0	0	0	0	0	0	0	0	0	0	0	0	0
1.80min : 490.968m/z	0	0	0	0	0	0	0	0	0	0	0	0	0	0	0
1.80min : 440.428m/z	0	0	0	0	0	0	0	0	0	0	0	0	0	0	0
1.80min : 336.921m/z	0	0	0	0	0	0	0	0	0	0	0	0	0	0	0
1.80min : 665.555m/z	0	613.4	0	0	0	0	0	0	0	0	0	0	0	0	0
1.80min : 676.888m/z	0	0	0	0	0	0	0	0	0	0	0	0	0	0	0
1.80min : 866.332m/z	0	0	0	0	0	0	0	0	0	0	0	0	0	0	0
1.80min : 773.543m/z	0	0	0	0	0	0	0	0	0	0	0	0	0	0	0
1.80min : 820.839m/z	0	0	0	0	0	0	0	0	0	0	0	0	0	0	0
1.80min : 446.946m/z	0	142501	0	0	0	0	0	0	0	0	0	0	0	0	0
1.80min : 399.421m/z	0	0	0	0	0	0	0	0	0	0	0	0	0	0	0
1.80min : 468.404m/z	0	0	0	0	0	0	0	0	0	0	0	0	0	0	0
1.80min : 286.971m/z	10330.1	0	0	0	0	17315.2	0	0	0	12958.6	0	0	0	0	0
1.80min : 868.838m/z	0	0	0	0	0	0	0	0	0	0	0	0	0	0	0
1.80min : 473.412m/z	0	0	0	0	0	0	0	0	0	0	0	0	0	0	0
1.80min : 513.393m/z	0	0	0	0	0	0	0	0	0	0	0	0	0	0	0
1.80min : 714.871m/z	0	0	0	0	0	0	0	0	0	0	0	0	0	1146.64	0
1.80min : 366.947m/z	0	0	0	0	0	37469.6	0	0	0	0	0	0	0	0	0
1.80min : 631.890m/z	0	0	0	0	0	0	0	0	0	0	0	0	0	0	0
1.80min : 199.997m/z	0	0	0	0	0	0	0	0	0	0	12618	0	0	0	0
1.80min : 685.841m/z	0	0	0	0	0	0	0	0	0	0	0	0	0	0	0
1.80min : 827.791m/z	0	0	0	0	0	0	0	0	0	0	0	0	0	0	0
1.80min : 544.912m/z	10942.4	0	0	0	0	0	0	3080.02	0	9300.72	0	0	0	19337.6	0
1.80min : 267.467m/z	0	0	0	0	0	0	0	0	0	0	0	0	0	0	3147.15
1.80min : 642.892m/z	0	0	0	0	0	0	0	0	0	0	0	0	0	0	0
1.80min : 535.929m/z	3089.4	0	0	0	0	0	0	0	0	1877.86	0	0	0	0	0
1.80min : 406.428m/z	0	0	0	0	0	0	0	0	0	0	0	0	0	1902.09	0
1.80min : 356.435m/z	1239.85	0	0	0	0	0	0	0	0	0	0	0	0	0	0
1.80min : 462.906m/z	0	0	0	0	0	0	0	0	0	0	0	0	0	0	0
1.80min : 544.916m/z	0	34811.4	0	0	0	0	0	0	0	0	0	0	0	0	0
1.80min : 801.818m/z	0	0	0	0	0	0	0	0	0	0	0	0	0	0	0
1.80min : 433.414m/z	0	0	0	0	0	0	0	0	0	1591.53	0	0	0	0	0
1.80min : 516.936m/z	0	0	0	0	0	0	0	0	0	0	0	0	0	0	0
1.80min : 783.821m/z	0	0	0	0	0	0	0	0	0	0	0	0	0	0	0
1.80min : 352.972m/z	14040.6	17126	0	0	0	19559.3	0	0	0	10577.6	0	0	0	13073.1	0
1.80min : 415.871m/z	0	0	0	0	0	0	0	0	0	0	0	0	0	0	0
1.80min : 689.852m/z	0	0	0	0	0	0	0	0	0	0	0	0	0	0	0
1.80min : 761.512m/z	0	0	0	0	0	0	0	0	0	0	0	0	0	0	0
1.80min : 895.805m/z	0	1977.61	0	0	0	0	0	0	0	0	0	0	0	0	0
1.80min : 641.525m/z	0	0	0	0	0	0	0	0	0	0	0	0	0	0	0
1.80min : 711.540m/z	0	827.2	0	0	0	0	0	0	0	0	0	0	0	0	0
1.80min : 365.931m/z	0	0	0	0	0	0	0	0	0	0	0	0	0	0	0
1.80min : 489.895m/z	0	0	0	0	0	0	0	0	0	0	0	0	0	0	0
1.80min : 798.824m/z	0	0	0	0	0	0	0	0	0	0	0	0	0	6140.24	0
1.80min : 384.928m/z	0	0	0	0	0	0	0	0	0	0	0	0	0	0	0
1.80min : 322.979m/z	0	0	0	0	0	0	0	0	0	0	0	0	0	10329.5	0
1.80min : 697.363m/z	0	2038.77	0	0	0	0	0	0	0	0	0	0	0	0	0
1.80min : 548.896m/z	0	0	0	0	0	0	0	0	0	0	0	0	0	0	0
1.80min : 562.926m/z	0	0	0	0	0	0	0	0	0	0	0	0	0	0	0
1.80min : 621.866m/z	0	0	0	0	0	0	0	0	0	0	0	0	0	0	0
1.80min : 834.330m/z	0	0	0	0	0	0	0	0	0	0	0	0	0	0	0
1.80min : 175.497m/z	0	0	0	0	0	0	0	0	0	0	0	0	0	0	0
1.80min : 284.022m/z	0	0	0	0	0	0	0	0	0	0	0	0	0	0	0
1.80min : 516.925m/z	7045.43	0	0	0	0	0	1197.37	3231.27	0	0	0	0	0	5883.41	0
1.80min : 758.828m/z	0	0	0	0	0	0	0	0	0	0	0	0	0	0	0
1.80min : 486.931m/z	0	0	0	0	0	0	0	0	0	0	0	0	0	0	0
1.80min : 516.921m/z	0	0	0	0	0	0	0	0	0	0	0	0	0	0	0
1.80min : 546.902m/z	0	0	0	0	0	0	0	0	0	0	0	0	0	0	0
1.80min : 802.828m/z	0	0	0	0	0	0	0	0	0	0	0	0	0	0	0
1.80min : 235.961m/z	0	0	0	0	0	0	0	0	0	0	0	0	0	0	0
1.80min : 413.873m/z	0	4953.26	0	0	0	0	0	0	0	0	0	0	0	0	0
1.80min : 416.439m/z	0	0	0	0	0	0	0	0	0	0	0	0	0	0	0
1.80min : 598.855m/z	0	0	0	0	0	0	0	0	0	2895.26	0	0	0	0	0
1.80min : 679.345m/z	0	0	0	0	0	0	0	0	0	0	0	0	0	0	0
1.80min : 728.845m/z	0	0	0	0	0	0	0	0	0	0	0	0	0	0	0
1.80min : 358.976m/z	0	0	0	0	0	0	0	0	0	0	0	0	0	0	0
1.80min : 282.463m/z	0	5009.91	0	0	0	8737.24	0	0	0	4950.37	0	0	0	5364.1	0
1.80min : 801.826m/z	0	3768.19	0	0	0	0	0	0	0	0	0	0	0	0	0
1.80min : 644.890m/z	0	0	0	0	0	0	0	0	0	0	0	0	0	0	0
1.80min : 907.588m/z	0	671.03	0	0	0	0	0	0	0	0	0	0	0	0	0
1.80min : 444.918m/z	0	0	0	0	0	0	0	0	0	0	0	0	0	0	0
1.80min : 613.881m/z	0	0	0	0	0	0	0	0	0	0	0	0	0	0	0
1.80min : 236.994m/z	0	17709.2	0	0	0	0	0	0	0	13376.1	0	0	0	13559.6	0
1.80min : 314.954m/z	0	12779.4	0	0	0	0	0	0	0	0	0	0	0	0	0
1.80min : 402.931m/z	0	0	0	0	0	0	0	0	0	0	0	0	0	0	0
1.80min : 143.996m/z	0	11107	0	0	0	244746	8313.22	0	0	0	0	19636.2	0	0	0
1.80min : 661.360m/z	0	0	0	0	0	0	0	0	0	0	0	0	0	0	0
1.80min : 476.900m/z	0	0	0	0	0	0	0	0	0	0	0	0	0	0	0
1.80min : 546.884m/z	0	0	0	0	0	0	0	0	0	0	0	0	0	0	0
1.80min : 744.873m/z	0	0	0	0	0	0	0	0	0	0	0	0	0	0	0
1.80min : 537.372m/z	0	0	0	0	0	0	0	0	0	0	0	0	0	1458.62	0
1.80min : 493.939m/z	0	0	0	0	0	0	0	0	0	0	0	0	0	0	0
1.80min : 807.837m/z	0	0	0	0	0	0	0	0	0	0	0	0	0	0	0
1.80min : 697.347m/z	0	0	0	0	0	0	0	0	0	0	0	0	0	0	0
1.80min : 732.850m/z	0	0	0	0	0	0	0	0	0	0	0	0	0	0	0
1.80min : 766.845m/z	0	0	0	0	0	0	0	0	0	0	0	0	0	0	0
1.80min : 529.896m/z	0	0	0	0	0	0	0	0	0	0	0	0	0	0	0
1.80min : 116.972m/z	0	0	0	0	0	0	0	0	0	0	0	0	0	0	0
1.80min : 566.391m/z	0	0	0	0	0	0	0	0	0	0	0	0	0	0	0
1.80min : 999.815m/z	0	686.75	0	0	0	0	0	0	0	0	0	0	0	0	0
1.80min : 791.830m/z	0	0	0	0	0	0	0	0	0	0	0	0	0	0	0
1.80min : 666.848m/z	0	0	0	0	0	0	0	0	0	0	0	0	0	0	0
1.80min : 404.935m/z	0	0	0	0	0	0	0	0	0	0	0	0	0	0	0
1.80min : 640.882m/z	0	0	0	0	0	0	0	5156.89	0	17936.7	0	0	0	58425.2	7172.92
1.80min : 556.880m/z	0	0	0	0	0	0	0	0	0	0	0	0	0	0	0
1.80min : 311.981m/z	0	0	0	0	0	0	0	0	0	0	0	0	0	0	0
1.80min : 557.384m/z	0	0	0	0	0	0	0	0	0	3093.33	0	0	0	0	0
1.80min : 685.341m/z	0	0	0	0	0	0	0	0	0	0	0	0	0	2095.82	0
1.80min : 296.962m/z	0	0	0	0	0	0	0	0	0	0	0	0	0	0	0
1.80min : 652.203m/z	0	0	0	0	0	0	0	0	0	0	0	0	0	0	0
1.80min : 664.361m/z	0	0	0	0	0	0	0	0	0	0	0	0	0	0	0
1.80min : 614.874m/z	0	0	0	0	0	0	0	1868.34	0	0	0	0	0	0	0
1.80min : 569.387m/z	0	0	0	0	0	0	0	0	0	0	0	0	0	0	0
1.80min : 901.809m/z	0	0	0	0	0	0	0	0	0	0	0	0	0	0	0
1.80min : 552.869m/z	0	0	0	0	0	0	0	0	0	0	0	0	0	0	0
1.80min : 524.899m/z	0	0	0	0	0	0	0	0	0	0	0	0	0	0	0
1.80min : 428.933m/z	0	0	0	0	0	0	0	0	0	0	0	0	0	0	0
1.80min : 652.383m/z	0	0	0	0	0	0	0	0	0	0	0	0	0	0	0
1.80min : 558.890m/z	0	8539.05	0	0	0	15974.5	1450.06	0	0	3131.18	0	0	0	0	0
1.80min : 460.897m/z	0	0	0	0	0	0	2012.16	0	0	0	0	0	0	0	0
1.80min : 432.420m/z	0	0	0	0	0	0	0	0	0	0	0	0	0	0	0
1.80min : 767.862m/z	0	1257.92	0	0	0	0	0	0	0	0	0	0	0	0	0
1.80min : 744.199m/z	0	1202.85	0	0	0	0	0	0	0	0	0	0	0	0	0
1.80min : 323.931m/z	1207.99	0	0	0	0	0	0	0	0	0	0	0	0	0	0
1.80min : 473.913m/z	0	0	0	0	0	0	0	0	0	0	0	0	0	0	0
1.80min : 597.858m/z	0	0	0	0	0	0	0	1659.75	0	0	0	0	0	0	0
1.80min : 504.943m/z	1639.3	0	0	0	0	0	0	0	0	0	0	0	0	1533.78	0
1.80min : 756.355m/z	0	1444.94	0	0	0	0	0	0	0	0	0	0	0	0	0
1.80min : 152.009m/z	9728.11	0	0	0	0	0	0	0	0	0	0	0	0	6662.82	0
1.80min : 534.925m/z	0	0	0	0	0	0	0	0	0	0	0	0	0	0	0
1.80min : 680.358m/z	0	0	0	0	0	0	0	0	0	0	0	0	0	0	0
1.80min : 562.923m/z	0	0	0	0	0	0	0	3557.34	0	0	0	0	0	12684.7	0
1.80min : 600.860m/z	0	0	0	0	0	0	0	0	0	0	0	0	0	0	0
1.80min : 324.970m/z	0	0	0	0	0	0	0	0	0	0	0	0	0	0	0
1.80min : 751.848m/z	0	0	0	0	0	0	0	0	0	0	0	0	0	762.67	0
1.80min : 685.829m/z	0	0	0	0	0	0	0	0	0	0	0	0	0	0	0
1.80min : 493.381m/z	0	0	0	0	0	0	735.56	0	0	0	0	0	0	0	0
1.80min : 346.940m/z	0	0	0	2738.44	0	0	0	0	0	0	0	0	0	0	0
1.80min : 526.901m/z	8279.91	0	0	0	0	0	0	0	0	5241.54	0	0	0	15559.2	0
1.80min : 636.348m/z	0	0	0	0	0	0	0	0	0	0	0	0	0	0	0
1.80min : 807.854m/z	0	1842.95	0	0	0	0	0	0	0	0	0	0	0	0	0
1.80min : 548.901m/z	0	4056.61	0	0	0	0	0	0	0	0	0	0	0	0	0
1.80min : 358.450m/z	0	0	0	0	0	0	0	0	0	0	0	0	0	0	0
1.80min : 152.036m/z	10046.3	0	0	0	0	0	0	0	0	0	0	0	0	8455.12	0
1.80min : 685.846m/z	0	0	0	0	0	0	0	0	0	1988.47	0	0	0	0	0
1.80min : 622.874m/z	0	0	0	0	0	0	0	0	0	0	0	0	0	0	0
1.80min : 779.617m/z	0	1245.8	0	0	0	0	0	0	0	0	0	0	0	0	0
1.80min : 877.833m/z	0	0	0	0	0	0	0	0	0	0	0	0	0	0	0
1.80min : 840.590m/z	0	495.36	0	0	0	0	0	0	0	0	0	0	0	0	0
1.80min : 726.882m/z	0	0	0	0	0	0	0	0	0	0	0	0	0	0	0
1.80min : 642.881m/z	13545.5	0	0	0	0	0	0	2773.88	0	9607.09	0	0	0	30552.6	0
1.80min : 371.018m/z	0	0	0	0	0	0	0	0	0	0	0	0	0	0	0
1.80min : 418.956m/z	0	0	0	0	0	0	0	4588.43	0	0	0	0	0	0	0
1.80min : 925.824m/z	0	0	0	0	0	0	0	0	0	0	0	0	0	0	0
1.80min : 695.851m/z	0	0	0	0	0	0	0	0	0	0	0	0	0	1426.78	0
1.80min : 343.972m/z	0	0	0	0	0	0	0	0	0	0	0	0	0	0	0
1.80min : 696.343m/z	0	0	0	0	0	0	0	0	0	0	0	0	0	0	0
1.80min : 316.956m/z	0	0	0	0	0	0	0	0	0	0	0	0	0	0	0
1.80min : 559.382m/z	0	0	0	0	0	0	0	0	0	0	0	0	0	0	0
1.80min : 526.905m/z	0	0	0	0	0	0	0	0	0	0	0	0	0	0	0
1.80min : 375.986m/z	0	0	0	0	0	0	0	0	0	0	0	0	0	0	0
1.80min : 260.925m/z	0	0	0	0	0	18329.5	0	2683.49	0	0	0	0	0	0	0
1.80min : 895.800m/z	0	0	0	0	0	0	0	0	0	0	0	0	0	0	0
1.80min : 630.897m/z	0	0	0	0	0	0	0	0	0	0	0	0	0	7102.94	0
1.80min : 709.373m/z	0	0	0	0	0	0	0	0	0	0	0	0	0	0	0
1.80min : 608.876m/z	0	0	0	0	0	0	0	0	0	0	0	0	0	0	0
1.80min : 265.014m/z	0	0	0	0	0	0	0	0	0	0	0	0	0	0	14938.8
1.80min : 216.954m/z	0	0	0	0	0	0	0	0	0	0	0	0	0	0	0
1.80min : 644.372m/z	0	0	0	0	0	0	0	0	0	0	0	0	0	0	0
1.80min : 927.826m/z	0	1639.18	0	0	0	0	0	0	0	0	0	0	0	0	0
1.80min : 768.140m/z	0	0	0	0	0	0	0	0	0	0	0	0	0	0	0
1.80min : 690.195m/z	0	0	0	0	0	0	0	0	0	0	0	0	0	0	0
1.80min : 416.430m/z	0	0	0	0	0	0	0	0	0	0	0	0	0	0	0
1.80min : 563.922m/z	0	0	0	0	0	0	0	0	0	3676.99	0	0	0	0	0
1.80min : 746.107m/z	0	0	0	0	0	0	0	0	0	0	0	0	0	0	0
1.80min : 474.413m/z	0	0	0	0	0	0	0	0	0	0	0	0	0	0	0
1.80min : 722.347m/z	0	0	0	0	0	0	0	0	0	0	0	0	0	0	0
1.80min : 245.996m/z	0	0	0	0	0	0	0	0	0	0	0	0	0	0	0
1.80min : 833.516m/z	0	489.14	0	0	0	0	0	0	0	0	0	0	0	0	0
1.80min : 642.886m/z	0	58279.3	0	0	0	0	2761.85	0	0	0	0	0	0	0	0
1.80min : 492.943m/z	0	0	0	0	0	0	0	0	0	0	0	0	0	0	0
1.80min : 815.831m/z	0	0	0	0	0	0	0	0	0	0	0	0	0	1156.99	0
1.80min : 530.888m/z	2280.29	0	0	0	0	0	0	0	0	0	0	0	0	0	0
1.80min : 442.415m/z	0	0	0	0	0	0	0	0	0	0	0	0	0	785.88	0
1.80min : 777.841m/z	0	0	0	0	0	0	0	0	0	0	0	0	0	0	0
1.80min : 696.866m/z	0	0	0	0	0	0	0	0	0	0	0	0	0	0	0
1.80min : 663.867m/z	0	0	0	0	0	0	0	0	0	0	0	0	0	0	0
1.80min : 800.830m/z	0	0	0	0	0	0	0	0	0	0	0	0	0	0	0
1.80min : 665.856m/z	0	0	0	0	0	0	0	0	0	0	0	0	0	0	0
1.80min : 468.903m/z	0	0	0	0	0	0	0	0	0	0	0	0	0	0	0
1.80min : 402.943m/z	0	0	0	0	0	0	0	0	0	0	0	0	0	0	0
1.80min : 528.892m/z	4529.15	0	0	0	0	0	0	0	0	0	0	0	0	0	0
1.80min : 746.331m/z	0	0	0	0	0	0	0	0	0	0	0	0	0	0	0
1.80min : 662.866m/z	0	0	0	0	0	0	0	0	0	0	0	0	0	0	0
1.80min : 751.815m/z	0	0	0	0	0	0	0	0	0	0	0	0	0	0	0
1.80min : 602.392m/z	0	0	0	0	0	0	0	0	0	0	0	0	0	0	0
1.80min : 658.891m/z	0	0	0	0	0	0	0	0	0	5549.72	0	0	0	14589.5	0
1.80min : 697.355m/z	0	0	0	0	0	0	0	0	0	0	0	0	0	0	0
1.80min : 306.965m/z	10841	12821.6	0	0	0	0	0	5748.18	0	0	0	0	0	13274.2	8723.87
1.80min : 420.950m/z	0	11253.8	0	0	0	0	0	0	0	5526.98	0	0	0	0	0
1.80min : 514.926m/z	0	0	0	0	0	0	0	0	0	0	0	0	0	0	0
1.80min : 770.836m/z	0	0	0	0	0	0	0	0	0	0	0	0	0	0	0
1.80min : 402.937m/z	0	0	0	0	0	0	0	0	0	0	0	0	0	0	0
1.80min : 518.908m/z	0	0	0	0	0	0	0	0	0	0	0	0	0	0	0
1.80min : 632.895m/z	2974.1	0	0	0	0	0	0	0	0	2821.24	0	0	0	0	0
1.80min : 592.889m/z	0	0	0	0	0	0	0	0	0	0	0	0	0	2823.34	0
1.80min : 416.434m/z	0	0	0	0	0	0	0	0	0	0	0	0	0	0	0
1.80min : 532.931m/z	0	0	0	0	0	0	0	0	0	0	0	0	0	0	0
1.80min : 395.933m/z	0	0	0	0	0	0	0	0	0	0	0	0	0	0	0
1.80min : 730.848m/z	0	0	0	0	0	0	0	0	0	0	0	0	0	0	0
1.80min : 911.813m/z	0	0	0	0	0	0	0	0	0	0	0	0	0	787.81	0
1.80min : 449.436m/z	0	0	0	0	0	0	0	0	0	0	0	0	0	0	0
1.80min : 667.370m/z	0	0	0	0	0	0	0	0	0	0	0	0	0	989.66	0
1.80min : 814.357m/z	0	1145.84	0	0	0	0	0	0	0	0	0	0	0	0	0
1.80min : 394.423m/z	0	0	0	0	0	0	0	0	0	0	0	0	0	0	0
1.80min : 674.864m/z	0	0	0	0	0	0	0	0	0	0	0	0	0	0	0
1.80min : 875.836m/z	0	0	0	0	0	0	0	0	0	0	0	0	0	0	0
1.80min : 569.882m/z	0	0	0	0	0	0	0	0	0	0	0	0	0	0	0
1.80min : 369.432m/z	0	0	0	0	0	0	0	0	0	0	0	0	0	0	0
1.80min : 132.997m/z	11616.8	14740	0	0	0	0	0	0	0	8989.95	0	0	0	9056.3	12840.4
1.80min : 574.377m/z	0	0	0	0	0	0	0	0	0	0	0	0	0	0	0
1.80min : 742.855m/z	0	0	0	0	0	0	0	0	0	0	0	0	0	0	0
1.80min : 376.924m/z	0	0	0	0	0	0	0	0	0	0	0	0	0	0	0
1.80min : 721.185m/z	0	0	0	0	0	0	0	0	0	0	0	0	0	0	0
1.80min : 638.352m/z	0	0	0	0	0	0	0	0	0	0	0	0	0	0	0
1.80min : 664.853m/z	0	0	0	0	0	0	0	0	0	0	0	0	0	0	0
1.80min : 827.827m/z	0	0	0	0	0	0	0	0	0	0	0	0	0	0	0
1.80min : 324.975m/z	6886.48	0	0	0	0	0	0	0	0	5243.42	0	0	0	4753.54	0
1.80min : 574.868m/z	0	0	0	0	0	10261.6	0	0	0	0	0	0	0	0	0
1.80min : 742.182m/z	0	0	0	0	0	0	0	0	0	0	0	0	0	669.97	0
1.80min : 574.879m/z	0	0	0	0	0	0	0	0	0	0	0	0	0	0	0
1.80min : 418.948m/z	0	0	0	0	0	0	0	0	0	0	0	0	0	0	0
1.80min : 659.890m/z	5773.49	0	0	0	0	0	0	0	0	0	0	0	0	0	0
1.80min : 622.382m/z	0	0	0	0	0	0	0	0	0	0	0	0	0	0	0
1.80min : 513.382m/z	0	0	0	0	0	0	0	0	0	0	0	0	0	0	0
1.80min : 418.961m/z	0	0	0	0	0	0	0	0	0	0	0	0	0	0	0
1.80min : 480.896m/z	0	0	0	0	0	0	0	0	0	0	0	0	0	2151.13	0
1.80min : 800.816m/z	0	0	0	0	0	0	0	0	0	0	0	0	0	0	0
1.80min : 751.859m/z	0	1587.17	0	0	0	0	0	0	0	0	0	0	0	0	0
1.80min : 547.892m/z	0	0	0	0	0	0	1030.99	0	0	0	0	0	0	0	0
1.80min : 783.814m/z	0	0	0	0	0	0	0	0	0	0	0	0	0	0	0
1.80min : 257.976m/z	13345.6	0	0	0	0	152737	7338.41	0	0	9742.05	0	0	0	0	0
1.80min : 450.932m/z	0	0	0	0	0	0	0	0	0	0	0	0	0	22555.5	0
1.80min : 672.850m/z	0	0	0	0	0	0	0	0	0	0	0	0	0	0	0
1.80min : 546.906m/z	0	0	0	0	0	0	0	0	0	0	0	0	0	7751.69	0
1.80min : 539.376m/z	0	0	0	0	0	0	0	0	0	0	0	0	0	0	0
1.80min : 786.328m/z	0	0	0	0	0	0	0	0	0	0	0	0	0	0	0
1.80min : 743.833m/z	0	0	0	0	0	0	0	0	0	0	0	0	0	0	0
1.80min : 449.405m/z	0	0	0	0	0	0	0	0	0	0	0	0	0	0	0
1.80min : 690.349m/z	0	0	0	0	0	0	0	0	0	0	0	0	0	0	0
1.80min : 422.930m/z	0	0	0	0	0	0	0	0	0	0	0	0	0	0	0
1.80min : 594.870m/z	0	0	0	0	0	0	0	0	0	0	0	0	0	0	0
1.80min : 281.465m/z	0	9496.71	0	0	0	0	0	6840.72	0	0	0	0	0	0	0
1.80min : 429.415m/z	0	0	0	0	0	0	0	0	0	0	0	0	0	1237.31	0
1.80min : 405.428m/z	0	0	0	0	0	0	0	0	0	0	0	0	0	0	0
1.80min : 833.804m/z	0	0	0	0	0	0	0	0	0	0	0	0	0	0	0
1.80min : 742.332m/z	0	0	0	0	0	0	0	0	0	0	0	0	0	0	0
1.80min : 716.870m/z	0	0	0	0	0	0	0	0	0	0	0	0	0	914.46	0
1.80min : 583.374m/z	0	0	0	0	0	0	0	0	0	0	0	0	0	0	0
1.80min : 662.876m/z	0	0	0	0	0	0	0	0	0	0	0	0	0	0	0
1.80min : 610.891m/z	0	0	0	0	0	0	0	0	0	0	0	0	0	0	0
1.80min : 660.894m/z	0	14060.6	0	0	0	0	0	0	0	0	0	0	0	0	0
1.80min : 603.858m/z	0	0	0	0	0	0	0	0	0	0	0	0	0	0	0
1.80min : 760.833m/z	0	0	0	0	0	0	0	0	0	0	0	0	0	0	0
1.80min : 820.358m/z	0	0	0	0	0	0	0	0	0	0	0	0	0	0	0
1.80min : 762.526m/z	0	1111.71	0	0	0	0	0	0	0	0	0	0	0	0	0
1.80min : 791.854m/z	0	1285.17	0	0	0	0	0	0	0	0	0	0	0	0	0
1.80min : 429.930m/z	0	0	0	0	0	0	0	0	0	0	0	0	0	0	0
1.80min : 520.906m/z	0	0	0	0	0	0	0	0	0	0	0	0	0	0	0
1.80min : 782.817m/z	0	0	0	0	0	0	0	0	0	0	0	0	0	1566.03	0
1.80min : 688.354m/z	0	0	0	0	0	0	0	0	0	0	0	0	0	0	0
1.80min : 540.364m/z	0	0	0	0	0	0	0	0	0	0	0	0	0	0	0
1.80min : 479.897m/z	0	0	0	0	0	0	0	0	0	0	0	0	0	1750.63	0
1.80min : 704.851m/z	0	0	0	0	0	0	0	0	0	0	0	0	0	0	0
1.80min : 782.823m/z	0	0	0	0	0	0	0	0	0	0	0	0	0	0	0
1.80min : 743.329m/z	0	0	0	0	0	0	0	0	0	0	0	0	0	1776.52	0
1.80min : 599.870m/z	0	0	0	0	0	0	0	0	0	0	0	0	0	0	0
1.80min : 904.574m/z	0	350.74	0	0	0	0	0	0	0	0	0	0	0	0	0
1.80min : 883.493m/z	0	432.77	0	0	0	0	0	0	0	0	0	0	0	0	0
1.80min : 183.984m/z	0	0	0	0	0	0	0	0	0	0	0	0	0	0	0
1.80min : 470.959m/z	0	4011.57	0	0	0	0	0	0	0	0	0	0	0	0	0
1.80min : 860.143m/z	0	0	0	0	0	0	0	0	0	0	0	0	0	0	0
1.80min : 550.938m/z	0	0	0	0	0	0	0	0	0	0	0	0	0	2291.78	0
1.80min : 793.341m/z	0	1592.02	0	0	0	0	0	0	0	0	0	0	0	0	0
1.80min : 743.873m/z	0	0	0	0	0	0	0	0	0	0	0	0	0	0	0
1.80min : 660.886m/z	0	0	0	0	0	0	0	0	0	0	0	0	0	0	0
1.80min : 702.854m/z	0	0	0	0	0	0	583.27	0	0	0	0	0	0	0	0
1.80min : 297.953m/z	0	0	0	0	0	0	0	0	0	0	0	0	0	0	0
1.80min : 267.934m/z	0	0	0	0	0	0	0	0	0	0	0	0	0	0	0
1.80min : 845.827m/z	0	0	0	0	0	0	0	0	0	0	0	0	0	0	0
1.80min : 644.885m/z	0	14542.8	0	0	0	0	0	0	0	0	0	0	0	0	0
1.80min : 708.530m/z	0	0	0	0	0	0	0	0	0	0	0	0	0	0	0
1.80min : 605.863m/z	0	0	0	0	0	0	0	0	0	0	0	0	0	0	0
1.80min : 413.870m/z	0	0	0	0	0	0	0	0	0	0	0	0	0	5085.75	0
1.80min : 700.849m/z	0	0	0	0	0	0	0	0	0	0	0	0	0	0	0
1.80min : 626.861m/z	1262.4	0	0	0	0	0	0	0	0	0	0	0	0	0	0
1.80min : 778.825m/z	0	0	0	0	0	0	0	0	0	0	0	0	0	0	0
1.80min : 610.887m/z	0	0	0	0	0	0	0	0	0	0	0	0	0	0	0
1.80min : 928.783m/z	0	0	0	0	0	0	0	0	0	0	0	0	0	0	0
1.80min : 355.437m/z	0	0	0	0	0	0	0	0	0	0	0	0	0	0	0
1.80min : 733.834m/z	0	0	0	0	0	0	0	0	0	0	0	0	0	0	0
1.80min : 920.833m/z	0	1031.53	0	0	0	0	0	0	0	0	0	0	0	0	0
1.80min : 366.954m/z	0	0	0	0	0	0	0	0	0	0	0	0	0	0	0
1.80min : 636.861m/z	0	0	0	0	0	0	0	0	0	0	0	0	0	0	0
1.80min : 707.369m/z	0	0	0	0	0	0	0	0	0	0	0	0	0	1115.05	0
1.80min : 662.860m/z	0	0	0	0	0	0	0	0	0	0	0	0	0	0	0
1.80min : 666.880m/z	0	2935.24	0	0	0	0	0	0	0	0	0	0	0	0	0
1.80min : 754.847m/z	0	0	0	0	0	0	0	0	0	0	0	0	0	0	0
1.80min : 650.870m/z	0	0	0	0	0	0	0	0	0	0	0	0	0	1168	0
1.80min : 772.355m/z	0	0	0	0	0	0	0	0	0	0	0	0	0	0	0
1.80min : 786.853m/z	0	0	0	0	0	0	0	0	0	0	0	0	0	0	0
1.80min : 659.380m/z	0	0	0	0	0	0	0	0	0	0	0	0	0	0	0
1.80min : 540.880m/z	0	0	0	0	0	0	0	0	0	0	0	0	0	0	0
1.80min : 131.019m/z	0	0	0	0	0	0	0	0	0	0	0	0	0	0	0
1.80min : 580.927m/z	0	0	0	0	0	0	0	0	0	0	0	0	0	0	0
1.80min : 584.897m/z	0	0	0	0	0	0	0	0	0	0	0	0	0	0	0
1.80min : 659.901m/z	0	0	0	0	0	0	0	0	0	0	0	0	0	0	0
1.80min : 615.868m/z	0	0	0	0	0	0	0	0	0	0	0	0	0	0	0
1.80min : 878.347m/z	0	1170.73	0	0	0	0	0	0	0	0	0	0	0	0	0
1.80min : 350.978m/z	0	0	0	0	0	0	0	0	0	0	0	0	0	0	0
1.80min : 550.889m/z	0	0	0	0	0	0	0	0	0	0	0	0	0	0	0
1.80min : 512.890m/z	0	0	0	0	0	0	0	0	0	0	0	0	0	0	0
1.80min : 744.878m/z	0	0	0	0	0	0	0	0	0	0	0	0	0	0	0
1.80min : 504.946m/z	0	0	0	0	0	0	0	0	0	2004.82	0	0	0	0	0
1.80min : 350.445m/z	0	0	0	0	0	0	0	0	0	0	0	0	0	0	0
1.80min : 731.844m/z	0	0	0	0	0	0	0	0	0	2532.21	0	0	0	0	0
1.80min : 702.847m/z	0	0	0	0	0	0	0	0	0	0	0	0	0	0	0
1.80min : 691.340m/z	0	0	0	0	0	0	0	0	0	0	0	0	0	0	0
1.80min : 425.955m/z	0	16940.5	0	0	0	0	0	0	0	0	0	0	0	0	0
1.80min : 674.875m/z	0	0	0	0	0	0	0	0	0	0	0	0	0	0	0
1.80min : 728.854m/z	0	0	0	0	0	0	0	0	0	2167.37	0	0	0	0	0
1.80min : 553.931m/z	0	0	0	0	0	0	0	0	0	0	0	0	0	0	0
1.80min : 403.426m/z	0	0	0	0	0	0	0	0	0	0	0	0	0	5584.9	0
1.80min : 719.846m/z	0	0	0	0	0	0	0	0	0	0	0	0	0	0	0
1.80min : 490.963m/z	0	0	0	0	0	0	0	0	0	0	0	0	0	0	0
1.80min : 901.817m/z	0	0	0	0	0	0	0	0	0	0	0	0	0	0	0
1.80min : 386.428m/z	0	0	0	0	0	0	900.3	0	0	0	0	0	0	0	0
1.80min : 887.842m/z	0	1897.14	0	0	0	0	0	0	0	0	0	0	0	0	0
1.80min : 826.196m/z	0	0	0	0	0	0	0	0	0	0	0	0	0	0	0
1.80min : 616.878m/z	0	4282.21	0	0	0	0	0	0	0	0	0	0	0	0	0
1.80min : 673.868m/z	0	0	0	0	0	0	0	0	0	0	0	0	0	0	0
1.80min : 709.548m/z	0	0	0	0	0	0	0	0	0	0	0	0	0	0	0
1.80min : 849.099m/z	0	537.57	0	0	0	0	0	0	0	0	0	0	0	0	0
1.80min : 824.842m/z	0	1413.8	0	0	0	0	0	0	0	0	0	0	0	0	0
1.80min : 633.373m/z	0	0	0	0	0	0	0	0	0	0	0	0	0	0	0
1.80min : 746.864m/z	0	0	0	0	0	0	0	0	0	0	0	0	0	0	0
1.80min : 764.162m/z	0	0	0	0	0	0	0	0	0	0	0	0	0	0	0
1.80min : 660.889m/z	0	0	0	0	0	0	0	0	0	0	0	0	0	0	0
1.80min : 444.909m/z	0	0	0	0	0	0	0	0	0	5372.35	0	0	0	0	0
1.80min : 252.933m/z	6532.48	0	0	0	0	0	0	0	0	0	0	0	0	0	0
1.80min : 488.898m/z	0	0	0	0	0	0	0	0	0	0	0	0	0	0	0
1.81min : 658.895m/z	0	32319.1	0	0	0	0	0	0	0	0	0	0	0	0	0
1.81min : 322.982m/z	0	0	0	0	0	0	0	0	0	0	0	0	0	0	0
1.81min : 548.891m/z	2540.04	0	0	0	0	0	0	0	0	2860.21	0	0	0	3064.55	0
1.81min : 823.846m/z	0	0	0	0	0	0	0	0	0	0	0	0	0	0	0
1.81min : 518.384m/z	0	0	0	0	0	0	0	0	0	0	0	0	0	0	0
1.81min : 210.979m/z	0	0	0	0	0	0	0	0	0	0	0	0	0	0	0
1.81min : 298.962m/z	0	0	0	0	0	0	0	0	0	0	0	0	0	0	0
1.81min : 406.434m/z	0	0	0	0	0	0	0	0	0	0	0	0	0	0	0
1.81min : 464.917m/z	0	0	0	0	0	0	0	0	0	3895.63	0	0	0	0	0
1.81min : 400.944m/z	0	0	0	0	0	0	0	0	0	0	0	0	0	0	0
1.81min : 494.378m/z	0	0	0	0	0	0	0	0	0	0	0	0	0	0	0
1.81min : 601.902m/z	0	0	0	0	0	0	0	0	0	0	0	0	0	2680.89	0
1.81min : 861.161m/z	0	0	0	0	0	0	0	0	0	0	0	0	0	0	0
1.81min : 551.877m/z	0	0	0	0	0	0	0	0	0	1442.91	0	0	0	0	0
1.81min : 646.883m/z	0	0	0	0	0	0	0	0	0	0	0	0	0	0	0
1.81min : 617.868m/z	0	0	0	0	0	0	0	0	0	0	0	0	0	0	2448.75
1.81min : 408.427m/z	0	0	0	0	0	0	0	0	0	670.92	0	0	0	0	0
1.81min : 693.840m/z	0	0	0	0	0	0	0	0	0	0	0	0	0	0	0
1.81min : 644.879m/z	5387.71	0	0	0	0	0	0	0	0	2370.38	0	0	0	7448.45	0
1.81min : 234.010m/z	0	0	0	0	0	0	0	0	0	0	0	0	0	0	0
1.81min : 125.986m/z	0	0	0	0	0	102555	0	0	0	0	0	0	0	0	0
1.81min : 566.376m/z	0	0	0	0	0	0	0	0	0	0	0	0	0	0	0
1.81min : 760.855m/z	0	0	0	0	0	0	0	0	0	0	0	0	0	0	0
1.81min : 506.883m/z	0	0	0	0	0	0	0	0	0	0	0	0	0	0	0
1.81min : 776.828m/z	0	0	0	0	0	0	0	0	0	0	0	0	0	0	0
1.81min : 348.941m/z	0	6691.73	0	0	0	82273.7	0	0	0	0	0	0	0	0	0
1.81min : 434.909m/z	0	0	0	0	0	0	0	0	0	0	0	0	0	5515.85	0
1.81min : 609.394m/z	0	2488.42	0	0	0	0	0	0	0	0	0	0	0	0	0
1.81min : 883.809m/z	0	0	0	0	0	0	0	0	0	0	0	0	0	0	0
1.81min : 840.170m/z	0	672.22	0	0	0	0	0	0	0	0	0	0	0	0	0
1.81min : 495.876m/z	0	0	0	0	0	0	0	0	0	0	0	0	0	0	0
1.81min : 516.930m/z	0	0	0	0	0	0	0	0	0	0	0	0	0	0	0
1.81min : 819.173m/z	0	0	0	0	0	0	0	0	0	0	0	0	0	0	0
1.81min : 588.873m/z	0	0	0	0	0	0	0	0	0	0	0	0	0	0	0
1.81min : 825.831m/z	0	0	0	0	0	0	0	0	0	0	0	0	0	0	0
1.81min : 750.837m/z	0	0	0	0	0	0	0	0	0	0	0	0	0	0	0
1.81min : 814.831m/z	0	0	0	0	0	0	0	0	0	0	0	0	0	0	0
1.81min : 810.511m/z	0	0	0	0	0	0	0	0	0	0	0	0	0	0	0
1.81min : 530.892m/z	0	0	0	0	0	0	0	0	0	0	0	0	0	0	0
1.81min : 776.842m/z	0	0	0	0	0	0	0	0	0	0	0	0	0	0	0
1.81min : 704.841m/z	0	0	0	0	0	0	0	0	0	0	0	0	0	0	0
1.81min : 569.397m/z	0	3961.51	0	0	0	0	0	0	0	0	0	0	0	0	0
1.81min : 767.854m/z	0	0	0	0	0	0	0	0	0	0	0	0	0	0	0
1.81min : 425.952m/z	5632.24	0	0	0	0	0	0	0	0	0	0	0	0	7919.57	0
1.81min : 913.808m/z	0	0	0	0	0	0	0	0	0	0	0	0	0	0	0
1.81min : 316.953m/z	0	6367.33	0	0	0	0	0	0	0	0	0	0	0	3761.29	0
1.81min : 663.857m/z	0	0	0	0	0	0	0	0	0	0	0	0	0	0	0
1.81min : 376.985m/z	0	0	0	0	0	0	0	0	0	0	0	0	0	2914.01	0
1.81min : 416.920m/z	0	0	0	0	0	0	0	0	0	0	0	0	0	0	0
1.81min : 960.808m/z	0	0	0	0	0	0	0	0	0	0	0	0	0	0	0
1.81min : 525.907m/z	0	18790	0	0	0	0	0	0	0	0	0	0	0	0	0
1.81min : 539.383m/z	0	0	0	0	0	0	0	0	0	0	0	0	0	0	0
1.81min : 488.965m/z	0	0	0	0	0	0	0	0	0	0	0	0	0	4390.35	0
1.81min : 624.381m/z	0	0	0	0	0	0	0	0	0	0	0	0	0	0	0
1.81min : 800.819m/z	0	0	0	0	0	0	0	0	0	0	0	0	0	4743.07	0
1.81min : 746.873m/z	0	2780.52	0	0	0	0	0	0	0	0	0	0	0	0	0
1.81min : 783.506m/z	0	0	0	0	0	0	0	0	0	0	0	0	0	0	0
1.81min : 688.850m/z	0	0	0	0	0	0	0	0	0	0	0	0	0	0	0
1.81min : 730.355m/z	0	0	0	0	0	0	0	0	0	0	0	0	0	1451.81	0
1.81min : 336.960m/z	0	9043.21	0	0	0	0	0	0	0	0	0	0	0	7861.05	0
1.81min : 620.866m/z	0	0	0	0	0	0	0	0	0	0	0	0	0	0	0
1.81min : 825.839m/z	0	2080.27	0	0	0	0	0	0	0	0	0	0	0	0	0
1.81min : 800.827m/z	0	0	0	0	0	0	0	0	0	0	0	0	0	0	0
1.81min : 392.436m/z	0	0	0	0	0	0	0	0	0	0	0	0	0	0	0
1.81min : 649.889m/z	0	0	0	0	0	0	0	0	0	0	0	0	0	0	0
1.81min : 675.365m/z	0	0	0	0	0	0	0	0	0	0	0	0	0	0	0
1.81min : 463.913m/z	0	0	0	0	0	0	0	0	0	0	0	0	0	0	0
1.81min : 729.531m/z	0	765.03	0	0	0	0	0	0	0	0	0	0	0	0	0
1.81min : 924.832m/z	0	893.38	0	0	0	0	0	0	0	0	0	0	0	0	0
1.81min : 572.871m/z	0	0	0	0	0	0	0	0	0	0	0	0	0	0	0
1.81min : 672.370m/z	0	2543.55	0	0	0	0	0	0	0	0	0	0	0	0	0
1.81min : 404.931m/z	9704.51	0	0	0	0	0	0	0	0	6493.48	0	0	0	0	0
1.81min : 881.831m/z	0	1473.79	0	0	0	0	0	0	0	0	0	0	0	0	0
1.81min : 687.840m/z	0	0	0	0	0	0	0	0	0	0	0	0	0	0	0
1.81min : 305.025m/z	0	0	0	0	0	0	0	0	0	7940.8	0	0	0	0	0
1.81min : 706.342m/z	0	0	0	0	0	0	0	0	0	0	0	0	0	0	0
1.81min : 624.384m/z	0	4320.55	0	0	0	0	0	0	0	0	0	0	0	0	0
1.81min : 534.928m/z	0	0	0	0	0	0	0	0	0	0	0	0	0	0	0
1.81min : 758.855m/z	0	0	0	0	0	0	0	0	0	0	0	0	0	0	0
1.81min : 383.938m/z	0	0	0	0	0	0	0	0	0	0	0	0	0	0	0
1.81min : 300.916m/z	0	0	0	0	0	0	0	0	0	0	0	0	0	0	0
1.81min : 784.843m/z	0	0	0	0	0	0	0	0	0	0	0	0	0	0	0
1.81min : 401.942m/z	0	0	0	0	0	0	0	0	0	0	0	0	0	0	0
1.81min : 818.811m/z	0	0	0	0	0	0	0	0	0	0	0	0	0	0	0
1.81min : 611.885m/z	0	0	0	0	0	0	0	0	0	0	0	0	0	0	0
1.81min : 654.352m/z	0	0	0	0	0	0	0	0	0	0	0	0	0	0	0
1.81min : 860.496m/z	0	0	0	0	0	0	0	0	0	0	0	0	0	0	0
1.81min : 876.834m/z	0	0	0	0	0	0	0	0	0	0	0	0	0	0	0
1.81min : 258.976m/z	0	0	0	0	0	0	0	0	0	0	0	0	0	0	0
1.81min : 667.379m/z	0	0	0	0	0	0	0	0	0	0	0	0	0	0	0
1.81min : 528.369m/z	0	0	0	0	0	0	0	0	0	0	0	0	0	938.09	0
1.81min : 512.400m/z	0	0	0	0	0	0	0	0	0	0	0	0	0	1510.04	0
1.81min : 730.859m/z	0	0	0	0	0	0	0	0	0	0	0	0	0	0	0
1.81min : 728.358m/z	0	0	0	0	0	0	0	0	0	0	0	0	0	1349.56	0
1.81min : 841.848m/z	0	0	0	0	0	0	0	0	0	0	0	0	0	0	0
1.81min : 412.922m/z	0	13326.8	0	0	0	0	0	0	0	0	0	0	0	0	0
1.81min : 215.478m/z	0	0	0	0	0	0	0	0	0	0	0	0	0	0	0
1.81min : 820.851m/z	0	2742.46	0	0	0	0	0	0	0	0	0	0	0	0	0
1.81min : 706.870m/z	0	0	0	0	0	0	0	0	0	0	0	0	0	0	0
1.81min : 744.331m/z	0	0	0	0	0	0	0	0	0	0	0	0	0	0	0
1.81min : 696.874m/z	0	0	0	0	0	0	0	0	0	0	0	0	0	0	0
1.81min : 742.867m/z	0	0	0	0	0	0	0	0	0	0	0	0	0	0	0
1.81min : 465.408m/z	0	0	0	0	0	0	0	0	0	0	0	0	0	0	0
1.81min : 668.877m/z	0	0	0	0	0	0	0	0	0	0	0	0	0	0	0
1.81min : 772.868m/z	0	0	0	0	0	0	0	0	0	0	0	0	0	2608.91	0
1.81min : 819.842m/z	0	0	0	0	0	0	0	0	0	0	0	0	0	0	0
1.81min : 630.902m/z	0	13191.2	0	0	0	0	1405.08	2024.97	0	4902.68	0	0	0	0	0
1.81min : 756.863m/z	0	3866.4	0	0	0	0	0	0	0	0	0	0	0	0	0
1.81min : 564.924m/z	0	9796.41	0	0	0	0	0	0	0	0	0	0	0	0	0
1.81min : 593.898m/z	0	3969.04	0	0	0	0	0	0	0	0	0	0	0	0	0
1.81min : 558.386m/z	0	0	0	0	0	0	0	0	0	0	0	0	0	4500.44	0
1.81min : 753.845m/z	0	0	0	0	0	0	0	0	0	0	0	0	0	0	0
1.81min : 886.840m/z	0	1912.11	0	0	0	0	0	0	0	0	0	0	0	0	0
1.81min : 992.478m/z	0	0	0	0	0	0	0	0	0	0	0	0	0	0	0
1.81min : 754.866m/z	0	4482.74	0	0	0	0	0	0	0	0	0	0	0	0	0
1.81min : 912.161m/z	0	0	0	0	0	0	0	0	0	0	0	0	0	0	0
1.81min : 294.954m/z	0	0	0	0	0	0	0	0	0	0	0	0	0	0	0
1.81min : 731.347m/z	0	0	0	0	0	0	0	0	0	0	0	0	0	0	0
1.81min : 436.916m/z	0	0	0	0	0	0	0	0	0	0	0	0	0	0	0
1.81min : 222.980m/z	0	20764.7	0	0	0	0	0	0	0	0	0	0	0	19198.1	0
1.81min : 720.355m/z	0	1871.02	0	0	0	0	0	0	0	0	0	0	0	0	0
1.81min : 635.853m/z	0	0	0	0	0	0	0	0	0	0	0	0	0	0	0
1.81min : 726.874m/z	0	0	0	0	0	0	0	0	0	0	0	0	0	0	0
1.81min : 798.820m/z	0	0	0	0	0	0	0	0	0	0	0	0	0	0	2359.81
1.81min : 421.417m/z	0	0	0	0	0	0	0	0	0	0	0	0	0	0	0
1.81min : 774.872m/z	0	5356.82	0	0	0	0	0	0	0	0	0	0	0	0	0
1.81min : 609.363m/z	0	0	0	0	0	0	0	0	0	0	0	0	0	0	0
1.81min : 862.838m/z	0	0	0	0	0	0	0	0	0	0	0	0	0	0	0
1.81min : 631.900m/z	0	0	0	0	0	0	0	0	0	0	0	0	0	0	0
1.81min : 570.387m/z	0	0	0	0	0	0	0	0	0	0	0	0	0	0	0
1.81min : 564.881m/z	0	0	0	0	0	0	0	0	0	0	0	0	0	0	0
1.81min : 799.333m/z	0	0	0	0	0	0	0	0	0	0	0	0	0	0	0
1.81min : 773.373m/z	0	0	0	0	0	0	0	0	0	0	0	0	0	0	0
1.81min : 420.947m/z	0	0	0	0	0	0	0	0	0	0	0	0	0	0	0
1.81min : 649.373m/z	0	0	0	0	0	0	0	0	0	0	0	0	0	0	0
1.81min : 550.934m/z	2049.27	0	0	0	0	0	0	0	0	0	0	0	0	0	0
1.81min : 925.832m/z	0	1566.17	0	0	0	0	0	0	0	0	0	0	0	0	0
1.81min : 590.877m/z	0	0	0	0	0	0	0	0	0	0	0	0	0	0	0
1.81min : 872.846m/z	0	1600.5	0	0	0	0	0	0	0	0	0	0	0	0	0
1.81min : 815.520m/z	0	740.87	0	0	0	0	0	0	0	0	0	0	0	0	0
1.81min : 400.424m/z	0	0	0	0	0	0	642.08	0	0	0	0	0	0	0	0
1.81min : 464.922m/z	0	0	0	0	0	0	0	0	0	0	0	0	0	0	0
1.81min : 570.390m/z	0	0	0	0	0	0	0	0	0	0	0	0	0	1388.94	0
1.81min : 708.869m/z	0	0	0	0	0	0	0	0	0	2459.35	0	0	0	4179.64	0
1.81min : 849.844m/z	0	1233.88	0	0	0	0	0	0	0	0	0	0	0	0	0
1.81min : 707.364m/z	0	0	0	0	0	0	0	0	0	0	0	0	0	0	0
1.81min : 868.846m/z	0	4079.52	0	0	0	0	0	0	0	0	0	0	0	0	0
1.81min : 825.826m/z	0	0	0	0	0	0	0	0	0	0	0	0	0	882.82	0
1.81min : 604.859m/z	0	0	0	0	0	0	0	0	0	0	0	0	0	0	0
1.81min : 382.441m/z	0	0	0	0	0	0	0	0	0	0	0	0	0	0	0
1.81min : 419.915m/z	0	0	0	0	0	0	0	0	0	0	0	0	0	0	0
1.81min : 640.358m/z	0	0	0	0	0	0	0	0	0	0	0	0	0	557.37	0
1.81min : 535.883m/z	0	0	0	0	0	0	0	0	0	0	0	0	0	0	0
1.81min : 878.840m/z	0	2263.36	0	0	0	0	0	0	0	0	0	0	0	0	0
1.81min : 658.376m/z	0	0	0	0	0	0	0	0	0	0	0	0	0	0	0
1.81min : 830.784m/z	0	0	0	0	0	0	0	0	0	0	0	0	0	0	0
1.81min : 742.873m/z	0	0	0	0	0	0	0	0	0	0	0	0	0	0	0
1.81min : 558.887m/z	0	0	0	0	0	0	0	0	0	0	0	0	0	3501.94	0
1.81min : 807.848m/z	0	0	0	0	0	0	0	0	0	0	0	0	0	0	0
1.81min : 490.402m/z	0	0	0	0	0	0	0	0	0	0	0	0	0	0	0
1.81min : 792.175m/z	0	0	0	0	0	0	0	0	0	0	0	0	0	0	0
1.81min : 510.396m/z	0	0	0	0	0	0	0	0	0	0	0	0	0	0	0
1.81min : 232.923m/z	0	0	0	0	0	0	2783.35	0	0	0	0	0	0	2612.51	0
1.81min : 281.949m/z	0	0	0	0	0	0	0	0	0	0	0	0	0	0	0
1.81min : 566.388m/z	0	0	0	0	0	0	0	0	0	0	0	0	0	0	0
1.81min : 411.922m/z	0	0	0	0	0	0	0	1553.51	0	0	0	0	0	0	0
1.81min : 637.857m/z	0	0	0	0	0	0	0	0	0	0	0	0	0	0	0
1.81min : 780.340m/z	0	0	0	0	0	0	0	0	0	0	0	0	0	0	0
1.81min : 726.878m/z	0	0	0	0	0	0	0	0	0	0	0	0	0	0	0
1.81min : 994.824m/z	0	1069.71	0	0	0	0	0	0	0	0	0	0	0	0	0
1.81min : 254.970m/z	0	0	0	0	0	0	0	0	0	0	0	0	0	0	0
1.81min : 455.399m/z	0	0	0	0	0	0	0	0	0	0	0	0	0	0	0
1.81min : 868.819m/z	0	0	0	0	0	0	0	0	0	0	0	0	0	0	0
1.81min : 691.861m/z	0	0	0	0	0	0	0	0	0	0	0	0	0	0	0
1.81min : 902.570m/z	0	0	0	0	0	0	0	0	0	0	0	0	0	0	0
1.81min : 562.368m/z	0	0	0	0	0	0	0	0	0	0	0	0	0	0	0
1.81min : 975.285m/z	0	0	0	0	0	0	0	0	0	0	0	0	0	0	0
1.81min : 528.373m/z	0	0	0	0	0	0	0	0	0	0	0	0	0	0	0
1.81min : 800.823m/z	0	0	0	0	0	0	0	0	0	0	0	0	0	0	0
1.81min : 732.846m/z	0	0	0	0	0	0	0	0	0	0	0	0	0	0	0
1.81min : 950.817m/z	0	0	0	0	0	0	0	0	0	0	0	0	0	0	0
1.81min : 356.431m/z	0	0	0	0	0	0	0	0	0	0	0	0	0	0	0
1.81min : 454.915m/z	0	0	0	0	0	0	0	2830.69	0	0	0	0	0	0	0
1.81min : 234.960m/z	0	27286.1	0	9420.93	10445.4	456887	28734.5	8692.41	0	23336.3	0	0	0	0	37633.2
1.81min : 682.367m/z	0	0	0	0	0	0	0	0	0	0	0	0	0	0	0
1.81min : 744.883m/z	0	0	0	0	0	0	0	0	0	0	0	0	0	0	0
1.81min : 737.861m/z	0	1977.57	0	0	0	0	0	0	0	0	0	0	0	0	0
1.81min : 683.853m/z	0	0	0	0	0	0	0	0	0	0	0	0	0	0	0
1.81min : 153.033m/z	0	8253.52	0	0	0	0	0	0	0	0	0	0	0	0	0
1.81min : 559.385m/z	0	0	0	0	0	0	0	0	0	0	0	0	0	0	0
1.81min : 405.930m/z	0	0	0	0	0	0	0	0	0	0	0	0	0	0	0
1.81min : 429.936m/z	0	19099.7	0	0	0	0	0	0	0	0	0	0	0	0	0
1.81min : 451.446m/z	0	4672.21	0	0	0	0	0	0	0	0	0	0	0	0	0
1.81min : 694.848m/z	0	0	0	0	0	0	0	0	0	0	0	0	0	0	0
1.81min : 792.842m/z	0	0	0	0	0	0	0	0	0	0	0	0	0	0	0
1.81min : 887.822m/z	0	0	0	0	0	0	0	0	0	0	0	0	0	0	0
1.81min : 749.835m/z	0	0	0	0	0	0	0	0	0	0	0	0	0	0	0
1.81min : 524.903m/z	0	0	0	0	0	0	0	0	0	0	0	0	0	0	0
1.81min : 828.149m/z	0	0	0	0	0	0	0	0	0	0	0	0	0	0	0
1.81min : 926.809m/z	0	0	0	0	0	0	0	0	0	0	0	0	0	0	0
1.81min : 618.863m/z	0	0	0	0	0	0	0	0	0	0	0	0	0	0	0
1.81min : 575.869m/z	0	0	0	0	0	0	0	0	0	0	0	0	0	0	0
1.81min : 343.440m/z	0	0	0	0	0	0	0	0	0	0	0	0	0	0	2632.06
1.81min : 947.825m/z	0	1105.68	0	0	0	0	0	0	0	0	0	0	0	0	0
1.81min : 286.966m/z	0	0	0	0	0	0	0	0	0	0	0	0	0	0	0
1.81min : 772.875m/z	0	0	0	0	0	0	0	0	0	0	0	0	0	0	0
1.81min : 662.854m/z	0	0	0	0	0	0	0	0	0	0	0	0	0	0	0
1.81min : 128.519m/z	0	0	0	0	0	0	0	0	0	0	0	0	0	0	0
1.81min : 258.928m/z	0	0	0	0	0	18338.4	3422.8	3750.96	0	0	0	0	0	0	0
1.81min : 603.400m/z	0	0	0	0	0	0	0	0	0	0	0	0	0	0	0
1.81min : 426.952m/z	0	0	0	0	0	0	0	0	0	0	0	0	0	0	0
1.81min : 114.987m/z	0	0	0	0	0	0	0	0	0	0	0	0	0	0	0
1.81min : 868.842m/z	0	0	0	0	0	0	0	0	0	0	0	0	0	0	0
1.81min : 729.528m/z	0	0	0	0	0	0	0	0	0	0	0	0	0	0	0
1.81min : 626.381m/z	0	0	0	0	0	0	0	0	0	0	0	0	0	0	0
1.81min : 267.014m/z	0	9239.87	0	0	0	0	0	0	0	0	0	0	0	8388.87	0
1.81min : 355.981m/z	0	19321.9	0	0	0	0	0	0	0	0	0	0	0	0	0
1.81min : 578.897m/z	0	0	0	0	0	0	0	0	0	0	0	0	0	0	0
1.81min : 469.913m/z	0	0	0	0	0	0	0	0	0	0	0	0	0	0	0
1.81min : 687.854m/z	0	0	0	0	0	0	0	0	0	0	0	0	0	0	0
1.81min : 674.871m/z	0	0	0	0	0	0	0	0	0	1740.55	0	0	0	0	0
1.81min : 978.808m/z	0	0	0	0	0	0	0	0	0	0	0	0	0	0	0
1.81min : 602.387m/z	0	0	0	0	0	0	0	0	0	0	0	0	0	0	0
1.81min : 842.850m/z	0	2505.04	0	0	0	0	0	0	0	0	0	0	0	0	0
1.81min : 682.842m/z	0	0	0	0	0	0	0	0	0	0	0	0	0	0	0
1.81min : 703.337m/z	0	0	0	0	0	0	0	0	0	0	0	0	0	0	0
1.81min : 801.822m/z	0	0	0	0	0	0	0	0	0	0	0	0	0	0	0
1.81min : 779.192m/z	0	0	0	0	0	0	0	0	0	0	0	0	0	0	0
1.81min : 426.429m/z	0	0	0	0	0	0	0	0	0	0	0	0	0	0	0
1.81min : 665.366m/z	0	2164.88	0	0	0	0	0	0	0	0	0	0	0	0	0
1.81min : 618.859m/z	1646.89	0	0	0	0	0	0	0	0	0	0	0	0	0	0
1.81min : 710.377m/z	0	1012.78	0	0	0	0	0	0	0	0	0	0	0	0	0
1.81min : 283.941m/z	0	0	0	0	0	0	0	0	0	0	0	0	0	0	0
1.81min : 469.917m/z	0	7810.34	0	0	0	0	0	0	0	0	0	0	0	0	0
1.81min : 814.838m/z	0	0	0	0	0	0	0	0	0	0	0	0	0	0	0
1.81min : 638.884m/z	0	0	0	0	0	0	0	0	0	0	0	0	0	0	0
1.81min : 972.831m/z	0	716.88	0	0	0	0	0	0	0	0	0	0	0	0	0
1.81min : 414.929m/z	0	0	0	0	0	0	0	0	0	0	0	0	0	0	0
1.81min : 732.843m/z	0	0	0	0	0	0	0	0	0	0	0	0	0	0	0
1.81min : 902.816m/z	0	0	0	0	0	0	0	0	0	0	0	0	0	0	0
1.81min : 774.858m/z	0	0	0	0	0	0	0	0	0	0	0	0	0	0	0
1.81min : 238.991m/z	0	8032.15	0	0	0	0	0	0	0	0	0	0	0	0	0
1.81min : 844.173m/z	0	0	0	0	0	0	0	0	0	0	0	0	0	0	0
1.81min : 672.359m/z	0	0	0	0	0	0	0	0	0	0	0	0	0	0	0
1.81min : 505.887m/z	0	0	0	0	0	0	0	0	0	0	0	0	0	0	0
1.81min : 252.967m/z	0	0	0	0	0	0	0	0	0	0	0	0	0	0	0
1.81min : 620.848m/z	0	0	0	0	0	0	0	0	0	0	0	0	0	0	0
1.81min : 593.399m/z	0	0	0	0	0	0	0	0	0	0	0	0	0	0	0
1.81min : 618.383m/z	0	1281.63	0	0	0	0	0	0	0	0	0	0	0	0	0
1.81min : 470.916m/z	0	0	0	0	0	0	0	0	0	0	0	0	0	0	0
1.81min : 626.871m/z	0	0	0	0	0	0	0	0	0	0	0	0	0	0	0
1.81min : 359.966m/z	0	0	0	0	0	0	0	0	0	0	0	0	0	0	0
1.81min : 616.379m/z	0	4522.25	0	0	0	0	0	0	0	0	0	0	0	0	0
1.81min : 814.807m/z	0	0	0	0	0	0	0	0	0	0	0	0	0	0	0
1.81min : 357.449m/z	0	0	0	0	0	0	0	0	0	0	0	0	0	0	0
1.81min : 796.103m/z	0	1144.85	0	0	0	0	0	0	0	0	0	0	0	0	0
1.81min : 696.862m/z	0	0	0	0	0	0	0	0	0	0	0	0	0	0	0
1.81min : 580.368m/z	0	0	0	0	0	0	0	0	0	0	0	0	0	0	0
1.81min : 743.192m/z	0	0	0	0	0	0	0	0	0	0	0	0	0	0	0
1.81min : 723.533m/z	0	1096.85	0	0	0	0	0	0	0	0	0	0	0	0	0
1.81min : 826.327m/z	0	0	0	0	0	0	0	0	0	0	0	0	0	0	0
1.81min : 813.155m/z	0	0	0	0	0	0	0	0	0	0	0	0	0	0	0
1.81min : 378.425m/z	0	0	0	0	0	0	0	0	0	0	0	0	0	0	0
1.81min : 515.417m/z	0	0	0	0	0	0	0	0	0	0	0	0	0	0	0
1.81min : 297.947m/z	0	0	0	0	0	0	0	0	0	0	0	0	0	0	0
1.81min : 508.933m/z	0	2584.54	0	0	0	0	0	0	0	0	0	0	0	0	0
1.81min : 468.908m/z	0	0	0	0	0	0	0	0	0	0	0	0	0	0	0
1.81min : 709.874m/z	0	0	0	0	0	0	0	0	0	0	0	0	0	0	0
1.81min : 788.834m/z	0	0	0	0	0	0	0	0	0	0	0	0	0	0	0
1.81min : 763.516m/z	0	0	0	0	0	0	0	0	0	0	0	0	0	0	0
1.81min : 734.842m/z	0	0	0	0	0	0	0	0	0	0	0	0	0	0	0
1.81min : 774.863m/z	0	0	0	0	0	0	0	0	0	0	0	0	0	1693.21	0
1.81min : 451.443m/z	0	0	0	0	0	0	0	0	0	0	0	0	0	0	0
1.81min : 753.520m/z	0	427.78	0	0	0	0	0	0	0	0	0	0	0	0	0
1.81min : 626.867m/z	0	0	0	0	0	0	0	0	0	0	0	0	0	0	0
1.81min : 778.821m/z	0	0	0	0	0	0	0	0	0	0	0	0	0	0	0
1.81min : 711.867m/z	0	0	0	0	0	0	0	0	0	0	0	0	0	0	0
1.81min : 493.878m/z	0	0	0	0	0	0	0	0	0	0	0	0	0	0	0
1.81min : 292.467m/z	0	0	0	0	0	0	0	0	0	0	0	0	0	0	0
1.81min : 864.833m/z	0	0	0	0	0	0	0	0	0	0	0	0	0	0	0
1.81min : 793.853m/z	0	0	0	0	0	0	0	0	0	0	0	0	0	0	0
1.81min : 470.912m/z	0	0	0	0	0	0	0	0	0	0	0	0	0	0	0
1.81min : 790.836m/z	0	0	0	0	0	0	0	0	0	0	0	0	0	0	0
1.81min : 432.904m/z	0	0	0	0	0	0	0	0	0	0	0	0	0	0	0
1.81min : 430.930m/z	0	0	0	0	0	0	0	0	0	7945.79	0	0	0	11970.3	0
1.81min : 624.875m/z	0	0	0	0	0	0	0	0	0	0	0	0	0	0	0
1.81min : 530.896m/z	0	0	0	0	0	0	0	0	0	0	0	0	0	0	0
1.81min : 393.953m/z	0	0	0	0	0	0	0	0	0	0	0	0	0	0	0
1.81min : 560.388m/z	0	0	0	0	0	0	0	0	0	0	0	0	0	0	0
1.81min : 817.812m/z	0	0	0	0	0	0	0	0	0	0	0	0	0	0	0
1.81min : 319.942m/z	0	0	0	0	0	0	0	0	0	0	0	0	0	0	0
1.81min : 766.857m/z	0	0	0	0	0	0	0	0	0	0	0	0	0	0	0
1.81min : 690.857m/z	0	0	0	0	0	0	0	0	0	0	0	0	0	0	0
1.81min : 548.884m/z	0	0	0	0	0	0	0	0	0	0	0	0	0	0	0
1.81min : 848.836m/z	0	851.13	0	0	0	0	0	0	0	0	0	0	0	0	0
1.81min : 980.804m/z	0	0	0	0	0	0	0	0	0	0	0	0	0	0	0
1.81min : 484.885m/z	0	0	0	0	0	0	0	0	0	0	0	0	0	0	1778.84
1.81min : 260.929m/z	0	0	0	0	0	0	0	0	0	0	0	0	0	0	0
1.81min : 603.886m/z	0	0	0	0	0	0	0	0	0	0	0	0	0	0	0
1.81min : 422.416m/z	0	0	0	0	0	0	0	0	0	0	0	0	0	0	0
1.81min : 674.359m/z	0	0	0	0	0	0	0	0	0	0	0	0	0	0	0
1.81min : 601.871m/z	0	0	0	0	0	0	0	0	0	0	0	0	0	0	0
1.81min : 763.864m/z	0	0	0	0	0	0	0	0	0	0	0	0	0	0	0
1.81min : 741.856m/z	0	0	0	0	0	0	0	0	0	0	0	0	0	0	0
1.81min : 558.390m/z	0	4098.86	0	0	0	0	0	0	0	0	0	0	0	0	0
1.81min : 488.961m/z	0	0	0	0	0	0	0	0	0	0	0	0	0	0	0
1.81min : 281.945m/z	0	0	0	0	0	0	0	0	0	8547.31	0	0	0	0	0
1.81min : 602.898m/z	0	0	0	0	0	0	0	0	0	0	0	0	0	0	0
1.81min : 528.902m/z	0	9532.87	0	0	0	0	0	0	0	0	0	0	0	0	0
1.81min : 632.891m/z	0	0	0	0	0	0	0	0	0	0	0	0	0	0	0
1.81min : 698.200m/z	0	0	0	0	0	0	0	0	0	0	0	0	0	0	0
1.81min : 565.885m/z	0	0	0	0	0	0	0	0	0	0	0	0	0	0	0
1.81min : 616.375m/z	0	0	0	0	0	0	0	0	0	0	0	0	0	0	0
1.81min : 361.431m/z	0	0	0	0	0	0	0	0	0	0	0	0	0	0	0
1.81min : 614.379m/z	0	0	0	0	0	0	0	0	0	0	0	0	0	0	0
1.81min : 444.394m/z	0	0	0	0	0	0	0	0	0	0	0	0	0	0	0
1.81min : 666.869m/z	0	0	0	0	0	0	0	0	0	0	0	0	0	0	0
1.81min : 374.936m/z	0	5735.34	0	0	0	0	0	0	0	0	0	0	0	0	0
1.81min : 710.871m/z	0	3431.35	0	0	0	0	0	0	0	0	0	0	0	0	0
1.81min : 324.978m/z	0	5939.05	0	0	0	0	0	0	0	0	0	0	0	0	0
1.81min : 817.504m/z	0	0	0	0	0	0	0	0	0	0	0	0	0	0	0
1.81min : 377.925m/z	0	0	0	0	0	0	0	0	0	0	0	0	0	0	0
1.81min : 472.914m/z	0	0	0	0	0	0	0	0	0	0	0	0	0	0	0
1.81min : 958.818m/z	0	0	0	0	0	0	0	0	0	0	0	0	0	0	0
1.81min : 415.433m/z	0	0	0	0	0	0	0	0	0	0	0	0	0	0	0
1.81min : 545.410m/z	0	0	0	0	0	0	0	0	0	0	0	0	0	0	0
1.81min : 740.830m/z	0	0	0	0	0	0	0	0	0	0	0	0	0	0	0
1.81min : 624.374m/z	0	0	0	0	0	0	0	0	0	0	0	0	0	0	0
1.81min : 569.896m/z	0	3498.9	0	0	0	0	0	0	0	0	0	0	0	0	0
1.81min : 276.975m/z	0	0	0	0	0	0	0	0	0	0	0	0	0	0	0
1.81min : 600.857m/z	0	0	0	0	0	0	0	0	0	0	0	0	0	0	0
1.81min : 676.900m/z	0	6097.05	0	0	0	0	0	0	0	0	0	0	0	1537.94	0
1.81min : 624.878m/z	0	0	0	0	0	0	0	0	0	0	0	0	0	0	0
1.81min : 806.837m/z	0	0	0	0	0	0	0	0	0	0	0	0	0	0	0
1.81min : 810.836m/z	0	0	0	0	0	0	0	0	0	0	0	0	0	0	0
1.81min : 851.151m/z	0	0	0	0	0	0	0	0	0	0	0	0	0	0	0
1.81min : 843.331m/z	0	0	0	0	0	0	0	0	0	0	0	0	0	0	0
1.81min : 839.298m/z	0	0	0	0	0	0	0	0	0	0	0	0	0	0	0
1.81min : 648.376m/z	0	0	0	0	0	0	0	0	0	0	0	0	0	0	0
1.81min : 649.842m/z	0	0	0	0	0	0	0	504.69	0	0	0	0	0	0	0
1.81min : 865.790m/z	0	0	0	0	0	0	0	0	0	0	0	0	0	0	0
1.81min : 781.810m/z	0	0	0	0	0	0	0	0	0	0	0	0	0	0	0
1.81min : 884.496m/z	0	569.87	0	0	0	0	0	0	0	0	0	0	0	0	0
1.81min : 892.798m/z	0	0	0	0	0	0	0	0	0	0	0	0	0	0	0
1.81min : 825.326m/z	0	0	0	0	0	0	0	0	0	0	0	0	0	0	0
1.81min : 747.860m/z	0	0	0	0	0	0	0	0	0	0	0	0	0	0	0
1.81min : 777.329m/z	0	0	0	0	0	0	0	0	0	0	0	0	0	0	0
1.81min : 551.867m/z	0	0	0	0	0	0	0	0	0	0	0	0	0	0	0
1.81min : 769.612m/z	0	0	0	0	0	0	0	0	0	0	0	0	0	0	0
1.81min : 885.522m/z	0	0	0	0	0	0	0	0	0	0	0	0	0	0	0
1.81min : 836.169m/z	0	0	0	0	0	0	0	0	0	0	0	0	0	0	0
1.81min : 821.837m/z	0	0	0	0	0	0	0	0	0	0	0	0	0	0	0
1.81min : 718.338m/z	0	0	0	0	0	0	0	0	0	0	0	0	0	0	0
1.81min : 533.929m/z	0	0	0	0	0	0	0	0	0	0	0	0	0	0	0
1.81min : 407.402m/z	0	0	0	0	0	0	0	0	0	0	0	0	0	0	0
1.81min : 202.972m/z	0	23236.2	0	0	0	0	0	0	0	0	0	0	0	9622.11	0
1.81min : 853.840m/z	0	1136.06	0	0	0	0	0	0	0	0	0	0	0	0	0
1.81min : 735.365m/z	0	1073.37	0	0	0	0	0	0	0	0	0	0	0	0	0
1.81min : 876.502m/z	0	569.53	0	0	0	0	0	0	0	0	0	0	0	0	0
1.81min : 298.949m/z	0	0	0	0	0	0	0	0	0	0	0	0	0	0	0
1.81min : 749.869m/z	0	0	0	0	0	0	0	0	0	0	0	0	0	0	0
1.81min : 889.168m/z	0	0	0	0	0	0	0	0	0	0	0	0	0	0	0
1.81min : 665.867m/z	0	0	0	0	0	0	0	0	0	0	0	0	0	1547.57	0
1.81min : 663.360m/z	0	0	0	0	0	0	0	0	0	0	0	0	0	0	0
1.81min : 745.838m/z	0	0	0	0	0	0	0	0	0	0	0	0	0	0	0
1.81min : 508.438m/z	0	3440.2	0	0	0	0	0	0	0	0	0	0	0	0	0
1.81min : 210.983m/z	0	0	0	0	0	0	0	0	0	0	0	0	0	0	0
1.81min : 604.871m/z	0	0	0	0	0	0	0	0	0	0	0	0	0	0	0
1.81min : 676.896m/z	0	0	0	0	0	0	0	0	0	0	0	0	0	0	0
1.81min : 528.898m/z	0	0	0	0	0	0	0	0	0	0	0	0	0	5678.26	0
1.81min : 586.882m/z	0	0	0	0	0	0	0	0	0	1475.9	0	0	0	0	0
1.81min : 789.831m/z	0	0	0	0	0	0	0	0	0	0	0	0	0	0	0
1.81min : 720.856m/z	0	0	0	0	0	0	0	0	0	0	0	0	0	0	0
1.81min : 628.902m/z	0	0	0	0	0	0	0	0	0	0	0	0	0	0	0
1.81min : 710.865m/z	0	0	0	0	0	0	0	0	0	0	0	0	0	2044.06	0
1.81min : 854.336m/z	0	0	0	0	0	0	0	0	0	0	0	0	0	0	0
1.81min : 755.519m/z	0	0	0	0	0	0	0	0	0	0	0	0	0	0	0
1.81min : 406.931m/z	0	0	0	0	0	0	0	0	0	0	0	0	0	0	0
1.81min : 716.858m/z	0	0	0	0	0	0	0	0	0	0	0	0	0	0	0
1.81min : 598.860m/z	0	0	0	0	0	0	0	0	0	0	0	0	0	0	0
1.81min : 506.942m/z	0	0	0	0	0	0	0	0	0	0	0	0	0	0	0
1.81min : 219.985m/z	0	355481	0	0	0	0	0	0	0	0	0	0	0	0	0
1.81min : 468.916m/z	0	0	0	0	0	0	0	0	0	0	0	0	0	0	0
1.81min : 569.890m/z	0	0	0	0	0	0	0	0	0	0	0	0	0	2550.75	0
1.81min : 504.881m/z	0	0	0	0	0	0	0	0	0	0	0	0	0	0	0
1.81min : 527.376m/z	0	0	0	0	0	0	0	0	0	0	0	0	0	0	0
1.81min : 666.373m/z	0	0	0	0	0	0	0	0	0	0	0	0	0	0	0
1.81min : 656.891m/z	0	0	0	0	0	0	0	0	0	0	0	0	0	0	0
1.81min : 675.874m/z	0	0	0	0	0	0	0	0	0	0	0	0	0	0	0
1.81min : 390.956m/z	0	0	0	0	0	0	0	0	0	0	0	0	0	0	0
1.81min : 357.977m/z	0	10525.7	0	0	0	0	0	0	0	0	0	0	0	5778.2	0
1.81min : 693.375m/z	0	2012.39	0	0	0	0	0	0	0	0	0	0	0	0	0
1.81min : 898.816m/z	0	0	0	0	0	0	0	0	0	0	0	0	0	0	0
1.81min : 577.875m/z	0	0	0	0	0	0	0	0	0	0	0	0	0	0	0
1.81min : 935.828m/z	0	1089.49	0	0	0	0	0	0	0	0	0	0	0	0	0
1.81min : 763.362m/z	0	0	0	0	0	0	0	0	0	0	0	0	0	0	0
1.81min : 336.956m/z	0	0	0	0	0	0	0	0	0	0	0	0	0	0	0
1.81min : 568.393m/z	0	0	0	0	0	0	0	0	0	0	0	0	0	0	0
1.81min : 288.968m/z	0	0	0	0	0	0	0	0	0	0	0	0	0	0	0
1.82min : 707.380m/z	0	0	0	0	0	0	0	0	0	0	0	0	0	0	0
1.82min : 455.914m/z	0	0	0	0	0	0	0	0	0	0	0	0	0	0	0
1.82min : 480.401m/z	0	0	0	0	0	0	0	0	0	0	0	0	0	0	0
1.82min : 564.920m/z	0	0	0	0	0	0	0	0	0	0	0	0	0	5449.74	0
1.82min : 698.880m/z	0	0	0	0	0	0	0	0	0	0	0	0	0	0	0
1.82min : 594.875m/z	0	0	0	0	0	0	0	0	0	0	0	0	0	0	0
1.82min : 444.913m/z	0	7875.25	0	0	0	0	0	0	0	0	0	0	0	0	0
1.82min : 600.854m/z	0	0	0	0	0	0	0	0	0	0	0	0	0	0	0
1.82min : 190.989m/z	0	6260.67	0	0	0	0	0	0	0	0	0	0	0	0	0
1.82min : 891.833m/z	0	0	0	0	0	0	0	0	0	0	0	0	0	0	0
1.82min : 435.903m/z	0	0	0	0	0	0	0	0	0	0	0	0	0	0	0
1.82min : 775.512m/z	0	0	0	0	0	0	0	0	0	0	0	0	0	0	0
1.82min : 603.855m/z	0	0	0	0	0	0	0	0	0	0	0	0	0	0	0
1.82min : 432.919m/z	0	0	0	0	0	0	0	0	0	0	0	0	0	0	0
1.82min : 259.973m/z	0	0	0	0	0	0	0	0	0	0	0	0	0	0	0
1.82min : 779.813m/z	0	0	0	0	0	0	0	0	0	0	0	0	0	0	0
1.82min : 592.895m/z	0	0	0	0	0	0	0	0	0	0	0	0	0	0	0
1.82min : 800.347m/z	0	1163.95	0	0	0	0	0	0	0	0	0	0	0	0	0
1.82min : 437.958m/z	0	0	0	0	0	0	0	0	0	0	0	0	0	0	0
1.82min : 701.380m/z	0	0	0	0	0	0	0	0	0	0	0	0	0	0	0
1.82min : 216.950m/z	0	0	0	0	0	0	0	0	0	0	0	0	0	0	0
1.82min : 761.852m/z	0	0	0	0	0	0	0	0	0	0	0	0	0	0	0
1.82min : 851.507m/z	0	0	0	0	0	0	0	0	0	0	0	0	0	0	0
1.82min : 688.858m/z	0	0	0	0	0	0	0	0	0	0	0	0	0	0	0
1.82min : 430.934m/z	0	0	0	0	0	0	0	0	0	0	0	0	0	0	0
1.82min : 422.934m/z	0	0	0	0	0	0	0	0	0	0	0	0	0	0	0
1.82min : 798.355m/z	0	1418.28	0	0	0	0	0	0	0	0	0	0	0	0	0
1.82min : 379.926m/z	1862.32	0	0	0	0	0	0	0	0	0	0	0	0	0	0
1.82min : 552.365m/z	0	0	0	0	0	0	0	0	0	0	0	0	0	0	0
1.82min : 690.850m/z	0	0	0	0	0	0	0	0	0	0	0	0	0	0	0
1.82min : 302.947m/z	0	0	0	0	0	0	0	0	0	0	0	0	0	0	0
1.82min : 753.351m/z	0	0	0	0	0	0	0	0	0	0	0	0	0	0	0
1.82min : 709.368m/z	0	0	0	0	0	0	0	0	0	0	0	0	0	0	0
1.82min : 875.175m/z	0	540.59	0	0	0	0	0	0	0	0	0	0	0	0	0
1.82min : 618.869m/z	0	0	0	0	0	0	0	0	0	0	0	0	0	0	0
1.82min : 432.923m/z	0	0	0	0	0	0	0	0	0	0	0	0	0	0	0
1.82min : 836.835m/z	0	0	0	0	0	0	0	0	0	0	0	0	0	0	0
1.82min : 996.815m/z	0	934.33	0	0	0	0	0	0	0	0	0	0	0	0	0
1.82min : 252.971m/z	13502.7	10728.7	0	0	0	193502	12979	0	0	13786	0	0	0	3588.71	13957.1
1.82min : 764.868m/z	0	3028.74	0	0	0	0	0	0	0	0	0	0	0	0	0
1.82min : 788.337m/z	0	0	0	0	0	0	0	0	0	0	0	0	0	0	0
1.82min : 835.842m/z	0	0	0	0	0	0	0	0	0	0	0	0	0	0	0
1.82min : 520.405m/z	0	0	0	0	0	0	0	0	0	0	0	0	0	0	0
1.82min : 486.926m/z	0	0	0	0	0	0	0	0	0	0	0	0	0	0	0
1.82min : 659.389m/z	0	0	0	0	0	0	0	0	0	0	0	0	0	0	0
1.82min : 498.428m/z	0	0	0	0	0	0	0	0	0	0	0	0	0	0	0
1.82min : 561.391m/z	0	1019.78	0	0	0	0	0	0	0	0	0	0	0	0	0
1.82min : 871.343m/z	0	1245.65	0	0	0	0	0	0	0	0	0	0	0	0	0
1.82min : 881.501m/z	0	0	0	0	0	0	0	0	0	0	0	0	0	0	0
1.82min : 707.868m/z	0	0	0	0	0	0	0	0	0	0	0	0	0	0	0
1.82min : 484.387m/z	0	0	0	0	0	0	0	0	0	0	0	0	0	0	0
1.82min : 308.967m/z	0	1708.66	0	0	0	0	0	0	0	0	0	0	0	0	0
1.82min : 389.426m/z	0	0	0	0	0	0	0	0	0	2180.75	0	0	0	0	0
1.82min : 443.961m/z	0	0	0	0	0	0	0	0	0	0	0	0	0	0	0
1.82min : 693.193m/z	0	439.4	0	0	0	0	0	0	0	0	0	0	0	0	0
1.82min : 684.192m/z	0	0	0	0	0	0	0	0	0	0	0	0	0	0	0
1.82min : 799.820m/z	5519.56	0	0	0	0	0	0	0	0	0	0	0	0	0	0
1.82min : 466.953m/z	0	2904.23	0	0	0	0	0	0	0	0	0	0	0	0	0
1.82min : 321.942m/z	0	0	0	0	0	0	0	0	0	0	0	0	0	0	0
1.82min : 525.903m/z	0	0	0	0	0	0	0	0	0	0	0	0	0	0	0
1.82min : 638.347m/z	0	0	0	0	0	0	0	0	0	0	0	0	0	0	0
1.82min : 765.522m/z	0	1341.45	0	0	0	0	0	0	0	0	0	0	0	0	0
1.82min : 801.312m/z	0	0	0	0	0	0	0	0	0	0	0	0	0	0	0
1.82min : 783.855m/z	0	0	0	0	0	0	0	0	0	0	0	0	0	0	0
1.82min : 271.957m/z	0	0	0	0	0	0	0	0	0	0	0	0	0	0	0
1.82min : 355.942m/z	0	0	0	0	0	0	0	0	0	0	0	0	0	0	0
1.82min : 745.874m/z	0	0	0	0	0	0	0	0	0	0	0	0	0	1819.46	0
1.82min : 672.364m/z	0	0	0	0	0	0	0	0	0	0	0	0	0	0	0
1.82min : 761.864m/z	0	2184	0	0	0	0	0	0	0	0	0	0	0	0	0
1.82min : 699.531m/z	0	0	0	0	0	0	0	0	0	0	0	0	0	0	0
1.82min : 828.847m/z	0	0	0	0	0	0	0	0	0	0	0	0	0	0	0
1.82min : 743.333m/z	0	0	0	0	0	0	0	0	0	0	0	0	0	0	0
1.82min : 626.855m/z	0	0	0	0	0	0	0	0	0	0	0	0	0	0	0
1.82min : 822.506m/z	0	586.42	0	0	0	0	0	0	0	0	0	0	0	0	0
1.82min : 535.925m/z	0	0	0	0	0	0	0	0	0	0	0	0	0	0	0
1.82min : 810.337m/z	0	0	0	0	0	0	0	0	0	0	0	0	0	0	0
1.82min : 750.869m/z	0	2092.08	0	0	0	0	0	0	0	0	0	0	0	0	0
1.82min : 663.862m/z	0	0	0	0	0	0	0	0	0	0	0	0	0	0	0
1.82min : 984.815m/z	0	0	0	0	0	0	0	0	0	0	0	0	0	0	0
1.82min : 645.869m/z	0	0	0	0	0	0	0	0	0	0	0	0	0	0	0
1.82min : 480.395m/z	0	0	0	0	0	0	0	0	0	0	0	0	0	0	0
1.82min : 690.208m/z	0	1413.17	0	0	0	0	0	0	0	0	0	0	0	0	0
1.82min : 755.343m/z	0	0	0	0	0	0	0	0	0	0	0	0	0	943.47	0
1.82min : 721.850m/z	0	0	0	0	0	0	0	0	0	0	0	0	0	0	0
1.82min : 236.959m/z	0	0	0	0	0	0	0	0	0	0	0	0	0	0	0
1.82min : 234.956m/z	0	0	0	0	0	0	0	0	0	0	0	25510.3	0	0	0
1.82min : 904.823m/z	0	0	0	0	0	0	0	0	0	0	0	0	0	0	0
1.82min : 822.829m/z	0	0	0	0	0	0	0	0	0	0	0	0	0	0	0
1.82min : 569.393m/z	0	0	0	0	0	0	0	0	0	0	0	0	0	0	0
1.82min : 450.937m/z	0	31768.3	0	0	0	0	0	0	0	0	0	0	0	0	0
1.82min : 742.862m/z	0	0	0	0	0	0	0	0	0	0	0	0	0	0	0
1.82min : 347.936m/z	0	0	0	0	0	0	0	0	0	0	0	0	0	0	0
1.82min : 552.938m/z	0	4146.25	0	0	0	0	0	0	0	0	0	0	0	0	0
1.82min : 580.872m/z	0	0	0	0	0	0	0	0	0	0	0	0	0	0	0
1.82min : 624.883m/z	0	0	0	0	0	0	0	0	0	0	0	0	0	0	0
1.82min : 632.378m/z	0	2103.23	0	0	0	0	0	0	0	0	0	0	0	0	0
1.82min : 225.987m/z	0	0	0	0	0	0	0	0	0	0	0	0	0	0	0
1.82min : 810.847m/z	0	0	0	0	0	0	0	0	0	0	0	0	0	0	0
1.82min : 792.856m/z	0	0	0	0	0	0	0	0	0	0	0	0	0	0	0
1.82min : 698.539m/z	0	874.29	0	0	0	0	0	0	0	0	0	0	0	0	0
1.82min : 346.440m/z	0	0	0	0	0	0	0	0	0	0	0	0	0	0	0
1.82min : 847.809m/z	0	0	0	0	0	0	0	0	0	0	0	0	0	0	0
1.82min : 845.324m/z	0	0	0	0	0	0	0	0	0	0	0	0	0	0	0
1.82min : 700.852m/z	2203.54	0	0	0	0	0	0	0	0	0	0	0	0	0	0
1.82min : 830.793m/z	0	0	0	0	0	0	0	0	0	0	0	0	0	0	0
1.82min : 790.518m/z	0	0	0	0	0	0	0	0	0	0	0	0	0	0	0
1.82min : 538.882m/z	0	0	0	0	0	0	0	0	0	0	0	0	0	0	0
1.82min : 575.873m/z	0	0	0	0	0	0	0	0	0	0	0	0	0	0	0
1.82min : 925.820m/z	0	0	0	0	0	0	0	0	0	0	0	0	0	0	0
1.82min : 870.840m/z	0	0	0	0	0	0	0	0	0	0	0	0	0	0	0
1.82min : 777.338m/z	0	0	0	0	0	0	0	0	0	0	0	0	0	0	0
1.82min : 833.506m/z	0	0	0	0	0	0	0	0	0	0	0	0	0	0	0
1.82min : 844.840m/z	0	0	0	0	0	0	0	0	0	0	0	0	0	0	0
1.82min : 384.922m/z	0	0	0	0	0	0	0	0	0	0	0	0	0	0	0
1.82min : 946.827m/z	0	0	0	0	0	0	0	0	0	0	0	0	0	0	0
1.82min : 867.826m/z	0	0	0	0	0	0	0	0	0	0	0	0	0	0	0
1.82min : 514.407m/z	0	942.48	0	0	0	0	0	0	0	0	0	0	0	0	0
1.82min : 904.815m/z	0	0	0	0	0	0	0	0	0	0	0	0	0	0	0
1.82min : 843.848m/z	0	0	0	0	0	0	0	0	0	0	0	0	0	0	0
1.82min : 450.928m/z	0	0	0	0	0	0	0	0	0	0	0	0	0	0	0
1.82min : 394.453m/z	0	0	0	0	0	0	0	0	0	0	0	0	0	0	0
1.82min : 675.357m/z	0	0	0	0	0	0	0	0	0	0	0	0	0	0	0
1.82min : 842.512m/z	0	0	0	0	0	0	0	0	0	0	0	0	0	0	0
1.82min : 706.875m/z	0	0	0	0	0	0	0	0	0	0	0	0	0	0	0
1.82min : 607.872m/z	0	0	0	0	0	0	0	0	0	0	0	0	0	904.67	0
1.82min : 878.835m/z	0	0	0	0	0	0	0	0	0	0	0	0	0	0	0
1.82min : 700.369m/z	0	0	0	0	0	0	0	0	0	0	0	0	0	0	0
1.82min : 685.527m/z	0	0	0	0	0	0	0	0	0	0	0	0	0	0	0
1.82min : 369.441m/z	0	0	0	0	0	0	0	0	0	0	0	0	0	0	0
1.82min : 602.903m/z	0	3407.44	0	0	0	0	0	0	0	0	0	0	0	0	0
1.82min : 317.022m/z	0	0	0	0	0	0	0	0	0	0	0	0	0	0	0
1.82min : 776.850m/z	0	0	0	0	0	0	0	0	0	0	0	0	0	0	0
1.82min : 149.027m/z	0	0	0	0	0	0	0	0	0	0	0	0	0	0	0
1.82min : 296.946m/z	0	0	0	0	0	0	0	0	0	0	0	0	0	0	0
1.82min : 821.850m/z	0	0	0	0	0	0	0	0	0	0	0	0	0	0	0
1.82min : 877.839m/z	0	0	0	0	0	0	0	0	0	0	0	0	0	0	0
1.82min : 894.808m/z	0	0	0	0	0	0	0	0	0	0	0	0	0	0	0
1.82min : 517.923m/z	0	6468.48	0	0	0	0	0	0	0	0	0	0	0	0	0
1.82min : 921.333m/z	0	673.14	0	0	0	0	0	0	0	0	0	0	0	0	0
1.82min : 407.923m/z	0	0	0	0	0	0	0	0	0	0	0	0	0	0	0
1.82min : 778.186m/z	0	815.07	0	0	0	0	0	0	0	0	0	0	0	0	0
1.82min : 738.367m/z	0	1472.21	0	0	0	0	0	0	0	0	0	0	0	0	0
1.82min : 799.346m/z	0	0	0	0	0	0	0	0	0	0	0	0	0	0	0
1.82min : 328.930m/z	0	0	0	0	0	0	0	0	0	0	0	0	0	0	0
1.82min : 632.369m/z	0	0	0	0	0	0	0	0	0	0	0	0	0	0	0
1.82min : 832.790m/z	0	0	0	0	0	0	0	0	0	0	0	0	0	0	0
1.82min : 851.837m/z	0	0	0	0	0	0	0	0	0	0	0	0	0	0	0
1.82min : 828.177m/z	0	0	0	0	0	0	0	0	0	0	0	0	0	0	0
1.82min : 310.464m/z	0	0	0	0	0	0	0	0	0	0	0	0	0	0	0
1.82min : 649.882m/z	0	0	0	0	0	0	0	0	0	0	0	0	0	0	0
1.82min : 757.857m/z	0	0	0	0	0	0	0	0	0	0	0	0	0	1248.38	0
1.82min : 720.519m/z	0	0	0	0	0	0	0	0	0	0	0	0	0	0	0
1.82min : 730.853m/z	0	0	0	0	0	0	0	0	0	0	0	0	0	0	0
1.82min : 324.465m/z	0	0	0	0	0	0	0	0	0	0	0	0	0	0	0
1.82min : 755.348m/z	0	0	0	0	0	0	0	0	0	0	0	0	0	0	0
1.82min : 480.900m/z	0	0	0	0	0	0	0	0	0	2498.11	0	0	0	0	0
1.82min : 347.441m/z	0	0	0	0	0	0	0	0	0	0	0	0	0	0	0
1.82min : 182.963m/z	0	35323.9	0	0	0	0	0	0	0	0	0	0	0	0	0
1.82min : 679.881m/z	0	0	0	0	0	0	0	0	0	0	0	0	0	0	0
1.82min : 742.336m/z	0	0	0	0	0	0	0	0	0	0	0	0	0	0	0
1.82min : 443.910m/z	0	0	0	0	0	0	0	0	0	0	0	0	0	0	0
1.82min : 850.839m/z	0	0	0	0	0	0	0	0	0	0	0	0	0	0	0
1.82min : 432.926m/z	0	7334.29	0	0	0	0	0	0	0	0	0	0	0	0	0
1.82min : 539.942m/z	0	0	0	0	0	0	0	0	0	0	0	0	0	0	0
1.82min : 401.401m/z	0	0	0	0	0	0	0	0	0	0	0	0	0	0	0
1.82min : 360.934m/z	2906.2	0	0	0	0	0	0	0	0	0	0	0	0	0	0
1.82min : 774.866m/z	0	0	0	0	0	0	0	0	0	0	0	0	0	0	0
1.82min : 692.347m/z	0	0	0	0	0	0	0	0	0	0	0	0	0	0	0
1.82min : 623.881m/z	0	0	0	0	0	0	0	0	0	0	0	0	0	0	0
1.82min : 783.521m/z	0	0	0	0	0	0	0	0	0	0	0	0	0	0	0
1.82min : 503.891m/z	0	0	0	0	0	0	0	0	0	0	0	0	0	0	0
1.82min : 985.819m/z	0	960.51	0	0	0	0	0	0	0	0	0	0	0	0	0
1.82min : 658.383m/z	0	0	0	0	0	0	0	0	0	0	0	0	0	0	0
1.82min : 323.979m/z	0	0	0	0	0	0	0	0	0	0	0	0	0	0	0
1.82min : 927.822m/z	0	0	0	0	0	0	0	0	0	0	0	0	0	0	0
1.82min : 579.392m/z	0	0	0	0	0	0	0	0	0	0	0	0	0	0	0
1.82min : 855.846m/z	0	0	0	0	0	0	0	0	0	0	0	0	0	0	0
1.82min : 493.936m/z	0	0	0	0	0	0	0	0	0	0	0	0	0	0	0
1.82min : 837.834m/z	0	0	0	0	0	0	0	0	0	0	0	0	0	0	0
1.82min : 765.185m/z	0	0	0	0	0	0	0	0	0	0	0	0	0	0	0
1.82min : 537.378m/z	0	0	0	0	0	0	0	0	0	0	0	0	0	0	0
1.82min : 915.803m/z	0	0	0	0	0	0	0	0	0	0	0	0	0	0	0
1.82min : 957.820m/z	0	0	0	0	0	0	0	0	0	0	0	0	0	0	0
1.82min : 466.407m/z	0	0	0	0	0	0	0	1385.01	0	0	0	0	0	0	0
1.82min : 763.859m/z	0	0	0	0	0	0	0	0	0	0	0	0	0	998.14	0
1.82min : 777.347m/z	0	0	0	0	0	0	0	0	0	0	0	0	0	0	0
1.82min : 943.831m/z	0	0	0	0	0	0	0	0	0	0	0	0	0	0	0
1.82min : 731.850m/z	0	0	0	0	0	0	0	0	0	0	0	0	0	0	0
1.82min : 183.964m/z	0	7367.83	0	0	0	0	0	0	0	0	0	0	0	0	0
1.82min : 859.314m/z	0	0	0	0	0	0	0	0	0	0	0	0	0	0	0
1.82min : 200.974m/z	0	0	0	0	0	0	0	0	0	0	0	0	0	0	0
1.82min : 814.336m/z	0	0	0	0	0	0	0	0	0	0	0	0	0	0	0
1.82min : 706.530m/z	0	0	0	0	0	0	0	0	0	0	0	0	0	0	0
1.82min : 959.808m/z	0	0	0	0	0	0	0	0	0	0	0	0	0	0	0
1.82min : 809.851m/z	0	0	0	0	0	0	0	0	0	0	0	0	0	0	0
1.82min : 365.432m/z	0	0	0	0	0	0	0	0	0	0	0	0	0	0	0
1.82min : 180.491m/z	0	0	0	0	0	0	0	3422.39	0	0	0	0	0	0	0
1.82min : 630.355m/z	0	0	0	0	0	0	0	0	0	0	0	0	0	0	0
1.82min : 789.179m/z	0	924.34	0	0	0	0	0	0	0	0	0	0	0	0	0
1.82min : 838.518m/z	0	541.48	0	0	0	0	0	0	0	0	0	0	0	0	0
1.83min : 546.910m/z	0	0	0	0	0	0	0	0	0	0	0	0	0	0	0
1.83min : 149.952m/z	0	0	0	0	0	0	0	0	0	0	0	0	0	0	0
1.83min : 688.344m/z	0	0	0	0	0	0	0	0	0	0	0	0	0	0	0
1.83min : 671.365m/z	0	0	0	0	0	0	0	0	0	0	0	0	0	0	0
1.83min : 743.182m/z	0	0	0	0	0	0	0	0	0	0	0	0	0	0	0
1.83min : 722.858m/z	0	0	0	0	0	0	0	0	0	0	0	0	0	0	0
1.83min : 539.881m/z	0	0	0	0	0	0	0	0	0	0	0	0	0	0	0
1.83min : 787.843m/z	0	0	0	0	0	0	0	0	0	0	0	0	0	0	0
1.83min : 123.078m/z	0	0	0	8043.09	0	0	0	0	0	0	0	0	0	0	0
1.83min : 776.341m/z	0	0	0	0	0	0	0	0	0	0	0	0	0	0	0
1.83min : 778.182m/z	0	0	0	0	0	0	0	0	0	0	0	0	0	0	0
1.83min : 587.882m/z	0	0	0	0	0	0	0	0	0	0	0	0	0	0	0
1.83min : 770.178m/z	0	0	0	0	0	0	0	0	0	0	0	0	0	0	0
1.83min : 897.817m/z	0	1302.48	0	0	0	0	0	0	0	0	0	0	0	0	0
1.83min : 347.437m/z	0	0	0	0	0	0	0	0	0	0	0	0	0	1557.58	0
1.83min : 842.841m/z	0	0	0	0	0	0	0	0	0	0	0	0	0	0	0
1.83min : 372.910m/z	0	0	0	0	0	0	0	0	0	0	0	0	0	0	0
1.83min : 631.370m/z	0	0	0	0	0	0	0	0	0	0	0	0	0	0	0
1.83min : 852.843m/z	0	0	0	0	0	0	0	0	0	0	0	0	0	0	0
1.83min : 753.856m/z	0	0	0	0	0	0	0	0	0	0	0	0	0	0	0
1.83min : 738.858m/z	0	0	0	0	0	0	0	0	0	0	0	0	0	0	0
1.83min : 625.881m/z	0	0	0	0	0	0	0	0	0	0	0	0	0	0	0
1.83min : 675.207m/z	0	0	0	0	0	0	0	0	0	0	0	0	0	0	0
1.83min : 722.359m/z	0	0	0	0	0	0	0	0	0	0	0	0	0	0	0
1.83min : 216.001m/z	8460.97	0	0	0	0	0	0	0	0	0	0	0	0	0	0
1.83min : 801.594m/z	0	0	0	0	0	0	0	0	0	0	0	0	0	0	0
1.83min : 789.190m/z	0	0	0	0	0	0	0	0	0	0	0	0	0	0	0
1.83min : 856.801m/z	0	0	0	0	0	0	0	0	0	0	0	0	0	0	0
1.83min : 876.839m/z	0	0	0	0	0	0	0	0	0	0	0	0	0	0	0
1.83min : 935.823m/z	0	0	0	0	0	0	0	0	0	0	0	0	0	0	0
1.83min : 740.855m/z	0	0	0	0	0	0	0	0	0	0	0	0	0	0	0
1.83min : 843.844m/z	0	0	0	0	0	0	0	0	0	0	0	0	0	0	0
1.83min : 874.498m/z	0	0	0	0	0	0	0	0	0	0	0	0	0	0	0
1.83min : 469.958m/z	0	4974.8	0	0	0	0	0	0	0	0	0	0	0	0	0
1.83min : 659.894m/z	0	0	0	0	0	0	0	0	0	0	0	0	0	0	0
1.83min : 187.500m/z	0	0	0	0	0	0	0	0	0	0	0	0	0	0	0
1.83min : 978.827m/z	0	607.61	0	0	0	0	0	0	0	0	0	0	0	0	0
1.83min : 688.336m/z	0	0	0	0	0	0	0	0	0	0	0	0	0	0	0
1.83min : 436.962m/z	0	0	0	0	0	0	0	0	0	0	0	0	0	0	0
1.83min : 704.205m/z	0	0	0	0	0	0	0	0	0	0	0	0	0	0	0
1.83min : 947.816m/z	0	0	0	0	0	0	0	0	0	0	0	0	0	0	0
1.83min : 733.194m/z	0	0	0	0	0	0	0	0	0	0	0	0	0	0	0
1.83min : 681.873m/z	0	0	0	0	0	0	0	0	0	0	0	0	0	0	0
1.83min : 619.864m/z	0	0	0	0	0	0	0	0	0	0	0	0	0	0	0
1.83min : 682.852m/z	0	0	0	0	0	0	0	0	0	0	0	0	0	0	0
1.83min : 760.518m/z	0	0	0	0	0	0	0	0	0	0	0	0	0	0	0
1.83min : 693.345m/z	0	0	0	0	0	0	0	0	0	0	0	0	0	0	0
1.83min : 620.921m/z	0	0	0	0	0	0	0	0	0	0	0	0	0	0	0
1.83min : 637.865m/z	0	1794.06	0	0	0	0	0	0	0	0	0	0	0	0	0
1.83min : 804.524m/z	0	0	0	0	0	0	0	0	0	0	0	0	0	0	0
1.83min : 787.838m/z	0	0	0	0	0	0	0	0	0	0	0	0	0	0	0
1.83min : 756.846m/z	0	0	0	0	0	0	0	0	0	0	0	0	0	0	0
1.83min : 897.489m/z	0	0	0	0	0	0	0	0	0	0	0	0	0	0	0
1.83min : 910.497m/z	0	0	0	0	0	0	0	0	0	0	0	0	0	0	0
1.83min : 426.901m/z	0	2063.89	0	0	0	0	0	0	0	0	0	0	0	0	0
1.83min : 547.411m/z	0	0	0	0	0	0	0	0	0	0	0	0	0	0	0
1.83min : 667.860m/z	0	0	0	0	0	0	0	0	0	0	0	0	0	0	0
1.83min : 617.378m/z	0	0	0	0	0	0	0	0	0	0	0	0	0	0	0
1.83min : 745.190m/z	0	0	0	0	0	0	0	0	0	0	0	0	0	0	0
1.83min : 508.432m/z	0	0	0	0	0	0	0	0	0	0	0	0	0	0	0
1.83min : 434.920m/z	0	0	0	0	0	0	0	0	0	0	0	0	0	0	0
1.83min : 962.801m/z	0	0	0	0	0	0	0	0	0	0	0	0	0	0	0
1.83min : 764.859m/z	0	0	0	0	0	0	0	0	0	0	0	0	0	0	0
1.83min : 713.618m/z	0	0	0	0	0	0	0	0	0	0	0	0	0	0	0
1.83min : 841.504m/z	0	0	0	0	0	0	0	0	0	0	0	0	0	0	0
1.83min : 735.856m/z	0	0	0	0	0	0	0	0	0	0	0	0	0	0	0
1.83min : 328.437m/z	0	0	0	0	0	0	0	0	0	1265.96	0	0	0	917.11	0
1.83min : 502.384m/z	0	0	0	0	0	0	0	0	0	0	0	0	0	0	0
1.83min : 873.490m/z	0	0	0	0	0	0	0	0	0	0	0	0	0	0	0
1.83min : 546.411m/z	0	0	0	0	0	0	0	0	0	0	0	0	0	0	0
1.83min : 828.090m/z	0	0	0	0	0	0	0	0	0	0	0	0	0	0	0
1.83min : 695.858m/z	0	0	0	0	0	0	0	0	0	0	0	0	0	0	0
1.83min : 973.812m/z	0	0	0	0	0	0	0	0	0	0	0	0	0	0	0
1.83min : 916.471m/z	0	0	0	0	0	0	0	0	0	0	0	0	0	0	0
1.83min : 696.204m/z	0	0	0	0	0	0	0	0	0	0	0	0	0	0	0
1.83min : 780.196m/z	0	967.29	0	0	0	0	0	0	0	0	0	0	0	0	0
1.83min : 471.419m/z	0	1013.56	0	0	0	0	0	0	0	0	0	0	0	0	0
1.83min : 552.880m/z	0	0	0	0	0	0	0	0	0	0	0	0	0	0	0
1.83min : 686.831m/z	0	0	0	0	0	0	0	0	0	0	0	0	0	0	0
1.83min : 721.853m/z	0	0	0	0	0	0	0	0	0	0	0	0	0	0	0
1.83min : 113.962m/z	0	0	0	0	0	0	0	0	0	0	0	0	0	0	0
1.83min : 884.817m/z	0	0	0	0	0	0	0	0	0	0	0	0	0	0	0
1.83min : 833.088m/z	0	0	0	0	0	0	0	0	0	0	0	0	0	0	0
1.83min : 298.455m/z	0	0	0	0	0	0	0	0	0	0	0	0	0	0	0
1.83min : 886.830m/z	0	0	0	0	0	0	0	0	0	0	0	0	0	0	0
1.83min : 704.845m/z	0	0	0	0	0	0	0	0	0	0	0	0	0	0	0
1.83min : 298.955m/z	0	0	0	0	0	0	0	0	0	0	0	0	0	0	0
1.83min : 585.390m/z	0	0	0	0	0	0	0	0	0	0	0	0	0	0	0
1.83min : 890.808m/z	0	0	0	0	0	0	0	0	0	0	0	0	0	0	0
1.83min : 780.348m/z	0	0	0	0	0	0	0	0	0	0	0	0	0	0	0
1.83min : 765.362m/z	0	0	0	0	0	0	0	0	0	0	0	0	0	0	0
1.83min : 834.090m/z	0	0	0	0	0	0	0	0	0	0	0	0	0	0	0
1.83min : 784.182m/z	0	0	0	0	0	0	0	0	0	0	0	0	0	0	0
1.83min : 981.810m/z	0	0	0	0	0	0	0	0	0	0	0	0	0	0	0
1.83min : 694.369m/z	0	0	0	0	0	0	0	0	0	0	0	0	0	0	0
1.83min : 792.509m/z	0	0	0	0	0	0	0	0	0	0	0	0	0	0	0
1.83min : 970.315m/z	0	885.91	0	0	0	0	0	0	0	0	0	0	0	0	0
1.83min : 806.525m/z	0	825.86	0	0	0	0	0	0	0	0	0	0	0	0	0
1.83min : 874.503m/z	0	529.37	0	0	0	0	0	0	0	0	0	0	0	0	0
1.83min : 830.853m/z	0	1347.85	0	0	0	0	0	0	0	0	0	0	0	0	0
1.83min : 856.847m/z	0	1684.88	0	0	0	0	0	0	0	0	0	0	0	0	0
1.83min : 918.828m/z	0	1286.11	0	0	0	0	0	0	0	0	0	0	0	0	0
1.83min : 765.348m/z	0	0	0	0	0	0	0	0	0	0	0	0	0	0	0
1.83min : 740.843m/z	0	0	0	0	0	0	0	0	0	0	0	0	0	0	0
1.83min : 717.870m/z	0	0	0	0	0	0	0	0	0	0	0	0	0	0	0
1.83min : 798.345m/z	0	0	0	0	0	0	0	0	0	0	0	0	0	0	0
1.83min : 755.862m/z	0	0	0	0	0	0	0	0	0	0	0	0	0	0	0
1.83min : 828.334m/z	0	0	0	0	0	0	0	0	0	0	0	0	0	0	0
1.83min : 450.445m/z	0	0	0	0	0	0	0	0	0	0	0	0	0	0	0
1.83min : 826.832m/z	0	0	0	0	0	0	0	0	0	0	0	0	0	0	0
1.83min : 126.594m/z	0	21318.6	0	0	0	26048.3	0	18296.7	0	0	31853.8	0	0	0	22919.6
1.83min : 808.840m/z	0	0	0	0	0	0	0	0	0	0	0	0	0	0	0
1.83min : 923.820m/z	0	0	0	0	0	0	0	0	0	0	0	0	0	0	0
1.83min : 805.124m/z	0	0	0	0	0	0	0	0	0	0	0	0	0	0	0
1.83min : 754.857m/z	0	0	0	0	0	0	0	0	0	0	0	0	0	0	0
1.83min : 838.186m/z	0	880.63	0	0	0	0	0	0	0	0	0	0	0	0	0
1.83min : 850.510m/z	0	640.52	0	0	0	0	0	0	0	0	0	0	0	0	0
1.83min : 527.903m/z	0	0	0	0	0	0	0	0	0	0	0	0	0	0	0
1.83min : 477.403m/z	0	0	0	0	0	0	0	0	0	0	0	0	0	0	0
1.83min : 656.190m/z	0	0	0	0	0	0	0	0	0	0	0	0	0	0	0
1.83min : 653.342m/z	0	0	0	0	0	0	0	0	0	0	0	0	0	0	0
1.83min : 898.319m/z	0	0	0	0	0	0	0	0	0	0	0	0	0	0	0
1.83min : 214.978m/z	0	0	0	0	0	0	0	0	0	0	0	0	0	0	0
1.83min : 646.887m/z	0	0	0	0	0	0	0	0	0	0	0	0	0	0	0
1.83min : 814.347m/z	0	0	0	0	0	0	0	0	0	0	0	0	0	0	0
1.83min : 690.539m/z	0	0	0	0	0	0	0	0	0	0	0	0	0	0	0
1.83min : 615.376m/z	0	0	0	0	0	0	0	0	0	0	0	0	0	0	0
1.83min : 871.840m/z	0	0	0	0	0	0	0	0	0	0	0	0	0	0	0
1.83min : 635.388m/z	0	0	0	0	0	0	0	0	0	0	0	0	0	0	0
1.83min : 499.427m/z	0	0	0	0	0	0	0	0	0	0	0	0	0	0	0
1.83min : 482.398m/z	0	0	0	0	0	0	0	0	0	0	0	0	0	0	0
1.83min : 778.178m/z	0	0	0	0	0	0	0	0	0	0	0	0	0	0	0
1.83min : 243.001m/z	0	0	0	0	0	0	0	0	0	0	0	0	0	0	0
1.83min : 346.443m/z	0	0	0	0	0	0	0	0	0	0	0	0	0	0	0
1.83min : 706.373m/z	0	0	0	0	0	0	0	0	0	0	0	0	0	0	0
1.83min : 285.941m/z	0	0	0	0	0	28339.7	0	0	0	0	0	0	0	0	0
1.83min : 105.962m/z	0	0	0	0	0	0	0	0	0	0	0	0	0	0	0
1.83min : 770.345m/z	0	0	0	0	0	0	0	0	0	0	0	0	0	0	0
1.83min : 723.863m/z	0	0	0	0	0	0	0	0	0	0	0	0	0	0	0
1.83min : 646.879m/z	0	0	0	0	0	0	0	0	0	0	0	0	0	0	0
1.83min : 398.920m/z	0	0	0	0	0	0	0	0	0	0	0	0	0	0	3130.48
1.83min : 806.852m/z	0	0	0	0	0	0	0	0	0	0	0	0	0	0	0
1.83min : 271.960m/z	0	0	0	0	0	0	0	0	0	0	0	0	0	0	0
1.83min : 708.371m/z	0	0	0	0	0	0	0	0	0	0	0	0	0	0	0
1.83min : 349.943m/z	0	0	0	0	0	0	0	0	0	0	0	0	0	0	0
1.83min : 633.370m/z	0	0	0	0	0	0	0	0	0	0	0	0	0	0	0
1.83min : 782.186m/z	0	0	0	0	0	0	0	0	0	0	0	0	0	0	0
1.83min : 831.502m/z	0	0	0	0	0	0	0	0	0	0	0	0	0	0	0
1.83min : 573.369m/z	0	0	0	0	0	0	0	0	0	0	0	0	0	0	0
1.83min : 536.381m/z	0	0	0	0	0	0	0	0	0	0	0	0	0	0	0
1.83min : 821.351m/z	0	0	0	0	0	0	0	0	0	0	0	0	0	0	0
1.83min : 785.506m/z	0	0	0	0	0	0	0	0	0	0	0	0	0	0	0
1.83min : 380.943m/z	0	0	0	0	0	0	0	0	0	0	0	0	0	0	0
1.83min : 328.935m/z	0	0	0	0	0	0	0	0	0	1643.23	0	0	0	0	0
1.83min : 756.854m/z	0	0	0	0	0	0	0	0	0	0	0	0	0	0	0
1.83min : 653.547m/z	0	0	0	0	0	0	0	0	0	0	0	0	0	0	0
1.83min : 679.364m/z	0	0	0	0	0	0	0	0	0	0	0	0	0	0	0
1.83min : 371.939m/z	0	0	0	0	0	0	0	0	0	1465.61	0	0	0	0	0
1.83min : 814.176m/z	0	0	0	0	0	0	0	0	0	0	0	0	0	0	0
1.83min : 871.503m/z	0	0	0	0	0	0	0	0	0	0	0	0	0	0	0
1.83min : 293.976m/z	0	3085.56	0	0	0	0	0	0	0	0	0	0	0	0	0
1.83min : 934.074m/z	0	0	0	0	0	0	0	0	0	0	0	0	0	0	0
1.83min : 784.602m/z	0	0	0	0	0	0	0	0	0	0	0	0	0	0	0
1.83min : 409.416m/z	0	0	0	0	0	0	0	0	0	0	0	0	0	0	0
1.84min : 198.940m/z	0	0	0	0	0	0	0	0	0	0	0	0	0	0	0
1.84min : 314.460m/z	0	0	0	0	0	0	0	0	0	0	0	0	0	0	0
1.84min : 789.330m/z	0	0	0	0	0	0	0	0	0	0	0	0	0	0	0
1.84min : 699.350m/z	0	0	0	0	0	0	0	0	0	0	0	0	0	0	0
1.84min : 521.402m/z	0	0	0	0	0	0	0	0	0	0	0	0	0	0	0
1.84min : 891.823m/z	0	0	0	0	0	0	0	0	0	0	0	0	0	0	0
1.84min : 900.824m/z	0	0	0	0	0	0	0	0	0	0	0	0	0	0	0
1.84min : 808.353m/z	0	0	0	0	0	0	0	0	0	0	0	0	0	0	0
1.84min : 339.946m/z	0	0	0	0	0	0	0	0	0	0	0	0	0	0	0
1.84min : 629.226m/z	0	729.29	0	0	0	0	0	0	0	0	0	0	0	0	0
1.84min : 97.969m/z	0	0	0	0	0	0	0	0	0	0	0	0	0	0	0
1.84min : 333.444m/z	0	0	0	0	0	0	0	0	0	0	0	0	0	0	0
1.84min : 435.402m/z	0	0	0	0	0	0	0	0	0	0	0	0	0	0	0
1.84min : 735.525m/z	0	0	0	0	0	0	0	0	0	0	0	0	0	0	0
1.84min : 869.503m/z	0	0	0	0	0	0	0	0	0	0	0	0	0	0	0
1.84min : 610.390m/z	0	0	0	0	0	0	0	0	0	0	0	0	0	0	0
1.84min : 636.361m/z	0	0	0	0	0	0	0	0	0	0	0	0	0	0	0
1.84min : 806.608m/z	0	0	0	0	0	0	0	0	0	0	0	0	0	0	0
1.84min : 228.985m/z	0	0	0	0	5230.67	0	0	0	0	0	0	0	0	0	0
1.84min : 921.824m/z	0	0	0	0	0	0	0	0	0	0	0	0	0	0	0
1.84min : 538.895m/z	0	0	0	0	0	0	0	0	0	0	0	0	0	0	0
1.84min : 214.478m/z	0	0	0	0	0	0	0	0	0	0	0	0	0	0	0
1.84min : 584.390m/z	0	0	0	0	0	0	0	0	0	0	0	0	0	0	0
1.84min : 813.853m/z	0	0	0	0	0	0	0	0	0	0	0	0	0	0	0
1.84min : 489.390m/z	0	0	0	0	0	0	0	0	0	0	0	0	0	0	0
1.84min : 863.498m/z	0	0	0	0	0	0	0	0	0	0	0	0	0	0	0
1.84min : 806.507m/z	0	0	0	0	0	0	0	0	0	0	0	0	0	0	0
1.84min : 492.223m/z	0	0	0	0	0	0	0	0	0	0	0	0	0	0	0
1.84min : 798.108m/z	0	0	0	0	0	0	0	0	0	0	0	0	0	0	0
1.84min : 609.892m/z	0	0	0	0	0	0	0	0	0	0	0	0	0	0	0
1.84min : 929.811m/z	0	0	0	0	0	0	0	0	0	0	0	0	0	0	0
1.84min : 602.396m/z	0	0	0	0	0	0	0	0	0	0	0	0	0	0	0
1.84min : 371.010m/z	0	0	0	0	0	0	0	0	0	0	0	0	0	0	0
1.84min : 485.888m/z	0	0	0	0	0	0	0	0	0	0	0	0	0	0	0
1.84min : 379.426m/z	0	0	0	0	0	0	0	0	0	0	0	0	0	0	0
1.84min : 918.800m/z	0	0	0	0	0	0	0	0	0	0	0	0	0	0	0
1.84min : 540.368m/z	0	0	0	0	0	0	0	0	0	0	0	0	0	0	0
1.84min : 843.601m/z	0	0	0	0	0	0	0	0	0	0	0	0	0	0	0
1.84min : 517.421m/z	0	0	0	0	0	0	0	0	0	0	0	0	0	0	0
1.84min : 587.894m/z	0	0	0	0	0	0	0	0	0	0	0	0	0	0	0
1.84min : 898.811m/z	0	0	0	0	0	0	0	0	0	0	0	0	0	0	0
1.84min : 716.874m/z	0	0	0	0	0	0	0	0	0	0	0	0	0	0	0
1.84min : 749.521m/z	0	0	0	0	0	0	0	0	0	0	0	0	0	0	0
1.84min : 298.183m/z	0	0	0	0	0	0	0	0	0	0	0	0	0	0	0
1.84min : 869.840m/z	0	0	0	0	0	0	0	0	0	0	0	0	0	0	0
1.84min : 998.548m/z	0	0	0	0	0	0	0	0	0	0	0	0	0	0	0
1.84min : 179.980m/z	0	0	0	0	0	0	0	0	0	0	16553.1	0	0	0	0
1.84min : 769.183m/z	0	0	0	0	0	0	0	0	0	0	0	0	0	0	0
1.84min : 701.864m/z	0	0	0	0	0	0	0	0	0	0	0	0	0	0	0
1.84min : 320.437m/z	0	0	0	0	0	0	0	0	0	0	0	0	0	0	0
1.84min : 749.371m/z	0	0	0	0	0	0	0	0	0	0	0	0	0	0	0
1.84min : 917.817m/z	0	0	0	0	0	0	0	0	0	0	0	0	0	0	0
1.84min : 960.311m/z	0	0	0	0	0	0	0	0	0	0	0	0	0	0	0
1.84min : 688.361m/z	0	0	0	0	0	0	0	0	0	0	0	0	0	0	0
1.84min : 316.461m/z	0	0	0	0	0	0	0	0	0	0	0	0	0	0	0
1.84min : 323.463m/z	0	0	0	0	0	0	0	0	0	0	0	0	0	0	0
1.84min : 725.373m/z	0	0	0	0	0	0	0	0	0	0	0	0	0	0	0
1.84min : 307.455m/z	0	0	0	0	0	0	0	0	0	0	0	0	0	0	0
1.84min : 519.398m/z	0	0	0	0	0	0	0	0	0	0	0	0	0	0	0
1.84min : 395.924m/z	0	0	0	0	0	0	0	0	0	0	0	0	0	0	0
1.84min : 776.853m/z	0	0	0	0	0	0	0	0	0	0	0	0	0	0	0
1.84min : 441.422m/z	0	0	0	0	0	0	0	0	0	0	0	0	0	0	0
1.84min : 134.994m/z	0	0	0	0	0	0	0	0	0	0	0	0	0	0	0
1.84min : 224.481m/z	0	0	0	0	0	0	0	0	0	0	0	0	0	0	0
1.84min : 743.526m/z	0	0	0	0	0	0	0	0	0	0	0	0	0	0	0
1.84min : 808.843m/z	0	0	0	0	0	0	0	0	0	0	0	0	0	0	0
1.84min : 300.947m/z	0	0	0	0	0	0	0	0	0	0	0	0	0	0	0
1.84min : 851.830m/z	0	0	0	0	0	0	0	0	0	0	0	0	0	0	0
1.84min : 814.535m/z	0	0	0	0	0	0	0	0	0	0	0	0	0	0	0
1.84min : 732.353m/z	0	0	0	0	0	0	0	0	0	0	0	0	0	0	0
1.84min : 934.823m/z	0	0	0	0	0	0	0	0	0	0	0	0	0	0	0
1.84min : 827.839m/z	0	0	0	0	0	0	0	0	0	0	0	0	0	0	0
1.84min : 781.095m/z	0	852.27	0	0	0	0	0	0	0	0	0	0	0	0	0
1.84min : 811.841m/z	0	0	0	0	0	0	0	0	0	0	0	0	0	0	0
1.84min : 480.258m/z	0	0	0	0	0	0	0	0	0	0	0	0	0	0	0
1.84min : 651.874m/z	0	0	0	0	0	0	0	0	0	0	0	0	0	0	0
1.84min : 538.385m/z	0	0	0	0	0	0	0	0	0	0	0	0	0	0	0
1.84min : 730.843m/z	0	0	0	0	0	0	0	0	0	0	0	0	0	0	0
1.84min : 141.958m/z	8069.28	0	10007.8	0	17545.9	0	0	0	0	0	0	11617.5	0	0	14611.8
1.84min : 697.360m/z	0	0	0	0	0	0	0	0	0	0	0	0	0	0	0
1.84min : 417.431m/z	0	0	0	0	0	0	0	0	0	0	0	0	0	0	0
1.84min : 750.860m/z	0	0	0	0	0	0	0	0	0	0	0	0	0	0	0
1.84min : 466.948m/z	0	0	0	0	0	0	0	0	0	0	0	0	0	0	0
1.84min : 891.315m/z	0	0	0	0	0	0	0	0	0	0	0	0	0	0	0
1.85min : 990.139m/z	0	0	0	0	0	0	0	0	0	0	0	0	0	0	0
1.85min : 647.155m/z	0	0	0	0	0	0	0	0	0	0	0	0	0	0	0
1.85min : 761.180m/z	0	0	0	0	0	0	0	0	0	0	0	0	0	0	0
1.85min : 828.839m/z	0	0	0	0	0	0	0	0	0	0	0	0	0	0	0
1.85min : 932.816m/z	0	0	0	0	0	0	0	0	0	0	0	0	0	0	0
1.85min : 471.955m/z	0	0	0	0	0	0	0	0	0	0	0	0	0	0	0
1.85min : 748.521m/z	0	0	0	0	0	0	0	0	0	0	0	0	0	0	0
1.85min : 722.854m/z	0	0	0	0	0	0	0	0	0	0	0	0	0	0	0
1.85min : 744.113m/z	0	0	0	0	0	0	0	0	0	0	0	0	0	0	0
1.85min : 298.187m/z	20206.9	11707.8	10057.4	0	0	0	12913.4	0	0	0	0	0	0	11875.5	0
1.85min : 754.348m/z	0	0	0	0	0	0	0	0	0	0	0	0	0	0	0
1.85min : 619.391m/z	0	0	0	0	0	0	0	0	0	0	0	0	0	0	0
1.85min : 884.582m/z	0	0	0	0	0	0	0	0	0	0	0	0	0	0	0
1.85min : 652.878m/z	0	0	0	0	0	0	0	0	0	0	0	0	0	0	0
1.85min : 774.360m/z	0	0	0	0	0	0	0	0	0	0	0	0	0	0	0
1.85min : 826.322m/z	0	0	0	0	0	0	0	0	0	0	0	0	0	0	0
1.85min : 867.584m/z	0	0	0	0	0	0	0	0	0	0	0	0	0	0	0
1.85min : 301.454m/z	0	0	0	0	0	0	0	0	0	0	0	0	0	0	0
1.85min : 893.486m/z	0	0	0	0	0	0	0	0	0	0	0	0	0	0	0
1.85min : 668.883m/z	0	1419.46	0	0	0	0	0	0	0	0	0	0	0	0	0
1.85min : 858.836m/z	0	0	0	0	0	0	0	0	0	0	0	0	0	0	0
1.85min : 762.858m/z	0	0	0	0	0	0	0	0	0	0	0	0	0	0	0
1.85min : 492.950m/z	0	0	0	0	0	0	0	0	0	0	0	0	0	0	0
1.85min : 804.093m/z	0	0	0	0	0	0	0	0	0	0	0	0	0	0	0
1.85min : 994.479m/z	0	0	0	0	0	0	0	0	0	0	0	0	0	0	0
1.85min : 494.925m/z	0	0	0	0	0	0	0	0	0	0	0	0	0	0	0
1.85min : 815.594m/z	0	0	0	0	0	0	0	0	0	0	0	0	0	0	0
[truncated: 92,221 more rows]
